# Supplementary material for: Trace element systematics constrain the origin of fluids that form gem-quality diamonds
Source: Commun Earth Environ. 2026 May 29;7(1):469. doi: 10.1038/s43247-026-03662-1 (PMC13221304; doi:10.1038/s43247-026-03662-1)
Supplement: Supplementary file 3 — Supplementary Data [file 43247_2026_3662_MOESM3_ESM.xlsx]

## Sheet: 7994
Time [Sec]	Phase	C13 [cts]	Na23 [cts]	Mg25 [cts]	Al27 [cts]	Si29 [cts]	Ca43 [cts]	Ti47 [cts]	Cr53 [cts]	Fe57 [cts]	Rb85 [cts]	Sr88 [cts]	Nb93 [cts]	Ba138 [cts]	La139 [cts]	Ce140 [cts]	Nd146 [cts]	Sm147 [cts]	Eu153 [cts]	Yb172 [cts]	Pb208 [cts]	Th232 [cts]
0.47782	Blank	2.6618e+06	267834	0	14607.9	7.05338e+06	4850.88	50	8452.7	5100.98	100	0	0	0	0	0	0	0	0	0	50	0
0.90125	Blank	2.7449e+06	247858	0	12706	7.19288e+06	4650.81	50	8352.63	6001.36	50	0	0	0	0	0	0	0	0	0	100	0
1.32467	Blank	2.7233e+06	274976	50	14307.6	7.02899e+06	4300.69	50	7051.88	4400.73	0	0	0	50	0	0	0	0	0	0	100	40
1.74809	Blank	2.68356e+06	271098	50	10504.1	7.1057e+06	5351.07	50	7852.33	4350.72	100	0	0	0	0	0	0	0	0	0	0	0
2.17151	Blank	2.7072e+06	268038	0	12505.8	7.08657e+06	5050.96	0	8202.54	4300.7	100	50	0	0	0	0	0	0	0	0	0	0
2.59493	Blank	2.68987e+06	261512	0	12205.5	7.24958e+06	5100.98	100	8302.6	5301.06	100	0	0	0	0	0	0	0	0	0	50	0
3.01835	Blank	2.73672e+06	273139	0	12005.4	7213286	4250.68	0	6651.67	4550.78	100	50	0	0	0	0	0	0	0	0	0	0
3.44177	Blank	2.70673e+06	277425	50	10504.1	7.18114e+06	4900.9	50	8702.86	4500.77	0	0	0	0	0	0	0	0	0	0	50	0
3.86519	Blank	2.7007e+06	259269	0	11905.3	7.03915e+06	5050.96	50	8452.7	5000.95	150	0	0	0	0	0	0	0	0	0	0	0
4.28861	Blank	2.72783e+06	256008	0	11805.2	7.26869e+06	4500.76	0	8002.42	5000.95	200	0	0	0	0	0	0	0	0	0	0	0
4.71203	Blank	2.7283e+06	256823	0	12105.5	7.27833e+06	4300.69	50	7352.04	4800.87	50	0	0	50	0	0	0	0	0	0	50	0
5.13546	Blank	2.66642e+06	254785	0	12605.9	7.33806e+06	2750.28	50	7702.24	4850.89	250	0	0	50	0	0	0	0	0	0	150	0
5.55888	Blank	2.73433e+06	265794	0	14808.1	7.23711e+06	4800.87	0	8602.8	4400.73	0	0	0	0	0	0	0	0	0	0	100	0
5.9823	Blank	2.72987e+06	259065	0	11605	7.3489e+06	3800.54	50	9253.23	5100.98	100	0	0	0	0	0	0	0	0	0	50	0
6.40572	Blank	2.66727e+06	246432	50	12806.1	7.28727e+06	3250.4	300	7952.39	5050.97	150	50	0	0	0	0	0	0	0	0	0	0
6.82914	Blank	2.73047e+06	261512	0	11204.7	7.199e+06	4250.68	0	7001.85	5251.04	150	0	0	0	0	0	0	0	0	0	50	0
7.25256	Blank	2.68645e+06	272731	0	11905.3	7.3187e+06	4650.81	100	7302.01	5551.17	50	0	0	0	0	0	0	0	0	0	0	0
7.67598	Blank	2.71092e+06	262327	100	11905.3	6.98388e+06	4150.65	50	8352.63	4400.73	250	0	0	0	0	0	0	0	0	0	0	0
8.0994	Blank	2.70909e+06	266202	0	10804.3	7.18811e+06	5251.03	150	8502.73	4350.72	150	0	50	0	0	0	0	0	0	0	100	0
8.52282	Blank	2.70588e+06	264571	50	12605.9	7.25228e+06	3850.56	0	8402.67	4500.77	100	100	0	0	0	0	0	0	0	0	0	0
8.94624	Blank	2.70616e+06	256212	50	11805.2	7.26418e+06	4000.6	150	8552.76	4600.8	100	50	0	0	50	0	0	0	0	0	100	0
9.36967	Blank	2.69967e+06	269262	0	14107.4	7.1591e+06	4050.62	50	6851.77	4700.84	50	0	0	0	0	0	0	0	0	0	50	0
9.79309	Blank	2.64594e+06	267834	0	11805.2	7.29617e+06	5451.12	100	7101.91	4800.87	50	0	0	50	0	0	0	0	0	0	0	0
10.2165	Blank	2.70541e+06	255600	50	11404.8	7.10814e+06	4000.6	50	7652.21	5251.04	100	50	0	0	0	0	0	0	0	0	50	0
10.6399	Blank	2.64522e+06	257638	150	11905.3	7.09572e+06	3250.4	50	7051.88	4950.93	200	0	0	50	0	0	0	0	0	0	100	0
11.0633	Blank	2.74786e+06	264571	0	11605	7.13774e+06	4050.62	250	7302.01	4750.85	50	0	0	0	0	0	0	0	0	0	50	0
11.4868	Blank	2.68781e+06	266202	50	10904.4	7.19275e+06	4450.74	50	8352.63	5501.15	50	0	0	0	0	0	0	0	0	0	50	0
11.9102	Blank	2.72315e+06	259065	0	9603.43	7.38597e+06	4750.85	100	9203.2	4550.78	100	0	0	0	0	0	0	0	0	0	0	0
12.3336	Blank	2.70903e+06	246635	50	12005.4	7.18345e+06	4650.81	50	6751.72	5050.97	50	0	0	0	0	0	0	0	0	0	50	0
12.757	Blank	2.72366e+06	264571	50	10604.2	7.0825e+06	5451.12	100	7852.33	3750.53	200	0	0	0	0	0	0	0	0	0	0	0
13.1805	Blank	2.6836e+06	258046	100	14107.4	7.28582e+06	4000.6	0	7852.33	4650.82	100	0	0	0	0	0	0	0	0	0	50	0
13.6039	Blank	2.69695e+06	260288	0	12405.7	7.12501e+06	4300.69	50	7552.15	5751.25	200	0	0	0	0	0	0	0	0	0	0	0
14.0273	Blank	2.72842e+06	252136	50	11304.8	7.06292e+06	4450.74	50	7952.39	5601.19	150	0	0	0	0	0	0	0	0	0	50	0
14.4507	Blank	2.6822e+06	256212	50	12205.5	7.20032e+06	3850.56	50	7702.24	5050.97	150	50	0	0	0	0	0	0	0	0	0	0
14.8741	Blank	2.69349e+06	259881	50	11805.2	7.20398e+06	4550.78	0	8252.57	5100.98	300	0	0	0	0	0	0	0	0	0	0	0
15.2976	Blank	2.65336e+06	248265	0	12605.9	7.03563e+06	4650.81	0	7452.1	5100.98	150	0	0	50	0	0	0	40	0	0	100	0
15.721	Blank	2.71162e+06	270486	0	12706	7.18664e+06	4950.92	50	7402.07	4500.77	150	0	0	0	0	0	0	0	0	0	0	0
16.1444	Blank	2.71082e+06	269058	0	11304.8	7.30633e+06	4150.65	0	7902.36	4100.64	150	0	0	0	0	0	0	0	0	0	0	0
16.5678	Blank	2.69804e+06	247043	0	11905.3	7.31475e+06	4600.79	0	7802.3	4200.67	100	0	0	50	0	0	0	0	0	0	50	0
16.9912	Blank	2.74571e+06	253155	0	12706	7.22744e+06	3850.56	150	7802.3	5701.23	100	0	0	0	0	0	0	0	0	0	50	0
17.4147	Blank	2.67673e+06	267018	0	11304.8	7.31268e+06	4650.81	50	7652.21	4850.89	50	0	50	0	0	0	0	0	0	0	50	0
17.8381	Blank	2.69306e+06	250302	0	11204.7	7.29399e+06	4500.76	0	8102.48	4550.78	0	0	0	0	0	0	0	0	0	0	50	0
18.2615	Blank	2.5948e+06	262735	50	11705.1	7.16263e+06	4250.68	100	8452.7	4550.78	200	50	0	0	0	0	0	0	0	0	50	0
18.6849	Blank	2.70765e+06	265998	50	12405.7	7.21126e+06	3700.51	0	9453.37	4600.8	150	0	0	0	0	0	0	0	0	0	50	0
19.1084	Blank	2.70548e+06	250302	0	12105.5	7.10497e+06	3850.56	0	9103.13	5000.95	0	50	0	0	0	40	0	0	0	0	50	0
19.5318	Blank	2.7011e+06	271506	0	12305.6	7.25049e+06	4300.69	200	9303.27	5100.98	0	0	0	0	0	0	0	0	0	0	0	0
19.9552	Blank	2.66135e+06	254785	0	14407.7	7.22687e+06	4650.81	50	8002.42	4700.84	150	100	50	0	0	0	0	0	0	0	100	0
20.3786	Blank	2.69323e+06	270486	50	13306.6	7.22021e+06	4200.66	100	8252.57	5451.13	100	0	0	0	0	0	0	0	0	0	50	0
20.802	Blank	2655116	265182	0	12605.9	7.11568e+06	4100.63	150	8752.89	4950.93	100	0	0	0	0	0	0	0	0	0	0	0
21.2254	Blank	2.74512e+06	249691	100	11404.8	7.25295e+06	4950.92	50	8452.7	4450.75	50	0	0	0	0	0	0	0	0	0	0	0
21.6489	Blank	2.62774e+06	263551	0	12305.6	7.25171e+06	5050.96	100	8252.57	4650.82	250	0	0	0	0	0	0	0	0	0	50	0
22.0723	Blank	2.68073e+06	251932	0	11805.2	7.12569e+06	4900.9	50	8902.99	5201.02	50	0	0	50	0	0	0	0	0	0	0	0
22.4957	Blank	2.69804e+06	262939	50	12605.9	7.01268e+06	3600.49	50	7952.39	4400.73	250	0	0	50	0	0	0	0	0	0	200	0
22.9191	Blank	2.70101e+06	260492	150	13907.2	7.21635e+06	4450.74	150	10354	5401.1	100	0	0	0	0	0	0	0	0	0	50	0
23.3426	Blank	2.6681e+06	261308	0	12605.9	7.01727e+06	4150.65	50	8852.96	4600.8	0	0	0	0	0	0	0	0	0	0	100	0
23.766	Blank	2.70931e+06	254377	150	12906.2	7.22962e+06	4500.76	50	7151.93	4850.89	50	0	0	0	0	0	0	0	0	0	0	0
24.1894	Blank	2.72481e+06	272935	0	13907.2	7.10565e+06	4150.65	50	7452.1	4700.84	0	0	0	50	0	0	0	0	0	0	50	0
24.6128	Blank	2.63618e+06	261308	100	11805.2	7.22869e+06	3700.51	0	8602.8	4900.91	50	0	0	0	0	0	0	0	0	0	0	0
25.0362	Blank	2.66884e+06	264163	0	11204.7	7.11713e+06	4400.73	50	6901.8	4900.91	200	50	0	0	0	0	0	0	0	0	100	0
25.4597	Blank	2.67188e+06	250913	0	11304.8	7.18049e+06	4900.9	150	9603.48	4750.85	200	50	0	0	0	0	0	0	0	0	100	0
25.8831	Blank	2.70482e+06	250913	50	10804.3	7.17528e+06	4650.81	0	7302.01	4150.65	200	50	0	0	0	0	0	0	0	0	0	0
26.3065	Blank	2.71803e+06	252340	0	11805.2	7.12934e+06	3400.43	50	8852.96	4700.84	500.01	0	0	0	0	0	0	0	0	0	0	0
26.7299	Blank	2.70582e+06	264571	0	11905.3	7.11148e+06	5251.03	100	9403.34	5000.95	100	0	0	0	0	0	0	0	0	0	0	0
27.1533	Blank	2.68421e+06	244802	100	10904.4	7.2102e+06	5000.94	0	8152.51	5000.95	150	0	0	0	0	0	0	0	0	0	0	0
27.5768	Blank	2.70087e+06	249895	150	12706	7.18596e+06	4350.71	100	8502.73	4050.62	50	50	0	0	0	0	0	0	0	0	50	0
28.0002	Blank	2.66512e+06	250913	0	11404.8	7.10694e+06	5000.94	50	8602.8	5301.06	50	0	0	0	0	0	0	0	0	0	0	0
28.4236	Blank	2.69655e+06	252747	0	15308.7	7.13178e+06	4000.6	0	6801.75	4800.87	150	0	0	0	0	0	0	0	0	0	0	0
28.847	Blank	2.74142e+06	284163	0	12706	7.22482e+06	4050.62	100	8502.73	4300.7	100	0	0	0	0	0	0	0	0	0	50	0
29.2705	Blank	2.69385e+06	259881	100	12505.8	7.24987e+06	5151	0	6751.72	4950.93	150	0	0	0	0	0	0	0	0	0	50	0
29.6939	Blank	2.7243e+06	272935	0	12605.9	7.02953e+06	4750.85	0	6651.67	5301.06	100	50	0	0	0	0	0	0	0	0	50	0
30.1173	Blank	2.69334e+06	263959	0	10704.3	7.05678e+06	4200.66	50	7552.15	4300.7	150	100	0	0	0	0	0	0	0	0	0	0
30.5407	Blank	2.68572e+06	274568	50	10604.2	6.90517e+06	4150.65	0	8602.8	5451.13	150	50	0	0	0	0	0	0	0	0	0	0
30.9641	Blank	2.68679e+06	243377	0	13907.2	7.10145e+06	4300.69	0	7752.27	4400.73	250	0	0	0	0	0	0	0	0	0	0	0
31.3876	Blank	2.6688e+06	259473	50	11204.7	7.10767e+06	4500.76	150	8802.93	4600.8	100	0	0	0	0	0	0	0	0	0	100	0
31.811	Blank	2.70423e+06	266610	50	13306.6	7.17567e+06	4750.85	150	8452.7	4400.73	0	100	0	0	0	0	0	0	0	0	0	0
32.2344	Blank	2.67666e+06	271302	0	12806.1	7.07664e+06	4150.65	0	9353.3	5151	100	50	0	0	0	0	0	0	0	0	0	0
32.6578	Diamond	2.71299e+06	257027	150	12605.9	7.00781e+06	5351.07	3900.57	30435	55416.1	1100.05	9453.45	1750.12	38057.5	1400.08	1280.07	80	0	0	0	9653.85	80
33.0812	Diamond	2.73631e+06	1.19272e+06	195712	253874	7.09701e+06	25524.4	19264	63502	110813	2000.15	16210.1	2950.34	6401.63	2200.19	2600.27	120	0	40	100	4800.95	40
33.5047	Diamond	2.74072e+06	2.92725e+06	663346	1.1152e+06	7.20551e+06	70184.5	59181.5	158392	487019	3650.51	25825.7	5401.13	17862.7	2100.18	3240.42	320	0	0	0	4951.01	160
33.9281	Diamond	2.79577e+06	2.65302e+06	939521	1.33304e+06	7.314e+06	72748.2	76519.8	307174	486605	4750.87	24423	4550.8	12105.8	3100.38	2520.25	200	80	80	100	8753.17	240
34.3515	Diamond	2.9635e+06	3.71447e+06	1.11514e+06	1.02044e+06	7.30514e+06	98210.8	100932	258449	608349	4000.62	35097.5	9703.64	16310.6	8402.81	3400.46	520.01	80	200	0	7402.27	80
34.7749	Diamond	3.08924e+06	4.15477e+06	1.37582e+06	1.19656e+06	7.48026e+06	97959	105215	223623	599404	4800.89	43071.5	7952.45	15559.6	1450.08	58817.3	120	80	80	150	5651.32	240
35.1983	Diamond	2.94615e+06	2.93573e+06	1.20141e+06	888618	7.43974e+06	65561	86379.9	139784	431384	2900.32	22770	5050.99	14408.2	1050.04	1600.1	160	0	80	50	4900.99	40
35.6218	Diamond	3.0539e+06	2.41974e+06	686199	1.01501e+06	7.36134e+06	55063.6	79436.8	125240	169126	3650.51	23771.8	3100.37	12906.6	1150.05	1960.15	80	0	0	0	4300.76	0
36.0452	Diamond	3.17198e+06	1.98822e+06	476069	505318	7.44987e+06	38956.9	134881	138016	118933	2350.21	13657.2	2850.31	9103.29	800.03	1080.05	120	0	0	0	3800.6	80
36.4686	Diamond	3.27148e+06	1.5483e+06	651015	370021	7.33163e+06	183759	35046.2	65913.7	95897	1600.1	11755.3	2100.17	6251.55	750.02	880.03	40	80	0	0	2550.27	40
36.892	Diamond	3.1194e+06	1.27323e+06	442555	349790	7.3035e+06	25724.8	34344.3	56470.2	73252.6	1750.12	10454.2	1700.11	4500.8	500.01	600.01	0	0	0	0	1750.13	0
37.3154	Diamond	3.14451e+06	1.01535e+06	219728	239921	7.31333e+06	19113.7	20616	69431.6	58378.8	2300.2	7101.95	1400.08	5351.14	650.02	400.01	40	0	0	0	1900.15	80
37.7389	Diamond	3.16552e+06	906268	194342	185673	7.4541e+06	15358.9	20165.3	46130.2	355780	850.03	4800.89	1050.04	2700.29	250	80	40	0	0	0	1100.05	40
38.1623	Diamond	3.22425e+06	787125	186888	135984	7.15752e+06	13406.8	11254.8	30234.5	32139.1	450.01	3050.36	900.03	2200.19	350	320	0	0	0	0	1100.05	40
38.5857	Diamond	3.18532e+06	631029	101733	103799	7.25318e+06	9653.5	10254	22719.5	26626.8	550.01	8402.72	1950.15	1650.11	250	120	120	0	0	0	1500.09	0
39.0091	Diamond	3.12074e+06	508201	68925.9	77623.4	7.20076e+06	9703.53	6551.62	21317.2	545594	400.01	4200.68	250	1000.04	100	0	0	0	0	0	650.02	40
39.4326	Diamond	3.14693e+06	452674	56568.6	68976.4	7273379	6501.59	5050.96	17812	19364.2	150	1450.08	200	550.01	0	160	0	0	0	0	750.02	40
39.856	Diamond	3.17998e+06	409733	37853.1	160249	7.19558e+06	6401.54	3650.5	14157.6	54562.5	150	1100.05	100	1150.05	100	80	0	0	0	0	650.02	0
40.2794	Diamond	3.13877e+06	359736	31436.7	38354.6	7.138e+06	5201.02	2300.2	14307.7	11655.1	200	950.03	150	550.01	0	40	0	120	0	0	500.01	40
40.7028	Diamond	3.22406e+06	337984	20966.3	33040.5	7.2347e+06	5851.29	2000.15	13056.4	9503.42	100	400.01	50	250	50	0	0	0	0	0	150	0
41.1262	Diamond	3.18264e+06	332654	16660.3	37853.2	7.28683e+06	5151	1850.13	12305.7	18563	400.01	750.02	100	300	0	0	40	0	0	0	600.01	0
41.5497	Diamond	3.17928e+06	317085	14057.3	35145.9	7.22788e+06	5951.33	1100.05	12505.9	6451.58	450.01	250	100	150	0	0	0	0	0	0	450.01	0
41.9731	Diamond	3.24088e+06	298876	12806.1	30334.2	7.28162e+06	4300.69	850.03	11104.7	6501.6	350	200	0	0	0	2040.17	0	0	0	0	250	0
42.3965	Diamond	3.16171e+06	280079	9203.14	641126	7.28543e+06	4450.74	900.03	10854.5	7101.91	100	250	50	0	0	0	40	0	0	0	500.01	0
42.8199	Diamond	3.18651e+06	283142	7952.35	40460.8	7.24961e+06	4900.9	700.02	11154.7	5050.97	150	350	100	100	0	0	0	0	0	0	300	0
43.2433	Diamond	3.2389e+06	263143	8152.47	33341.3	7.22223e+06	5601.18	400.01	10404.1	4400.73	200	50	100	150	0	0	0	0	0	0	200	120
43.6668	Diamond	3.21666e+06	290905	7101.87	33241	7.25492e+06	4750.85	500.01	9703.56	5851.3	250	50	100	0	0	0	40	0	0	0	300	0
44.0902	Diamond	3.22872e+06	264163	6001.34	29632.6	7.27221e+06	4350.71	5501.14	9903.7	5401.1	200	0	0	0	0	40	80	0	0	0	150	0
44.5136	Diamond	3.15491e+06	274568	3750.52	24822.9	7.18428e+06	5100.98	300	9053.1	5501.15	150	100	50	700.02	0	0	0	0	0	0	200	0
44.937	Diamond	3.23095e+06	278038	4300.69	22619	7.28289e+06	4450.74	400.01	9803.63	6151.43	100	0	0	0	0	40	0	0	0	0	250	0
45.3605	Diamond	3.2173e+06	267834	4200.65	22919.5	7.16356e+06	4500.76	300	23320.5	5000.95	50	0	50	50	0	0	0	0	0	0	100	0
45.7839	Diamond	3.22659e+06	269466	3400.43	21817.7	7.18643e+06	4400.73	300	9653.52	5401.1	150	200	0	100	0	0	0	0	0	0	200	0
46.2073	Diamond	3.2291e+06	269874	3000.33	20014.9	7.19612e+06	11855.3	300	10254	4400.73	200	0	0	0	0	0	0	0	0	0	0	0
46.6307	Diamond	3.17175e+06	260696	2050.16	18913.3	7.36572e+06	5301.06	400.01	8902.99	4250.68	50	100	50	0	0	0	0	0	0	0	400.01	0
47.0541	Diamond	3.21285e+06	247654	2550.24	18012	7.33129e+06	4750.85	100	10804.4	5251.04	100	350	200	0	0	0	40	0	0	0	300	0
47.4776	Diamond	3.24666e+06	262939	2400.21	16209.8	7.29948e+06	4250.68	300	9803.63	5100.98	150	0	0	50	50	0	0	0	0	0	150	0
47.901	Diamond	3.21675e+06	264571	1700.11	18512.7	7.3433e+06	4150.65	150	10454.1	5451.13	100	0	50	50	0	0	0	0	0	0	100	0
48.3244	Diamond	3.24265e+06	287840	2000.15	15709.2	7.25728e+06	5000.94	250	10003.8	5251.04	0	50	0	0	149635	0	0	0	0	0	50	0
48.7478	Diamond	3.24388e+06	261716	1500.08	23821.1	7.37168e+06	4350.71	100	9103.13	4800.87	100	0	0	50	0	0	0	0	40	0	50	0
49.1712	Diamond	3.13371e+06	268446	850.03	14808.1	7.208e+06	5100.98	250	9453.37	4750.85	150	0	0	0	0	0	0	0	0	0	50	0
49.5947	Diamond	3.26976e+06	262735	1100.04	14607.9	7.28743e+06	4300.69	200	9603.48	3600.49	150	0	50	0	0	0	0	0	0	0	0	0
50.0181	Diamond	3.22748e+06	265386	850.03	14607.9	7.19203e+06	4600.79	200	10354	4100.64	0	0	0	0	0	0	0	0	0	0	100	0
50.4415	Diamond	3.25804e+06	259269	700.02	14607.9	7.30418e+06	4650.81	100	9803.63	4800.87	200	0	0	0	0	0	0	0	0	0	200	0
50.8649	Diamond	3.25058e+06	270282	650.02	14107.4	7.21974e+06	3800.54	300	8802.93	4900.91	150	0	0	50	0	0	0	0	0	0	150	0
51.2883	Diamond	3.23188e+06	268242	550.01	13707	7.38452e+06	4400.73	150	9303.27	4950.93	150	150	0	0	0	0	0	0	0	0	100	0
51.7118	Diamond	3.20667e+06	255804	700.02	15508.9	7.21212e+06	4800.87	150	9103.13	4450.75	0	0	50	50	0	0	0	0	0	0	100	0
52.1352	Diamond	3.19786e+06	255396	1050.04	16510.1	7.15903e+06	4700.83	100	9703.56	5050.97	150	50	0	0	0	0	0	0	0	0	0	0
52.5586	Diamond	3.28611e+06	272935	1200.05	11905.3	7.29728e+06	4500.76	150	10003.8	4600.8	150	0	0	50	0	0	0	0	0	0	150	0
52.982	Diamond	3.19093e+06	263347	1550.09	14607.9	7.29749e+06	4650.81	50	8652.83	4950.93	50	0	0	50	0	0	0	0	0	0	0	0
53.4055	Diamond	3.23474e+06	267018	2400.21	58426.6	6.99407e+06	4200.66	150	9153.16	5050.97	150	1700.11	0	0	0	0	0	0	40	0	200	0
53.8289	Diamond	3.19997e+06	245006	2650.26	13006.3	7.13375e+06	4750.85	200	8452.7	4500.77	50	0	0	0	0	0	0	0	0	0	100	0
54.2523	Diamond	3.25779e+06	274363	2100.16	10003.7	7.29503e+06	4050.62	200	8652.83	5601.19	150	0	0	0	0	0	0	0	0	0	50	0
54.6757	Diamond	3.2493e+06	272731	1150.05	16309.9	7.21222e+06	4450.74	200	9553.45	5100.98	150	0	0	100	0	0	0	0	0	0	50	0
55.0991	Diamond	3.21602e+06	266406	1000.04	12806.1	7.2565e+06	4250.68	150	9253.23	4700.84	100	50	0	50	0	0	0	0	0	0	150	0
55.5226	Diamond	3.17443e+06	262735	650.02	14107.4	7.26436e+06	4700.83	150	8552.76	4600.8	150	0	0	50	50	0	0	0	0	0	50	0
55.946	Diamond	3.23288e+06	272527	700.02	13006.3	7.20948e+06	4750.85	0	9303.27	4650.82	50	0	0	0	0	0	0	0	0	0	100	0
56.3694	Diamond	3.19929e+06	257434	650.02	15709.2	7.1737e+06	4900.9	200	8552.76	4650.82	100	50	0	0	0	0	0	0	0	0	100	0
56.7928	Diamond	3.20579e+06	269058	600.01	14007.3	7.20126e+06	4500.76	150	11204.7	4400.73	100	0	0	50	0	0	0	0	0	0	250	0
57.2162	Diamond	3.22614e+06	279467	750.02	13406.7	7.10622e+06	4050.62	250	9103.13	5351.08	150	0	0	50	0	0	0	0	0	0	100	0
57.6397	Diamond	3.17747e+06	247246	850.03	13807.1	7.23558e+06	3850.56	100	9003.06	4750.85	150	50	0	100	0	0	0	0	0	0	100	0
58.0631	Diamond	3.21947e+06	271302	350	14307.6	7.19516e+06	4650.81	50	8902.99	5151	400.01	0	0	200	0	0	0	0	0	0	100	0
58.4865	Diamond	3.16781e+06	257842	350	13206.5	7.07993e+06	3550.47	150	9153.16	4250.68	50	50	0	450.01	0	0	0	0	0	0	200	0
58.9099	Diamond	3.24148e+06	266814	500.01	12305.6	7.11861e+06	5100.98	250	8802.93	4650.82	150	0	0	850.03	0	0	0	0	0	0	100	0
59.3333	Diamond	3.21275e+06	254173	200	15809.3	7.26765e+06	5201.02	300	9253.23	4550.78	0	50	0	1050.04	0	0	0	0	0	0	50	0
59.7568	Diamond	3.17101e+06	259881	550.01	12706	7.03407e+06	4200.66	150	8752.89	5000.95	50	100	0	2100.18	0	40	0	0	0	0	150	0
60.1802	Diamond	3.24609e+06	262939	300	17010.8	7.23439e+06	4750.85	150	8002.42	4950.93	150	100	0	2800.31	0	0	0	0	0	0	50	0
60.6036	Diamond	3.18734e+06	254377	250	13606.9	7.32961e+06	4300.69	150	10554.2	4950.93	150	100	50	2350.22	0	0	0	0	0	0	450.01	0
61.027	Diamond	3.22593e+06	257027	250	14507.8	7.34273e+06	4200.66	1050.04	8752.89	5351.08	50	0	0	2400.23	0	0	0	0	0	0	100	0
61.4504	Diamond	3.2479e+06	273547	400.01	14808.1	7.11024e+06	4500.76	150	10053.8	5451.13	100	150	0	3300.43	0	0	0	0	0	0	0	0
61.8739	Diamond	3.21664e+06	265386	250	138712	7.42724e+06	4000.6	2700.27	9303.27	4600.8	50	150	0	2250.2	0	40	0	0	0	0	3450.49	0
62.2973	Diamond	3.1776e+06	256619	500.01	12405.7	7.1927e+06	4150.65	200	10404.1	4650.82	7652.25	200	100	1800.13	500.01	0	0	0	0	0	100	0
62.7207	Diamond	3.20248e+06	261920	650.02	14407.7	7.25966e+06	4250.68	750.02	9703.56	6001.36	100	0	0	1600.1	100	0	0	0	0	0	100	0
63.1441	Diamond	3.21826e+06	258250	550.01	14307.6	7.14466e+06	5151	250	9403.34	5551.17	250	200	0	1050.04	0	0	0	0	0	50	200	0
63.5675	Diamond	3.23773e+06	260288	250	14207.5	7.23371e+06	4500.76	500.01	9403.34	5801.27	150	100	0	1350.07	0	0	0	0	0	0	500.01	0
63.991	Diamond	3.22166e+06	287023	550.01	17110.9	7.24126e+06	4950.92	250	9253.23	4400.73	250	100	0	750.02	0	0	0	0	0	0	100	0
64.4144	Diamond	3.23633e+06	267018	400.01	15408.8	7.34291e+06	4450.74	250	9303.27	4550.78	150	50	0	650.02	0	0	0	0	0	0	200	0
64.8378	Diamond	3.22217e+06	258861	250	16410	7.28022e+06	5301.06	300	9553.45	4800.87	200	0	0	700.02	0	0	0	0	0	0	100	0
65.2612	Diamond	3.29483e+06	252340	200	15809.3	7.2888e+06	4000.6	50	8802.93	4750.85	200	0	0	600.01	0	0	0	0	0	0	100	0
65.6847	Diamond	3.1941e+06	261716	200	13907.2	7.16971e+06	4200.66	450.01	9803.63	4650.82	200	0	0	400.01	0	0	0	0	0	0	150	0
66.1081	Diamond	3.26091e+06	260900	250	13606.9	7.25199e+06	4500.76	300	10304	5801.27	100	0	0	500.01	0	0	40	0	0	0	200	0
66.5315	Diamond	3.20271e+06	269262	500.01	12505.8	7.25674e+06	4800.87	750.02	9453.37	4450.75	50	0	0	150	0	0	0	0	0	0	250	0
66.9549	Diamond	3.20494e+06	277425	400.01	13807.1	7.3259e+06	4000.6	450.01	10554.2	4750.85	0	50	0	450.01	0	0	0	0	0	0	0	0
67.3783	Diamond	3.22629e+06	277425	550.01	12005.4	7.2879e+06	3750.53	500.01	10804.4	6301.5	50	0	0	200	0	0	0	0	0	0	150	0
67.8018	Diamond	3.20471e+06	266814	350	13506.8	7.27517e+06	4700.83	600.01	8802.93	5701.23	50	450.01	100	200	0	0	0	0	0	50	200	0
68.2252	Diamond	3.19735e+06	258250	400.01	15308.7	7.10972e+06	4950.92	400.01	10454.1	4400.73	150	0	0	950.04	0	0	0	0	0	0	100	0
68.6486	Diamond	3.22264e+06	260288	500.01	15809.3	7.20815e+06	5151	650.02	10003.8	5151	200	0	50	50	0	0	0	0	0	0	50	0
69.072	Diamond	3.27378e+06	264367	100	15108.5	7.13663e+06	4300.69	150	10454.1	5851.3	100	0	0	50	0	0	0	0	0	0	200	0
69.4955	Diamond	3.43309e+06	259677	100	13406.7	7.23677e+06	4800.87	500.01	9103.13	4850.89	50	50	0	50	0	0	0	0	0	0	200	0
69.9189	Diamond	3.19865e+06	253766	150	11905.3	7.23983e+06	4200.66	250	10704.3	5050.97	100	0	0	150	0	0	0	0	0	0	150	0
70.3423	Diamond	3.23733e+06	261104	150	14207.5	7.28678e+06	4850.88	200	9253.23	4850.89	150	50	0	100	0	0	0	0	0	0	50	0
70.7657	Diamond	3.3222e+06	260492	250	12806.1	7.24071e+06	4700.83	150	8752.89	6101.41	200	350	0	50	0	0	0	0	0	0	250	0
71.1891	Diamond	3.18861e+06	259065	500.01	12105.5	7.16133e+06	4650.81	150	9903.7	6251.48	200	50	0	100	0	0	0	0	0	0	100	0
71.6125	Diamond	3.19984e+06	258454	10053.8	15008.4	7.20997e+06	4300.69	50	8352.63	6201.46	150	0	0	0	0	0	0	0	0	0	100	0
72.036	Diamond	3.19027e+06	257434	300	14507.8	7.16193e+06	4400.73	200	9253.23	4600.8	50	0	0	50	0	0	0	0	0	0	150	0
72.4594	Diamond	3.29026e+06	267834	250	13006.3	7.22653e+06	5100.98	50	10704.3	4250.68	100	0	0	50	0	0	0	0	0	0	0	0
72.8828	Diamond	3.25317e+06	269874	150	14007.3	7.18104e+06	3900.57	200	8702.86	5050.97	100	0	0	0	0	0	0	0	0	0	200	0
73.3062	Diamond	3.28118e+06	269466	500.01	14808.1	7.19802e+06	5451.12	100	10003.8	4900.91	100	0	0	150	0	0	0	0	0	0	150	0
73.7297	Diamond	3.19421e+06	259677	100	12605.9	7.20089e+06	5551.16	200	9853.67	5851.3	50	0	0	50	0	0	0	0	0	0	0	0
74.1531	Diamond	3.27205e+06	275996	150	15108.5	7.21266e+06	3850.56	0	9403.34	4550.78	50	50	0	50	0	0	0	0	0	0	100	0
74.5765	Diamond	3.21494e+06	250913	150	13006.3	7.10865e+06	4400.73	250	10203.9	4550.78	150	0	0	50	0	0	0	0	0	0	100	0
74.9999	Diamond	3.24741e+06	262327	150	15108.5	7.29884e+06	4550.78	50	8602.8	4050.62	50	0	0	0	0	0	40	0	0	0	350.01	0
75.4233	Diamond	3.25417e+06	271915	100	15308.7	7.25246e+06	4800.87	50	9703.56	4350.72	200	450.01	0	100	0	0	0	0	0	0	0	0
75.8468	Diamond	3.23023e+06	255192	250	12405.7	7.29331e+06	5301.06	0	7852.33	4450.75	200	50	0	0	0	0	0	0	0	0	250	0
76.2702	Diamond	3.25494e+06	253562	200	39658.4	7.15449e+06	4050.62	0	9553.45	5251.04	100	0	0	50	0	0	0	0	0	0	200	0
76.6936	Diamond	3.26195e+06	268650	150	11905.3	7.25738e+06	3900.57	250	9053.1	91717.5	50	0	0	100	0	0	0	0	0	0	100	0
77.117	Diamond	3.22793e+06	259473	50	14708	7.093e+06	5050.96	100	9603.48	5451.13	200	0	0	0	0	0	0	0	0	0	200	0
77.5405	Diamond	3.22901e+06	249691	50	16810.5	7.34293e+06	5100.98	100	9553.45	4900.91	100	50	0	0	0	0	0	0	0	0	50	0
77.9639	Diamond	3.24501e+06	266814	50	14908.3	7.16234e+06	4500.76	100	9203.2	5151	50	0	0	0	0	0	0	0	0	0	150	0
78.3873	Diamond	3.24175e+06	254989	200	13907.2	7.24245e+06	5901.31	200	8552.76	5251.04	100	100	0	0	0	40	0	0	0	0	100	0
78.8107	Diamond	3.21487e+06	257638	50	14407.7	7.24644e+06	157779	100	8602.8	4600.8	50	0	0	0	0	0	0	0	0	0	50	0
79.2341	Diamond	3.19527e+06	266610	350	10704.3	7.1373e+06	4500.76	300	8852.96	4350.72	0	0	0	50	0	0	0	0	40	0	150	0
79.6576	Diamond	3.22599e+06	257434	0	12405.7	7.31175e+06	4550.78	27678.8	10804.4	5000.95	150	0	0	0	0	0	0	40	0	0	0	0
80.081	Diamond	3.20061e+06	263347	100	13606.9	7.13346e+06	3900.57	100	8953.03	4100.64	250	0	0	0	0	0	0	0	0	0	150	0
80.5044	Diamond	3.20165e+06	253970	50	13606.9	7.16426e+06	4100.63	150	9303.27	5351.08	250	50	0	0	0	0	0	0	0	0	200	0
80.9278	Diamond	3.24403e+06	259473	100	14808.1	7.16424e+06	5000.94	100	9403.34	5251.04	150	0	0	50	0	0	0	0	0	0	100	0
81.3512	Diamond	3.21002e+06	275996	0	13807.1	7.19146e+06	4850.88	100	9253.23	4750.85	300	50	0	0	0	0	0	0	0	0	150	0
81.7747	Diamond	3.19788e+06	375970	150	12405.7	7.25759e+06	5251.03	100	9753.59	5301.06	50	0	0	50	0	0	0	0	0	0	100	0
82.1981	Diamond	3.24532e+06	255396	150	13206.5	7.12649e+06	4150.65	250	9653.52	4750.85	250	50	0	50	0	0	0	0	0	0	50	0
82.6215	Diamond	3.25859e+06	269262	0	14207.5	7.09201e+06	4500.76	0	9453.37	5451.13	350	50	0	0	0	0	0	0	0	0	150	0
83.0449	Diamond	3.20161e+06	265794	50	14207.5	7.23626e+06	5050.96	200	8953.03	5000.95	100	50	0	0	0	0	0	0	0	0	50	0
83.4683	Diamond	3.21177e+06	258658	0	11605	7.3027e+06	4600.79	50	10254	5000.95	100	50	0	50	0	0	0	0	0	0	100	0
83.8918	Diamond	3.25821e+06	249283	50	12806.1	7.21469e+06	4450.74	50	10604.2	3900.58	50	0	0	0	0	0	0	0	0	50	0	0
84.3152	Diamond	3.23493e+06	259677	50	12105.5	7.328e+06	4800.87	100	9353.3	4350.72	250	0	200	0	0	0	0	0	0	0	150	0
84.7386	Diamond	3.19501e+06	263959	100	15008.4	7.32152e+06	4450.74	0	9103.13	4550.78	100	50	0	50	0	0	0	0	0	0	150	0
85.162	Diamond	3.21504e+06	267426	50	14107.4	7.24515e+06	4850.88	0	12505.9	5000.95	100	0	0	0	0	0	0	0	0	0	100	0
85.5854	Diamond	3.2591e+06	259881	0	13206.5	7.26558e+06	4500.76	100	9803.63	4600.8	0	50	50	0	0	0	0	0	0	0	300	0
86.0089	Diamond	3.37521e+06	254785	0	13206.5	7.09756e+06	4450.74	300	9903.7	4850.89	50	0	0	50	0	0	0	0	0	0	150	0
86.4323	Diamond	3.17332e+06	252951	100	12405.7	7.26895e+06	4400.73	0	8902.99	4900.91	0	0	0	0	0	0	0	0	0	0	250	0
86.8557	Diamond	3.28145e+06	261308	100	13606.9	7.18021e+06	4900.9	100	10604.2	4850.89	50	0	0	0	0	0	0	0	0	0	100	0
87.2791	Diamond	3.2655e+06	251932	100	13807.1	7.24494e+06	4100.63	100	10804.4	5151	150	0	0	0	0	0	0	0	0	0	0	0
87.7026	Diamond	3.1972e+06	255804	0	12305.6	7.3734e+06	4850.88	150	8953.03	5050.97	150	0	0	0	0	0	0	0	0	0	150	0
88.126	Diamond	3.23099e+06	262124	200	11605	7.28276e+06	4250.68	100	10304	5100.98	50	0	0	0	0	0	0	0	0	0	150	0
88.5494	Diamond	3.20743e+06	257434	150	11404.8	7.28691e+06	4350.71	50	8552.76	4550.78	250	0	0	0	0	0	0	0	0	0	50	0
88.9728	Diamond	3.24447e+06	256823	100	12906.2	7.25889e+06	5100.98	50	9053.1	5351.08	200	0	0	0	0	0	0	0	0	0	50	0
89.3962	Diamond	3.23688e+06	254989	100	12806.1	7.19599e+06	4450.74	150	10704.3	4850.89	150	0	0	0	0	0	0	0	0	0	100	0
89.8197	Diamond	3.26372e+06	256619	100	11605	7.17733e+06	4150.65	0	9003.06	4600.8	150	0	0	0	0	0	0	0	0	0	100	0
90.2431	Diamond	3.20718e+06	263347	0	13106.4	7.1562e+06	4550.78	50	9653.52	4550.78	50	50	0	0	0	0	0	0	0	0	150	0
90.6665	Diamond	3.24717e+06	263551	200	15809.3	7.18174e+06	5601.18	50	8552.76	5301.06	100	50	0	0	0	0	0	0	0	0	150	0
91.0899	Diamond	3.23931e+06	267630	0	13606.9	7.23304e+06	4150.65	50	9753.59	4350.72	150	0	0	50	0	0	0	0	0	0	0	0
91.5133	Diamond	3.22636e+06	262327	250	11204.7	7.15213e+06	5000.94	150	10103.9	4450.75	100	0	0	0	0	0	0	0	0	0	50	0
91.9368	Diamond	3.21966e+06	265998	50	13406.7	7.12698e+06	5000.94	0	8953.03	4950.93	150	0	0	0	0	0	0	0	0	0	200	0
92.3602	Diamond	3.22816e+06	259677	50	13406.7	7.17227e+06	4300.69	250	9153.16	4500.77	200	0	0	0	0	0	0	0	0	0	250	0
92.7836	Diamond	3.2056e+06	256823	200	12806.1	7.18384e+06	4900.9	200	10153.9	4350.72	250	50	0	0	0	0	0	0	0	0	200	0
93.207	Diamond	3.26261e+06	268650	0	14207.5	7.39644e+06	4000.6	50	10254	5451.13	50	0	0	0	0	0	0	0	0	0	100	0
93.6304	Diamond	3.24728e+06	251321	50	14808.1	7.24315e+06	4650.81	50	9103.13	4700.84	200	0	0	0	0	0	0	0	0	0	100	0
94.0539	Diamond	3.22561e+06	243377	0	14207.5	7.23768e+06	4750.85	50	9253.23	4900.91	150	0	0	0	0	0	0	0	0	50	0	0
94.4773	Diamond	3.18378e+06	262124	50	13506.8	6.981e+06	4250.68	50	8552.76	4600.8	150	0	0	0	0	0	0	0	0	0	250	0
94.9007	Diamond	3.27154e+06	272323	100	13506.8	7.13315e+06	4450.74	50	10804.4	5501.15	150	0	0	0	0	0	0	0	0	0	300	0
95.3241	Diamond	3.27399e+06	258658	50	13506.8	7.14192e+06	4350.71	50	9103.13	3800.55	150	0	0	50	0	0	0	0	0	0	50	0
95.7476	Diamond	3.21287e+06	252951	50	13006.3	7.18749e+06	5651.2	200	11054.6	4550.78	0	0	50	0	0	0	0	0	0	0	100	0
96.171	Diamond	3.2018e+06	259677	100	14607.9	7.03016e+06	4200.66	0	9553.45	5100.98	300	0	0	50	0	0	0	0	0	0	0	0
96.5944	Diamond	3.17317e+06	266610	50	13707	7.26016e+06	4450.74	100	9153.16	5651.21	150	0	0	0	0	0	0	0	0	0	50	0
97.0178	Diamond	3.27031e+06	247654	100	13306.6	7.12709e+06	5050.96	0	9253.23	5201.02	50	0	0	0	0	0	0	0	0	0	100	0
97.4412	Diamond	3.24213e+06	255600	50	13606.9	7.25578e+06	4500.76	0	9753.59	5201.02	0	0	0	150	600.01	0	0	0	0	0	50	0
97.8646	Diamond	3.27831e+06	262124	100	12906.2	7.27991e+06	4800.87	100	8902.99	3900.58	0	0	0	50	0	0	0	0	0	0	150	0
98.2881	Diamond	3.23829e+06	267426	150	13206.5	7.34089e+06	5651.2	150	9353.3	4750.85	150	0	0	0	0	0	0	0	0	0	50	0
98.7115	Diamond	3.23165e+06	262124	200	12706	7.13836e+06	5100.98	0	10454.1	5151	400.01	0	0	0	0	0	0	0	0	0	200	0
99.1349	Diamond	3.23648e+06	265386	100	13606.9	7.28359e+06	5351.07	100	9253.23	5551.17	300	0	0	0	0	0	0	0	0	0	50	0
99.5583	Diamond	3.19242e+06	262939	200	12706	7.17173e+06	4850.88	50	8302.6	4500.77	50	300	0	0	0	0	0	40	0	0	100	0
99.9818	Diamond	3.22274e+06	281304	100	12105.5	7.18863e+06	4500.76	50	8502.73	5751.25	0	0	0	50	0	0	0	0	0	0	100	0
100.405	Diamond	3.26346e+06	269670	0	14107.4	7.13554e+06	4550.78	100	9253.23	4800.87	50	0	0	0	700.02	0	0	0	0	0	150	0
100.829	Diamond	3.23418e+06	269670	100	14708	7.18982e+06	4900.9	200	9453.37	5301.06	150	0	0	0	0	0	0	0	0	0	50	0
101.252	Diamond	3.23527e+06	259065	150	15208.6	7.13826e+06	4500.76	50	9403.34	4150.65	200	100	0	50	0	0	0	0	0	0	50	0
101.675	Diamond	3.26436e+06	246024	50	13206.5	7.09777e+06	3800.54	50	8152.51	5151	350	0	0	0	0	0	0	0	0	0	50	0
102.099	Diamond	3.24509e+06	255396	0	13506.8	7.32404e+06	3550.47	50	9203.2	5201.02	0	50	0	50	0	0	0	0	0	0	150	0
102.522	Diamond	3.23059e+06	262939	100	13707	7.07182e+06	4050.62	200	9353.3	4500.77	150	0	0	0	0	0	0	0	0	0	100	0
102.946	Diamond	3.18355e+06	245006	0	13707	7.03951e+06	4700.83	0	9203.2	4600.8	150	0	0	0	0	0	0	0	0	0	50	0
103.369	Diamond	3.23354e+06	253358	150	14607.9	7.09196e+06	4050.62	150	8852.96	4400.73	400.01	50	0	0	0	0	0	0	0	0	50	0
103.793	Diamond	3.25827e+06	256008	100	13406.7	7.2047e+06	5201.02	0	9103.13	5201.02	100	0	0	0	0	0	0	0	0	0	100	0
104.216	Diamond	3.24958e+06	262124	100	13206.5	7.23164e+06	3900.57	100	10103.9	4800.87	150	50	50	0	0	0	0	0	0	50	150	0
104.639	Diamond	3.23646e+06	262124	2200.18	11805.2	7.13671e+06	4200.66	100	9753.59	5251.04	50	100	0	0	0	0	0	0	0	0	50	0
105.063	Diamond	3.24079e+06	262939	50	13907.2	7.13396e+06	4750.85	100	8102.48	4600.8	100	0	0	0	0	0	0	0	0	0	100	0
105.486	Diamond	3.14768e+06	251524	100	11004.5	7.21282e+06	3800.54	50	9703.56	4400.73	150	0	0	0	0	0	0	0	0	0	0	0
105.91	Diamond	3.22791e+06	261104	0	13406.7	7.05032e+06	5151	50	10604.2	5351.08	100	0	0	50	0	0	0	0	0	0	250	0
106.333	Diamond	3.20701e+06	250098	150	12806.1	7.17593e+06	4500.76	150	8852.96	5551.17	150	0	0	0	0	0	0	0	0	0	0	0
106.757	Diamond	3.24318e+06	260085	50	15108.5	7.19278e+06	4750.85	100	9253.23	4950.93	50	50	0	0	0	0	0	0	0	0	150	0
107.18	Diamond	3.24626e+06	259677	100	14708	7.25445e+06	4500.76	50	10203.9	4600.8	100	0	0	50	0	0	0	0	0	0	100	0
107.603	Diamond	3.2493e+06	253766	50	13506.8	7.13886e+06	57875.5	0	10203.9	5100.98	50	0	0	0	0	0	0	0	0	0	50	0
108.027	Diamond	3.22225e+06	263347	0	14207.5	7.08916e+06	5251.03	0	11505	4750.85	100	0	0	0	0	0	40	0	0	0	50	0
108.45	Diamond	3.24118e+06	394488	100	12005.4	7.25941e+06	4400.73	0	8152.51	4350.72	100	0	0	0	0	0	0	0	0	0	150	0
108.874	Diamond	3.21609e+06	278650	50	12906.2	7.35981e+06	4900.9	100	9153.16	4100.64	150	0	0	50	0	0	0	0	0	0	100	0
109.297	Diamond	3.24749e+06	249895	150	12806.1	7.2199e+06	4800.87	100	9703.56	3600.49	150	0	0	50	0	0	0	0	0	0	50	0
109.72	Diamond	3.2386e+06	255192	100	11404.8	7.1267e+06	4600.79	100	9653.52	5501.15	150	0	0	0	0	0	0	0	0	0	150	0
110.144	Diamond	3.21028e+06	254785	50	13707	7.15379e+06	3950.59	0	8902.99	5000.95	100	0	0	0	0	0	0	0	0	50	50	0
110.567	Diamond	3.25258e+06	269466	100	12505.8	7.24932e+06	4300.69	100	9753.59	5851.3	50	50	0	0	0	40	0	0	0	0	150	0
110.991	Diamond	3.21655e+06	269058	0	14207.5	7.30799e+06	5050.96	100	9753.59	4100.64	0	0	0	0	0	0	0	0	0	0	50	0
111.414	Diamond	3.17798e+06	259881	50	12706	7.12937e+06	4800.87	150	8852.96	4700.84	50	0	0	0	0	0	0	0	0	0	0	0
111.838	Diamond	3.2193e+06	255600	50	14607.9	7.13751e+06	4350.71	100	9303.27	4450.75	300	0	0	0	0	0	0	0	0	0	50	0
112.261	Diamond	3.21481e+06	252543	150	13306.6	7.30441e+06	4400.73	0	8452.7	5301.06	100	0	400.01	50	0	0	0	0	0	0	0	0
112.684	Diamond	3.19652e+06	255804	100	13506.8	7.28987e+06	4450.74	50	12405.8	4750.85	50	0	0	0	0	0	0	0	0	0	0	0
113.108	Diamond	3.23454e+06	253970	150	12005.4	7.13206e+06	4550.78	50	8902.99	5901.32	50	0	0	100	0	0	0	0	0	0	100	0
113.531	Diamond	3.26291e+06	267426	50	15709.2	7.17471e+06	4500.76	100	10304	4600.8	100	0	0	0	0	0	0	0	0	0	200	0
113.955	Diamond	3.20828e+06	257027	150	12105.5	7.27532e+06	4200.66	50	9253.23	3550.48	200	0	0	0	0	0	0	0	0	0	100	0
114.378	Diamond	3.24675e+06	270894	50	12906.2	7.2494e+06	4150.65	150	10504.2	4750.85	100	0	0	100	0	0	0	0	0	0	250	0
114.801	Diamond	3.19142e+06	252136	50	13807.1	7.24027e+06	4650.81	150	9553.45	4400.73	150	0	0	0	0	0	0	0	0	0	100	0
115.225	Diamond	3.24496e+06	260492	100	16309.9	7.157e+06	4400.73	300	9453.37	5151	300	0	0	0	0	0	0	0	0	0	0	0
115.648	Diamond	3.23046e+06	248876	0	15408.8	7.17601e+06	4850.88	50	9553.45	4550.78	0	0	0	0	0	0	0	0	0	0	2900.35	0
116.072	Diamond	3.21636e+06	253155	50	12205.5	7.22039e+06	4050.62	100	9053.1	5151	50	0	0	0	0	0	0	0	0	0	100	0
116.495	Diamond	3.16114e+06	268854	200	12906.2	7.16271e+06	5351.07	100	8502.73	5901.32	0	0	0	0	0	0	0	0	0	0	50	0
116.919	Diamond	3.20873e+06	256415	300	10404	7.25285e+06	5401.1	0	9153.16	5651.21	0	0	0	50	0	0	0	0	0	0	100	0
117.342	Diamond	3.23023e+06	260900	500.01	12405.7	7.02069e+06	5251.03	100	9403.34	5351.08	200	0	0	0	0	0	0	0	0	0	300	0
117.765	Diamond	3.20749e+06	259473	400.01	16810.5	7.18451e+06	4900.9	50	8352.63	5000.95	50	0	0	0	0	0	0	0	0	0	0	0
118.189	Diamond	3.26814e+06	254173	850.03	15408.8	7.0678e+06	3500.46	150	9753.59	5000.95	150	0	200	0	0	0	0	0	0	0	200	0
118.612	Diamond	3.2015e+06	256008	500.01	12706	7.12535e+06	4550.78	50	10404.1	4700.84	150	0	0	0	0	0	0	0	0	0	150	0
119.036	Diamond	3.26459e+06	260288	1500.08	12806.1	7.17834e+06	4700.83	250	9203.2	5751.25	100	0	0	0	0	0	0	0	0	0	50	0
119.459	Diamond	3.2294e+06	270282	1850.13	15108.5	7.21098e+06	4700.83	50	9403.34	5351.08	250	50	0	0	0	0	0	0	0	0	100	0
119.883	Diamond	3.2348e+06	262531	1600.1	12105.5	7.30405e+06	4750.85	350	10053.8	4650.82	50	0	0	0	0	0	0	0	0	0	200	0
120.306	Diamond	3.20643e+06	262531	1100.04	13306.6	7.04851e+06	4500.76	150	10203.9	4600.8	150	150	0	100	0	0	0	0	0	0	150	0
120.729	Diamond	3.21668e+06	255396	1950.14	14307.6	7.23763e+06	4700.83	100	9703.56	4750.85	400.01	50	0	0	0	0	0	0	0	0	0	0
121.153	Diamond	3.19774e+06	264571	1050.04	16610.2	7.24992e+06	5000.94	0	11505	5050.97	200	50	0	0	0	0	0	0	0	0	50	0
121.576	Diamond	3.23252e+06	272935	1200.05	15108.5	7.25635e+06	4000.6	50	10103.9	4850.89	150	0	0	0	0	0	0	0	0	0	50	0
122	Diamond	3.18891e+06	250302	4300.69	13506.8	7.3224e+06	4800.87	200	10404.1	4350.72	200	0	0	150	0	0	0	0	0	0	50	0
122.423	Diamond	3.23699e+06	252747	750.02	13707	7.17663e+06	5201.02	50	9703.56	4600.8	200	0	0	50	0	0	0	0	0	0	100	0
122.846	Diamond	3.21623e+06	255600	1000.04	13306.6	7.19008e+06	4800.87	100	9303.27	6201.46	100	50	0	50	0	0	0	0	0	50	150	0
123.27	Diamond	3.2257e+06	268650	200	15909.4	7.28225e+06	4700.83	100	9553.45	5201.02	50	0	50	0	0	0	0	0	0	0	150	0
123.693	Diamond	3.24012e+06	262124	500.01	12706	7.20805e+06	3900.57	200	9353.3	5201.02	200	0	0	50	0	0	0	0	0	0	50	0
124.117	Diamond	3.26837e+06	264979	500.01	13406.7	7.1007e+06	4800.87	300	8652.83	5601.19	200	0	0	0	0	0	0	0	0	0	0	0
124.54	Diamond	3.24141e+06	241544	350	11805.2	7.26358e+06	5451.12	0	11104.7	5100.98	150	0	0	0	0	0	0	0	0	0	50	0
124.964	Diamond	3.21485e+06	265386	400.01	15709.2	7.25168e+06	4300.69	200	10604.2	5951.34	50	0	0	0	0	0	0	0	0	0	100	0
125.387	Diamond	3.27076e+06	256619	250	14507.8	7.14218e+06	4000.6	50	8953.03	5451.13	100	0	0	0	0	0	0	0	0	0	0	0
125.81	Diamond	3.2352e+06	257842	100	13907.2	7.11296e+06	3800.54	100	9303.27	5451.13	200	0	0	0	0	0	0	0	0	0	200	0
126.234	Diamond	3.19203e+06	274363	0	14207.5	7.22537e+06	4850.88	50	10554.2	4800.87	50	0	0	0	0	0	0	0	0	0	0	0
126.657	Diamond	3.19206e+06	257231	0	13006.3	7.09095e+06	4150.65	50	9253.23	3800.55	0	0	0	0	0	0	0	0	0	0	150	0
127.081	Diamond	3.24547e+06	254785	50	12806.1	7.24898e+06	4750.85	100	8352.63	4150.65	50	0	0	50	0	0	0	0	0	0	150	0
127.504	Diamond	3.24143e+06	270894	0	14808.1	7.09761e+06	4850.88	50	9303.27	4850.89	100	50	0	0	0	0	0	0	0	0	100	0
127.928	Diamond	3.20341e+06	262531	50	11705.1	7.2355e+06	4050.62	0	9403.34	4050.62	50	0	0	0	0	0	0	0	0	0	50	0
128.351	Diamond	3.24058e+06	252543	150	11605	7.19602e+06	4550.78	150	11054.6	4550.78	0	100	0	0	0	0	0	0	0	0	100	0
128.774	Diamond	3.2271e+06	235031	50	12806.1	7.2846e+06	5201.02	50	11054.6	5251.04	100	0	0	0	0	0	0	0	0	0	200	0
129.198	Diamond	3.17841e+06	268650	0	12706	7.14905e+06	4200.66	0	9803.63	4850.89	150	0	0	50	0	0	0	0	0	0	100	0
129.621	Diamond	3.24224e+06	286410	50	14207.5	7.22848e+06	4000.6	150	10654.3	5351.08	50	0	0	50	0	0	0	0	0	0	50	0
130.045	Diamond	3.22395e+06	272527	100	12005.4	7.18796e+06	4200.66	0	11455	5000.95	100	500.01	0	0	0	0	0	0	0	0	50	0
130.468	Diamond	3.26599e+06	272323	50	13807.1	7.16908e+06	4800.87	100	9853.67	4700.84	100	50	0	0	0	0	0	0	0	0	200	0
130.891	Diamond	3.22582e+06	243173	50	12505.8	7.21723e+06	5501.14	100	10153.9	4950.93	200	0	0	0	0	0	0	0	0	0	200	0
131.315	Diamond	3.21455e+06	254581	200	12706	7.12921e+06	3650.5	0	9853.67	5501.15	150	0	0	0	0	0	0	0	0	0	100	0
131.738	Diamond	3.28677e+06	264367	200	13106.4	7.07672e+06	4750.85	50	9503.41	5451.13	150	0	0	0	0	0	0	0	0	0	50	0
132.162	Diamond	3.20165e+06	255600	150	13006.3	7.31081e+06	4250.68	150	10254	4550.78	250	0	0	0	0	0	0	0	0	0	100	0
132.585	Diamond	3.20918e+06	261716	100	14307.6	7.13461e+06	4450.74	0	8802.93	4700.84	150	0	0	0	0	0	0	0	0	50	50	0
133.009	Diamond	3.25917e+06	255600	250	11204.7	7.25108e+06	5451.12	50	9653.52	4150.65	250	0	0	50	0	0	0	0	0	0	50	0
133.432	Diamond	3.24624e+06	274772	0	16510.1	7.3202e+06	5351.07	0	10203.9	5251.04	200	0	0	50	0	0	0	0	0	0	100	0
133.855	Diamond	3.26208e+06	262327	50	12605.9	7.1154e+06	5351.07	0	9253.23	3950.59	50	0	0	0	0	0	0	0	0	0	50	0
134.279	Diamond	3.24029e+06	257027	100	11705.1	7.22827e+06	4200.66	100	10254	4900.91	150	0	0	0	50	0	0	0	0	0	50	0
134.702	Diamond	3.21409e+06	260696	100	12105.5	7.21624e+06	4000.6	11404.9	8752.89	30485.2	200	50	0	0	0	0	0	0	0	0	100	0
135.126	Diamond	3.175e+06	259881	50	14307.6	7.25707e+06	6901.79	50	8602.8	4700.84	100	0	0	0	0	0	0	0	0	0	150	0
135.549	Diamond	3.19674e+06	259473	0	11805.2	7.01683e+06	3900.57	100	9803.63	4250.68	50	0	0	0	0	0	0	0	0	0	0	0
135.973	Diamond	3.24367e+06	249487	50	15008.4	7.25909e+06	4100.63	0	10404.1	4150.65	100	0	0	0	0	0	0	0	0	0	200	0
136.396	Diamond	3.2472e+06	260900	100	11805.2	7.11934e+06	5201.02	150	10254	4800.87	50	0	0	0	0	0	0	0	0	0	50	0
136.819	Diamond	3.17481e+06	258658	50	13006.3	7.1226e+06	3800.54	350	9353.3	5551.17	150	0	0	0	0	0	0	0	0	0	50	0
137.243	Diamond	3.21158e+06	273139	50	12405.7	7.09269e+06	5000.94	0	9053.1	4800.87	200	0	0	0	0	0	0	0	0	0	100	0
137.666	Diamond	3.28987e+06	265794	50	13306.6	7.11692e+06	4000.6	50	9853.67	4100.64	150	0	0	0	0	0	40	0	0	0	50	0
138.09	Diamond	3.27199e+06	263143	50	14007.3	7.1049e+06	5201.02	200	10604.2	4350.72	50	50	0	0	0	0	0	0	0	100	50	0
138.513	Diamond	3.14865e+06	270078	200	13707	7.15527e+06	3900.57	50	9303.27	4700.84	100	0	0	0	0	0	0	0	0	0	50	0
138.936	Diamond	3.23216e+06	271302	100	11605	7.09831e+06	4850.88	150	9303.27	4600.8	50	0	0	50	0	0	0	0	0	0	50	0
139.36	Diamond	3.24769e+06	247246	0	14708	7.25715e+06	4700.83	100	9303.27	4550.78	0	0	0	0	0	0	0	0	0	0	0	0
139.783	Diamond	3.25138e+06	262735	100	14307.6	7.24141e+06	4150.65	100	9253.23	4950.93	50	200	0	0	0	0	0	0	0	0	100	0
140.207	Diamond	3.18961e+06	260492	50	14207.5	7.1948e+06	4900.9	200	7952.39	4800.87	50	50	0	0	0	0	0	0	0	0	100	0
140.63	Diamond	3.28205e+06	262939	100	12906.2	7.16043e+06	4250.68	50	9953.74	4950.93	50	0	0	0	0	0	0	0	0	0	100	0
141.054	Diamond	3.24213e+06	264367	100	13506.8	7.09429e+06	5151	50	8452.7	5251.04	150	0	0	0	0	0	0	0	0	0	50	0
141.477	Diamond	3.2405e+06	258658	0	13006.3	7.16403e+06	3650.5	0	8602.8	4050.62	50	0	0	0	0	0	0	40	0	0	100	0
141.9	Diamond	3.26606e+06	254377	0	12305.6	7.02419e+06	4350.71	50	10554.2	4400.73	250	0	0	50	0	0	0	0	0	0	100	0
142.324	Diamond	3.22774e+06	257638	50	13606.9	7.07402e+06	5100.98	200	9353.3	4800.87	50	0	0	0	0	0	0	0	0	0	100	0
142.747	Diamond	3.19995e+06	276813	100	10904.4	7.30874e+06	4600.79	50	9153.16	4700.84	150	50	50	50	0	0	0	0	0	0	0	0
143.171	Diamond	3.2668e+06	252747	100	16910.6	7.25057e+06	4200.66	200	9953.74	4050.62	200	50	0	0	0	0	0	0	0	0	50	0
143.594	Diamond	3.2825e+06	254785	50	13707	7.09733e+06	4150.65	50	9353.3	4050.62	0	0	0	0	0	0	0	0	0	0	50	0
144.018	Diamond	3.20779e+06	270078	100	13406.7	7.16833e+06	4350.71	250	11304.8	7902.36	0	0	0	0	0	0	0	0	0	0	100	0
144.441	Diamond	3.20677e+06	262735	150	10304	7.1744e+06	4850.88	50	10053.8	5050.97	200	50	0	0	0	0	0	0	0	0	50	0
144.864	Diamond	3.27078e+06	262124	50	15609	7.30467e+06	4800.87	50	8902.99	5151	50	0	50	0	0	40	0	0	0	0	150	0
145.288	Diamond	3.25621e+06	263551	0	15508.9	7.1512e+06	5201.02	50	8652.83	5151	50	0	0	0	50	0	0	0	0	0	100	0
145.711	Diamond	3.13309e+06	265794	50	13406.7	7.20131e+06	4150.65	50	8902.99	3700.52	300	0	0	0	50	0	0	0	0	50	50	0
146.135	Diamond	3.2584e+06	254989	100	12305.6	7.20517e+06	5301.06	0	9703.56	4650.82	200	0	0	0	0	0	0	0	0	0	100	0
146.558	Diamond	3.27977e+06	267834	50	14007.3	7.13341e+06	4050.62	50	10704.3	4800.87	150	0	0	0	0	0	0	40	0	0	0	0
146.981	Diamond	3.21628e+06	258250	150	13807.1	7.0475e+06	3900.57	100	10454.1	5301.06	150	50	0	0	0	0	0	0	0	0	0	0
147.405	Diamond	3.21628e+06	258658	0	13406.7	7.12945e+06	4550.78	0	8852.96	4800.87	50	0	0	0	50	0	0	0	0	0	100	0
147.828	Diamond	3.29028e+06	288249	100	12605.9	7.12131e+06	5201.02	0	8802.93	5151	50	0	0	0	0	0	0	0	0	0	250	0
148.252	Diamond	3.27256e+06	256823	50	13106.4	7.26366e+06	5301.06	50	10454.1	4900.91	100	0	0	0	0	0	0	0	0	50	250	0
148.675	Diamond	3.22765e+06	263143	50	13406.7	7.22438e+06	5701.22	100	10404.1	4850.89	150	0	0	0	0	0	0	0	0	0	100	0
149.099	Diamond	3.25753e+06	242562	50	14307.6	7.00573e+06	4850.88	100	8953.03	5100.98	50	0	0	0	0	0	0	0	0	0	0	0
149.522	Diamond	3.23508e+06	257842	150	14908.3	7.0993e+06	4750.85	150	9953.74	5151	200	50	0	0	0	0	0	0	0	0	100	0
149.945	Diamond	3.17904e+06	254377	150	13306.6	7.12154e+06	4450.74	50	10153.9	5951.34	0	50	0	0	0	0	0	0	0	0	50	0
150.369	Diamond	3.18799e+06	261308	50	14407.7	7.16364e+06	4050.62	0	9403.34	4900.91	50	0	0	0	0	0	0	0	0	0	50	0
150.792	Diamond	3.24854e+06	256823	0	11805.2	7.18428e+06	4050.62	100	9253.23	4000.61	50	0	0	0	0	0	0	0	0	0	200	0
151.216	Diamond	3.24484e+06	269058	0	15408.8	7.14998e+06	4500.76	50	9853.67	4900.91	200	50	0	50	0	0	0	0	0	0	50	0
151.639	Diamond	3.28598e+06	258454	100	13807.1	7.03205e+06	3150.37	100	9553.45	4250.68	50	50	0	50	0	0	0	0	0	0	0	0
152.063	Diamond	3.24381e+06	255804	0	15008.4	7.12224e+06	5551.16	0	10103.9	4650.82	150	0	0	0	0	0	0	0	0	0	50	0
152.486	Diamond	3.29885e+06	265998	50	12205.5	7.14832e+06	4250.68	100	8402.67	4850.89	100	50	50	0	0	0	0	0	40	0	100	0
152.909	Diamond	3.21607e+06	267222	50	12706	7.16885e+06	3750.53	50	9553.45	4350.72	100	0	0	0	0	0	0	0	0	0	100	0
153.333	Diamond	3.23516e+06	259269	100	14207.5	7.03949e+06	5151	50	9003.06	4100.64	100	0	0	0	0	0	0	0	0	0	200	0
153.756	Diamond	3.27046e+06	248876	0	12405.7	7.17367e+06	4550.78	100	9253.23	4650.82	100	0	0	300	0	0	0	0	0	0	150	0
154.18	Diamond	3.16127e+06	273751	0	15308.7	7.21754e+06	4000.6	200	10153.9	5000.95	50	0	0	50	0	0	0	0	0	0	200	0
154.603	Diamond	3.11972e+06	247246	50	13606.9	7.15317e+06	5351.07	250	9153.16	4300.7	250	0	0	0	0	0	0	0	0	0	150	0
155.026	Diamond	3.30089e+06	248265	0	13907.2	7.11055e+06	4750.85	50	8953.03	5401.1	50	0	0	0	0	0	0	0	0	0	100	0
155.45	Diamond	3.30806e+06	263551	150	14407.7	7196461	5000.94	100	8852.96	4700.84	150	0	0	0	0	0	0	0	0	0	50	0
155.873	Diamond	3.21149e+06	258046	50	13006.3	7.14666e+06	4200.66	50	10153.9	5301.06	150	0	0	50	0	0	0	0	0	0	150	0
156.297	Diamond	3.24233e+06	249691	0	13907.2	7.12177e+06	4750.85	100	11555	4400.73	100	50	0	0	0	0	0	0	0	0	100	0
156.72	Diamond	3.20996e+06	259473	0	10304	7.03511e+06	4950.92	50	9703.56	5100.98	150	0	0	0	0	0	0	0	0	0	50	40
157.144	Diamond	3.22646e+06	261716	50	11705.1	7.10479e+06	5100.98	0	10003.8	4600.8	100	0	0	50	0	0	0	0	0	0	50	0
157.567	Diamond	3.23069e+06	267834	50	12005.4	7.1926e+06	4600.79	50	10103.9	4150.65	50	100	0	0	0	0	0	0	0	0	100	0
157.99	Diamond	3.26397e+06	240323	100	12205.5	7.20146e+06	4050.62	50	10354	4700.84	150	0	0	50	0	0	0	0	0	0	50	0
158.414	Diamond	3.16898e+06	261512	100	12505.8	7.1246e+06	4500.76	50	9203.2	4400.73	150	0	0	0	0	0	0	0	0	0	0	0
158.837	Diamond	3.25791e+06	259473	0	12405.7	7.14176e+06	4150.65	150	11354.9	5601.19	0	0	0	50	0	0	0	0	0	0	0	0
159.261	Diamond	3.23001e+06	254377	0	11504.9	7.05683e+06	4100.63	100	9253.23	4550.78	50	0	0	100	0	0	0	0	0	0	100	0
159.684	Diamond	3.26808e+06	273139	0	14207.5	7.10974e+06	4300.69	50	9453.37	5201.02	250	0	0	0	0	0	0	0	0	0	50	0
160.108	Diamond	3.1921e+06	246024	250	12906.2	7.23343e+06	4600.79	150	8752.89	4400.73	100	0	0	0	0	0	0	0	0	0	0	0
160.531	Diamond	3.1824e+06	248672	150	13106.4	7.12564e+06	5100.98	0	9553.45	4700.84	100	50	0	50	0	0	0	0	0	0	50	0
160.954	Diamond	3.29002e+06	265386	150	15508.9	7.01901e+06	4400.73	150	9453.37	4500.77	150	0	50	50	0	0	0	0	0	0	100	0
161.378	Diamond	3.25438e+06	252340	100	10003.7	7.02002e+06	4800.87	0	10103.9	5050.97	50	0	0	0	0	0	0	0	0	0	50	0
161.801	Diamond	3.25081e+06	263755	100	13006.3	7.15602e+06	4800.87	250	9903.7	4800.87	0	0	0	150	0	0	0	0	0	0	100	0
162.225	Diamond	3.29472e+06	256619	100	17211	7.11952e+06	4700.83	150	11054.6	5201.02	0	0	0	0	0	0	0	0	0	0	50	0
162.648	Diamond	3.23186e+06	262327	0	13106.4	7.01053e+06	4850.88	50	11004.6	3500.46	100	50	0	0	0	0	0	0	0	0	100	0
163.071	Diamond	3.25645e+06	254581	100	13707	7.05725e+06	4150.65	50	8052.45	4950.93	50	0	0	0	0	0	0	0	0	0	50	0
163.495	Diamond	3.25424e+06	268242	100	12505.8	7.18119e+06	3300.41	100	9753.59	4900.91	100	0	0	0	0	0	0	0	0	0	50	0
163.918	Diamond	3.17596e+06	266814	0	13206.5	7.08302e+06	4250.68	50	8152.51	4200.67	200	0	0	0	0	0	0	0	0	0	0	0
164.342	Diamond	3.25827e+06	241748	50	12405.7	7.15475e+06	4200.66	0	9303.27	5050.97	50	0	0	50	0	0	0	0	40	0	50	0
164.765	Diamond	3.23744e+06	258454	150	12906.2	7.12978e+06	4500.76	150	9703.56	4700.84	150	0	0	0	0	0	0	0	0	0	0	0
165.189	Diamond	3.24143e+06	250302	100	12305.6	7.1246e+06	4550.78	0	9303.27	4300.7	300	0	0	50	0	0	0	0	0	0	100	0
165.612	Diamond	3.20041e+06	255804	100	13106.4	7.06025e+06	3800.54	100	8802.93	4500.77	250	0	0	0	0	0	0	0	0	0	0	0
166.035	Diamond	3.27482e+06	260085	50	13006.3	7.1176e+06	5000.94	0	9603.48	4600.8	150	0	0	0	0	0	0	0	0	0	150	0
166.459	Diamond	3.26727e+06	269670	50	13707	7.06225e+06	4450.74	100	10003.8	4500.77	50	0	0	0	0	0	0	0	0	0	50	0
166.882	Diamond	3.2453e+06	261104	100	13807.1	7.16546e+06	3850.56	50	9503.41	5151	100	0	0	0	0	0	0	0	0	0	100	0
167.306	Diamond	3.27156e+06	251932	50	13907.2	7.15547e+06	4850.88	0	9153.16	4650.82	150	0	0	50	0	0	0	0	0	0	300	0
167.729	Diamond	3199897	251728	50	12505.8	7.13129e+06	4900.9	50	8902.99	4450.75	250	50	0	50	0	0	0	0	0	0	100	0
168.153	Diamond	3.23154e+06	256008	100	14007.3	7.09598e+06	4250.68	50	8902.99	5401.1	50	50	0	100	0	0	0	0	0	0	0	0
168.576	Diamond	3.21381e+06	270894	100	14507.8	7.21072e+06	4550.78	100	9153.16	5000.95	100	0	0	50	0	0	0	40	0	0	50	0
168.999	Diamond	3.24031e+06	250098	200	12706	7.11985e+06	5851.29	50	8002.42	4300.7	100	0	0	50	0	0	0	0	0	0	50	0
169.423	Diamond	4.17784e+06	258658	50	11605	7.04283e+06	4050.62	0	10854.5	5501.15	50	0	0	150	0	0	0	0	0	0	50	0
169.846	Diamond	3.26986e+06	262735	50	14808.1	7.15226e+06	4600.79	50	10804.4	5100.98	100	0	0	100	0	0	0	0	0	0	250	0
170.27	Diamond	3.21702e+06	261104	0	12105.5	7.17043e+06	4950.92	0	9203.2	5000.95	0	0	0	50	0	0	0	0	0	0	50	0
170.693	Diamond	3.21039e+06	260696	250	11404.8	7.11109e+06	4650.81	50	10554.2	5050.97	250	0	0	0	0	0	0	0	0	0	50	0
171.116	Diamond	3.19123e+06	245821	50	13006.3	7.19903e+06	5551.16	200	9203.2	4650.82	200	0	0	0	0	0	0	0	0	0	150	0
171.54	Diamond	3.20069e+06	250506	50	13006.3	7.22334e+06	5000.94	0	10504.2	4750.85	150	0	0	50	0	0	0	0	0	0	0	0
171.963	Diamond	3.2668e+06	268854	100	14007.3	7.10492e+06	3700.51	100	10003.8	4900.91	0	0	0	0	0	0	0	0	0	0	100	0
172.387	Diamond	3.26723e+06	273343	200	13707	7.12882e+06	4500.76	50	9903.7	5000.95	250	0	0	50	0	0	0	0	0	0	100	0
172.81	Diamond	3.26429e+06	257638	200	13106.4	7.12828e+06	4150.65	0	10103.9	5251.04	100	0	0	50	0	40	0	0	0	0	0	0
173.234	Diamond	3.22568e+06	260696	50	13306.6	7.0804e+06	18362.7	50	9253.23	4750.85	150	0	0	0	0	0	0	0	0	0	0	0
173.657	Diamond	3.19523e+06	251321	50	14407.7	7.13116e+06	4350.71	100	9403.34	4600.8	50	50	0	0	0	0	0	0	0	0	150	0
174.08	Diamond	3.27748e+06	258046	0	14607.9	7.08869e+06	3950.59	50	9903.7	5401.1	400.01	0	0	50	0	0	0	0	0	0	200	0
174.504	Diamond	3.22298e+06	243784	200	15208.6	7.15568e+06	4300.69	50	9403.34	5301.06	100	0	0	50	0	0	0	0	40	0	50	0
174.927	Diamond	3.31188e+06	268242	250	12005.4	7.08724e+06	4250.68	50	9153.16	4250.68	50	0	50	0	0	0	0	0	0	0	50	0
175.351	Diamond	3.20046e+06	241137	100	11404.8	6.988e+06	4900.9	100	10704.3	4300.7	50	0	0	50	0	0	0	0	0	0	0	0
175.774	Diamond	3.19476e+06	258250	250	12706	7.05849e+06	5000.94	50	8102.48	11304.8	50	0	0	0	0	0	0	0	0	0	50	0
176.198	Diamond	3.24152e+06	259473	0	15108.5	7.11993e+06	4950.92	50	10504.2	4800.87	50	50	0	50	0	0	0	0	0	0	100	0
176.621	Diamond	3.28411e+06	254989	100	13206.5	7.02813e+06	4100.63	0	9853.67	4500.77	150	0	50	100	0	0	0	0	0	0	50	0
177.044	Diamond	3.29585e+06	254173	200	13506.8	7.0742e+06	4450.74	0	9303.27	4900.91	250	0	0	0	0	0	0	0	0	0	50	0
177.468	Diamond	3.24199e+06	267426	0	14607.9	7.05134e+06	5151	50	9303.27	5100.98	200	0	0	0	0	0	0	0	0	0	50	0
177.891	Diamond	3.28824e+06	260085	150	12405.7	7.28409e+06	5000.94	50	9803.63	5050.97	200	0	0	50	0	0	0	0	0	0	100	0
178.315	Diamond	3.28109e+06	270690	100	13606.9	7.16336e+06	4800.87	0	9153.16	5100.98	200	0	0	0	0	0	0	0	0	0	100	0
178.738	Diamond	3.27252e+06	259677	200	12205.5	7.24546e+06	4350.71	50	11304.8	4850.89	150	0	50	0	0	0	0	0	0	0	150	0
179.161	Diamond	3.26012e+06	265794	150	13707	6.99889e+06	4050.62	0	10203.9	5251.04	50	0	0	50	0	0	0	0	0	0	50	0
179.585	Diamond	3.1595e+06	260085	50	13606.9	7.15063e+06	5301.06	250	10904.5	5701.23	0	50	0	50	0	0	0	0	0	0	100	0
180.008	Diamond	3.24588e+06	248265	200	14607.9	7.17282e+06	4550.78	150	10103.9	5851.3	150	0	0	50	0	0	0	0	0	0	0	0
180.432	Diamond	3.24281e+06	269262	50	14708	7.16688e+06	4250.68	0	10103.9	5301.06	50	0	0	0	1900.14	0	0	0	0	0	100	0
180.855	Diamond	3.19693e+06	249283	150	10103.8	7.03277e+06	4700.83	0	10504.2	4600.8	100	50	0	0	0	0	0	0	0	0	100	0
181.279	Diamond	3.19544e+06	255396	50	13707	7.05942e+06	6401.54	250	9703.56	4550.78	150	50	0	50	0	0	0	0	0	0	0	0
181.702	Diamond	3.23582e+06	236862	800.02	11004.5	7.0763e+06	4900.9	0	9553.45	4700.84	100	0	0	50	0	0	0	0	0	0	50	0
182.125	Diamond	3.21949e+06	254581	150	15408.8	7.17453e+06	4400.73	0	9503.41	4250.68	100	0	0	0	0	0	0	0	0	0	450.01	0
182.549	Diamond	3.20139e+06	257842	150	13006.3	7.19688e+06	4250.68	50	9053.1	5000.95	0	100	0	0	0	0	0	0	0	0	50	0
182.972	Diamond	3.19639e+06	262735	200	13306.6	7.01214e+06	4450.74	100	9103.13	4700.84	50	0	0	50	0	0	0	0	0	0	50	0
183.396	Diamond	3.18725e+06	268854	100	9603.43	7.2192e+06	4100.63	250	8953.03	5100.98	200	0	0	0	0	0	0	0	0	0	100	0
183.819	Diamond	3.25173e+06	257027	200	13206.5	6.99796e+06	5451.12	0	8702.86	5501.15	200	0	0	50	0	0	0	0	0	0	100	0
184.243	Diamond	3.23148e+06	254989	150	12906.2	7.22213e+06	5251.03	0	9853.67	5451.13	200	0	50	0	0	0	0	0	0	0	50	0
184.666	Diamond	3.21515e+06	260696	100	14607.9	7.24289e+06	4350.71	0	9453.37	4900.91	100	0	0	100	0	0	0	0	0	0	100	0
185.089	Diamond	3.23269e+06	248061	0	14908.3	7.14033e+06	4750.85	100	8802.93	6551.63	150	0	50	0	0	0	0	0	0	0	50	0
185.513	Diamond	3.27969e+06	249895	100	11705.1	7.07013e+06	4600.79	50	11705.2	5251.04	150	0	0	0	0	0	0	0	0	0	0	0
185.936	Diamond	3.23233e+06	245617	100	12706	7.18837e+06	4700.83	200	10354	5551.17	50	0	0	0	0	0	0	0	0	0	100	0
186.36	Diamond	3.23578e+06	266610	0	13006.3	7.10585e+06	5351.07	50	11054.6	5751.25	100	100	50	0	0	0	0	0	0	0	150	0
186.783	Diamond	3.25791e+06	239101	0	14107.4	7.20458e+06	4350.71	100	9353.3	5601.19	150	0	0	0	0	0	0	0	0	0	0	0
187.206	Diamond	3.2779e+06	271711	0	14607.9	7.10863e+06	4400.73	50	9453.37	5151	50	0	0	0	0	0	0	40	0	0	50	0
187.63	Diamond	3.26853e+06	253766	0	13606.9	7.07638e+06	5201.02	100	10203.9	4700.84	50	0	0	0	0	0	0	0	0	0	100	0
188.053	Diamond	3.29192e+06	258658	100	13807.1	7.16263e+06	4450.74	0	10103.9	5050.97	100	50	0	50	0	0	0	0	0	0	150	0
188.477	Diamond	3.30876e+06	267426	100	12005.4	7.14726e+06	4950.92	50	9953.74	4850.89	50	50	0	50	0	0	0	0	0	0	50	0
188.9	Diamond	3.23212e+06	261920	100	14808.1	6.95977e+06	4950.92	200	9753.59	4400.73	100	0	0	0	0	0	0	0	0	0	50	0
189.324	Diamond	3.28972e+06	259677	0	14607.9	7.1492e+06	4200.66	100	10404.1	6651.68	200	0	0	50	0	0	0	0	0	0	50	0
189.747	Diamond	3.23858e+06	249691	0	13206.5	7.0671e+06	5251.03	50	9503.41	5151	150	0	0	0	0	0	0	0	0	0	250	0
190.17	Diamond	3.29041e+06	259269	50	12706	7.21539e+06	5301.06	50	11154.7	4900.91	150	0	0	0	0	0	0	0	0	0	50	0
190.594	Diamond	3.30754e+06	280488	0	13306.6	7.03267e+06	4550.78	50	10103.9	4950.93	0	0	0	0	0	0	0	0	0	0	100	0
191.017	Diamond	3.23527e+06	246228	100	10804.3	7.13601e+06	5000.94	100	9553.45	5251.04	250	0	0	0	0	0	0	0	0	0	100	0
191.441	Diamond	3.24235e+06	245006	150	13206.5	7.0334e+06	4250.68	50	10554.2	4900.91	100	0	0	0	0	0	0	0	0	0	150	0
191.864	Diamond	3.28245e+06	266610	200	12806.1	7.15249e+06	3500.46	50	9403.34	4050.62	200	0	0	0	0	0	0	0	0	0	0	0
192.288	Diamond	3.20503e+06	257434	50	12105.5	6.93512e+06	5000.94	150	9653.52	5251.04	400.01	50	0	0	0	0	0	0	0	0	0	0
192.711	Diamond	3.19085e+06	252340	50	14908.3	7.09932e+06	5201.02	50	9503.41	3800.55	50	50	0	50	0	0	0	0	0	0	100	0
193.134	Diamond	3.23305e+06	259881	50	13506.8	6.98787e+06	4700.83	150	9203.2	4500.77	50	100	0	0	0	0	0	0	0	0	100	0
193.558	Diamond	3.17364e+06	260492	0	12405.7	7.04058e+06	4450.74	50	9053.1	4650.82	200	0	0	0	0	0	0	0	0	0	0	0
193.981	Diamond	3.26051e+06	270690	0	15709.2	7.04011e+06	5000.94	50	10203.9	4650.82	200	0	0	0	0	0	0	0	0	0	50	0
194.405	Diamond	3.29987e+06	251117	50	12505.8	7.11576e+06	4800.87	50	9053.1	4750.85	100	0	0	0	0	0	0	0	0	0	0	0
194.828	Diamond	3.1895e+06	248876	0	13707	7147697	4000.6	100	10604.2	5000.95	100	0	0	50	0	0	0	0	0	0	100	0
195.251	Diamond	3.26548e+06	260492	100	13406.7	7.19472e+06	4300.69	0	9103.13	5151	100	0	0	100	0	0	0	0	0	0	50	0
195.675	Diamond	3.2708e+06	264775	250	15609	6.95749e+06	4050.62	100	10504.2	4750.85	150	0	0	0	0	0	0	0	0	0	50	0
196.098	Diamond	3.32356e+06	258861	0	14007.3	7.08239e+06	4550.78	100	13106.5	5000.95	200	0	0	0	0	0	0	0	0	0	0	0
196.522	Diamond	3.26361e+06	258454	150	13206.5	7.04094e+06	4400.73	50	9203.2	4200.67	50	0	0	0	0	0	0	0	0	0	50	0
196.945	Diamond	3.24771e+06	243581	200	12105.5	7.10383e+06	4300.69	100	10304	4200.67	50	100	0	0	0	0	0	0	0	0	50	0
197.369	Diamond	3.18119e+06	251728	100	13206.5	7.19252e+06	5201.02	0	8752.89	4650.82	100	0	0	50	0	0	0	0	0	0	50	0
197.792	Diamond	3.2617e+06	256823	50	14407.7	7.22314e+06	4850.88	50	9253.23	4600.8	250	50	0	0	0	0	0	0	0	0	50	0
198.215	Diamond	3.21879e+06	260288	100	12906.2	7.10119e+06	4800.87	100	10854.5	4750.85	0	0	0	0	0	0	0	0	0	0	200	0
198.639	Diamond	3.23257e+06	258861	0	13306.6	7.06536e+06	4400.73	100	8752.89	4600.8	100	0	0	50	0	0	0	0	0	0	100	0
199.062	Diamond	3.25615e+06	253970	50	12205.5	7.26052e+06	4850.88	150	9353.3	4950.93	100	0	0	0	0	0	0	0	0	0	0	0
199.486	Diamond	3.24373e+06	269262	0	14407.7	7.02922e+06	4950.92	0	10103.9	4300.7	50	0	0	50	0	0	0	0	0	0	150	0
199.909	Diamond	3.23945e+06	254785	150	12305.6	7.08058e+06	4000.6	0	9403.34	3350.42	50	100	0	0	0	0	0	0	0	0	200	0
200.333	Diamond	3.22e+06	248265	100	13306.6	7.02764e+06	4450.74	50	9053.1	4950.93	50	0	0	0	0	0	0	0	0	0	150	0
200.756	Diamond	3.24275e+06	258454	0	12706	7.05846e+06	3600.49	0	9853.67	4950.93	100	0	0	0	0	40	0	0	0	0	100	0
201.179	Diamond	3.19306e+06	261512	0	15809.3	6.95363e+06	4050.62	0	8953.03	5100.98	200	0	0	100	0	0	0	0	0	0	50	0
201.603	Diamond	3.19718e+06	261308	0	16109.6	7.13603e+06	4600.79	50	10604.2	5251.04	50	0	0	50	0	0	0	0	0	0	50	0
202.026	Diamond	3.22459e+06	252951	0	12305.6	7.08983e+06	4050.62	50	10954.5	4250.68	250	0	0	0	0	0	0	0	0	0	50	0
202.45	Diamond	3.2129e+06	246024	50	13306.6	7.01782e+06	5401.1	100	9653.52	5851.3	100	0	0	150	0	0	0	0	0	0	0	0
202.873	Diamond	3.21419e+06	269670	50	14007.3	7.09191e+06	3800.54	50	9153.16	4550.78	200	50	0	0	0	0	0	0	0	0	200	0
203.296	Diamond	3.17662e+06	254377	100	12405.7	7.15833e+06	3850.56	150	9903.7	5351.08	100	50	0	50	0	0	0	0	0	0	50	0
203.72	Diamond	3182662	277017	150	11805.2	7.1955e+06	4250.68	0	10203.9	4100.64	100	100	0	0	0	0	0	0	0	0	50	0
204.143	Diamond	3.23625e+06	258046	50	15408.8	7.12564e+06	4700.83	0	8652.83	4500.77	100	1500.09	0	0	0	0	0	0	0	0	100	0
204.567	Diamond	3.1706e+06	261512	200	12105.5	7.00999e+06	4300.69	0	10504.2	4600.8	50	0	0	50	0	0	0	0	0	50	100	0
204.99	Diamond	3.29464e+06	254989	100	13006.3	7.09077e+06	3500.46	50	8402.67	5301.06	100	0	0	0	0	0	0	0	0	0	100	0
205.414	Diamond	3.23087e+06	265182	50	14307.6	6.9682e+06	3800.54	250	9503.41	4150.65	0	50	0	150	0	0	0	0	0	0	200	0
205.837	Diamond	3.18495e+06	258250	150	12305.6	7.1372e+06	4700.83	0	9903.7	4300.7	0	50	0	100	0	0	0	0	0	0	0	0
206.26	Diamond	3.22919e+06	258454	100	13206.5	7.03166e+06	4950.92	50	8902.99	5401.1	200	0	0	0	0	0	0	0	0	0	100	0
206.684	Diamond	3.22982e+06	248876	300	11905.3	6.99731e+06	3800.54	50	9103.13	4550.78	200	50	0	50	0	0	0	0	0	0	0	0
207.107	Diamond	3.23223e+06	248469	150	15809.3	7.03949e+06	5501.14	200	8852.96	4400.73	0	50	0	0	0	0	0	0	0	0	150	0
207.531	Diamond	3.29459e+06	249283	100	11905.3	7.00758e+06	4900.9	0	10354	3400.44	100	0	0	0	0	0	0	0	0	0	50	0
207.954	Diamond	3.24365e+06	271302	350	10904.4	7.11983e+06	4050.62	100	8502.73	4800.87	50	0	0	0	0	0	0	0	0	0	150	0
208.378	Diamond	3.27022e+06	251728	350	12105.5	7.17564e+06	4850.88	100	9103.13	4950.93	100	50	0	0	0	0	0	0	0	0	0	0
208.801	Diamond	3.24467e+06	260900	300	13106.4	7.09637e+06	4550.78	50	8953.03	3900.58	300	250	0	0	0	0	0	0	0	0	0	0
209.224	Diamond	3.24007e+06	265386	500.01	12806.1	6.96731e+06	4550.78	50	9353.3	4450.75	50	0	0	0	0	0	0	0	0	0	150	0
209.648	Diamond	3.24643e+06	262327	100	13506.8	7.10062e+06	4550.78	150	8902.99	3850.56	200	0	0	50	0	80	0	0	0	0	50	0
210.071	Diamond	3.16688e+06	239305	450.01	11404.8	7.03664e+06	4600.79	100	9503.41	4050.62	150	0	0	50	0	0	0	0	0	0	0	0
210.495	Diamond	3.16614e+06	262939	200	13606.9	7.1807e+06	5000.94	200	9353.3	4900.91	100	0	0	0	0	0	40	0	0	0	0	0
210.918	Diamond	3.18564e+06	268854	300	12405.7	6.99485e+06	4300.69	50	8502.73	5151	100	50	0	50	0	0	0	0	0	0	50	40
211.341	Diamond	3.25685e+06	260900	350	11705.1	7.1589e+06	4500.76	50	9003.06	4250.68	0	0	0	0	0	0	0	0	0	0	50	0
211.765	Diamond	3.22751e+06	252543	100	12706	7.0736e+06	4600.79	0	11354.9	4250.68	50	0	0	50	0	0	0	0	0	0	50	0
212.188	Diamond	3.25087e+06	257231	250	12706	7.10116e+06	4750.85	0	8352.63	5151	150	0	0	0	0	40	0	0	0	0	0	0
212.612	Diamond	3246373	262735	50	12605.9	6.81706e+06	4700.83	0	8352.63	6301.5	50	0	0	100	0	0	0	40	0	0	100	0
213.035	Diamond	3.24122e+06	265998	250	10704.3	7.05019e+06	4900.9	0	10454.1	4450.75	50	0	0	0	0	0	0	40	0	0	150	0
213.459	Diamond	3.17022e+06	252136	250	11504.9	7.07729e+06	4550.78	150	9303.27	3700.52	100	0	0	0	0	0	0	0	0	0	50	0
213.882	Diamond	3.27879e+06	269874	250	13406.7	7.0832e+06	4650.81	50	9403.34	4500.77	0	0	0	50	0	0	0	0	0	0	50	0
214.305	Diamond	3.2339e+06	244599	200	14207.5	6.96636e+06	4750.85	50	8852.96	5050.97	50	0	0	50	0	0	0	0	0	0	100	0
214.729	Diamond	3.20715e+06	255600	100	15208.6	7.08317e+06	5601.18	100	9603.48	5701.23	100	0	0	50	0	0	0	0	0	0	50	0
215.152	Diamond	3.20001e+06	247246	150	16009.5	7.10741e+06	4250.68	50	10053.8	4600.8	150	0	0	0	0	0	0	0	0	0	50	0
215.576	Diamond	3.18561e+06	264367	0	14808.1	7.10961e+06	5301.06	150	9203.2	4200.67	150	0	0	0	0	0	0	0	0	0	50	0
215.999	Diamond	3.27705e+06	255192	0	14407.7	7.04854e+06	4450.74	0	9053.1	5251.04	50	50	0	0	0	0	0	0	0	0	100	0
216.423	Diamond	3.25053e+06	245413	50	11104.6	7.16341e+06	5100.98	100	9453.37	4100.64	100	0	0	50	0	0	0	0	0	0	250	0
216.846	Diamond	3.24107e+06	247450	100	12005.4	6.94738e+06	4500.76	300	10103.9	4750.85	150	100	0	0	0	0	0	0	0	0	100	0
217.269	Diamond	3.26599e+06	268446	0	14908.3	6.98362e+06	4350.71	50	7902.36	4650.82	100	0	0	0	0	0	0	0	0	0	100	0
217.693	Diamond	3.2546e+06	256415	150	13306.6	7.16984e+06	3800.54	200	9453.37	4550.78	250	0	0	0	0	0	0	0	0	0	0	0
218.116	Diamond	3.24184e+06	255804	50	14107.4	7.08226e+06	4250.68	100	10904.5	4600.8	150	0	0	50	0	0	0	0	0	0	100	0
218.54	Diamond	3.19654e+06	251117	50	14507.8	7.15454e+06	4500.76	50	9403.34	4650.82	200	50	0	0	0	0	0	0	0	0	100	0
218.963	Diamond	3.24201e+06	257027	200	13506.8	7.11895e+06	4400.73	50	9253.23	4500.77	100	0	0	0	0	0	0	0	0	0	50	0
219.386	Diamond	3.21119e+06	256823	100	12205.5	7.15055e+06	4650.81	50	9353.3	5100.98	150	0	0	0	0	0	0	0	0	0	50	0
219.81	Diamond	3.18055e+06	251117	100	14607.9	7.05198e+06	4150.65	0	9803.63	4850.89	200	0	0	0	0	0	40	0	0	0	50	0
220.233	Diamond	3.22047e+06	268854	50	13606.9	7.11501e+06	4850.88	50	9453.37	5401.1	150	0	0	0	0	0	0	0	0	0	100	0
220.657	Diamond	3.24922e+06	239712	1050.04	14507.8	7.1114e+06	4950.92	0	10003.8	5000.95	150	0	0	0	0	0	0	0	0	0	150	0
221.08	Diamond	3.22855e+06	265998	100	15408.8	7.18985e+06	4500.76	0	11605.1	4400.73	50	0	0	0	0	0	0	0	0	0	50	0
221.504	Diamond	3.25847e+06	251728	0	12405.7	6.9957e+06	4250.68	150	10103.9	4850.89	100	50	0	0	0	0	0	0	0	0	50	0
221.927	Diamond	3.22255e+06	249487	0	13707	7.19747e+06	4650.81	0	9753.59	5050.97	50	100	0	0	0	0	0	40	0	0	0	0
222.35	Diamond	3.23146e+06	262327	50	13707	7.09606e+06	4500.76	100	8902.99	4350.72	0	50	0	0	0	0	0	0	0	0	100	0
222.774	Diamond	3.19961e+06	256823	200	11404.8	7.16087e+06	4600.79	50	9653.52	5251.04	50	0	0	0	0	0	0	0	0	0	100	0
223.197	Diamond	3.19591e+06	253562	150	11304.8	7.09989e+06	4350.71	50	9003.06	4650.82	200	0	0	0	0	40	0	0	0	0	50	0
223.621	Diamond	3.23548e+06	259677	100	15408.8	7.06544e+06	3450.45	200	10504.2	4600.8	50	50	0	0	0	0	0	0	0	0	150	0
224.044	Diamond	3.23261e+06	266610	0	12405.7	6.95383e+06	4650.81	200	9153.16	4900.91	50	0	0	0	0	40	0	0	0	0	0	0
224.468	Diamond	3.22083e+06	258046	100	13807.1	7.06668e+06	4450.74	50	9153.16	5251.04	100	0	0	0	0	0	0	0	0	0	100	0
224.891	Diamond	3.32279e+06	249283	50	13907.2	7.00457e+06	4800.87	50	8502.73	4600.8	150	0	0	0	0	0	0	0	0	0	0	0
225.314	Diamond	3.22246e+06	260696	200	13106.4	7.03889e+06	4800.87	50	8702.86	5351.08	0	0	0	0	50	0	40	0	0	50	50	0
225.738	Diamond	3.22446e+06	254989	50	13807.1	7.06373e+06	3600.49	0	9003.06	4900.91	150	0	0	0	0	0	0	0	0	0	0	0
226.161	Diamond	3.22559e+06	257638	150	12505.8	7.12276e+06	5401.1	0	9103.13	3950.59	50	0	0	0	0	0	0	0	0	0	0	0
226.585	Diamond	3.2053e+06	244192	50	12906.2	7.20079e+06	4650.81	50	8702.86	4850.89	250	0	0	0	0	0	0	0	0	0	0	0
227.008	Diamond	3.18982e+06	257638	0	14908.3	6.99244e+06	4950.92	50	9903.7	4500.77	150	0	0	50	0	0	0	0	0	0	250	0
227.431	Diamond	3.20207e+06	239712	50	15909.4	7.09056e+06	3850.56	0	9603.48	5100.98	250	0	0	0	0	0	0	0	0	0	0	0
227.855	Diamond	3.25755e+06	250710	50	13106.4	7.00146e+06	3500.46	0	9153.16	5151	0	50	0	0	0	0	0	0	0	0	0	0
228.278	Diamond	3.21402e+06	258046	200	13807.1	7.12172e+06	3900.57	50	7952.39	4800.87	200	0	0	0	0	0	0	0	0	0	50	0
228.702	Diamond	3.15571e+06	254377	100	16710.4	7.06816e+06	3950.59	0	9103.13	4900.91	100	100	0	0	150	0	0	0	0	0	50	0
229.125	Diamond	3.185e+06	262327	200	12505.8	6.9332e+06	3650.5	50	10203.9	4450.75	100	150	0	50	0	0	0	0	0	0	0	0
229.549	Diamond	3.23688e+06	262327	50	11605	7.13263e+06	4600.79	0	9603.48	5151	50	0	0	0	0	0	0	0	0	50	0	0
229.972	Diamond	3.20673e+06	263755	0	13707	7.09898e+06	4650.81	50	8902.99	4950.93	150	0	0	0	0	0	0	0	0	0	0	0
230.395	Diamond	3.24052e+06	265182	0	13106.4	6.86712e+06	4600.79	100	11154.7	4900.91	50	0	0	50	0	0	0	0	0	0	0	0
230.819	Diamond	3.20416e+06	252136	150	12806.1	7.1948e+06	4650.81	50	8202.54	4050.62	0	50	0	0	0	0	0	0	0	50	0	0
231.242	Diamond	3.16983e+06	245413	100	11004.5	7.04962e+06	5201.02	100	10304	4850.89	150	0	0	0	0	0	0	0	0	0	0	0
231.666	Diamond	3.27905e+06	263551	200	11404.8	7.10443e+06	4900.9	0	8452.7	5251.04	50	0	0	0	0	0	0	0	0	0	100	0
232.089	Diamond	3.18933e+06	265386	100	14307.6	6.9128e+06	4200.66	50	9903.7	5301.06	150	50	0	0	0	0	0	0	0	0	100	0
232.513	Diamond	3.15591e+06	248672	50	13306.6	7.1057e+06	4100.63	50	9553.45	4900.91	100	0	0	0	0	0	0	0	0	0	50	0
232.936	Diamond	3.24326e+06	254377	50	12706	7.14526e+06	4050.62	100	9603.48	4950.93	150	0	0	0	0	0	0	0	0	0	0	0
233.359	Diamond	3.13022e+06	261512	100	14007.3	7.02686e+06	3700.51	150	9603.48	5201.02	350	100	0	0	0	0	0	0	0	0	100	0
233.783	Diamond	3.16112e+06	269466	0	13106.4	7.03337e+06	4550.78	50	8402.67	3950.59	200	50	0	0	0	0	0	0	0	0	100	0
234.206	Diamond	3.22802e+06	264775	100	12806.1	6.95171e+06	4000.6	100	9453.37	4850.89	100	0	0	0	0	0	0	0	0	0	100	0
234.63	Diamond	3.20116e+06	251321	0	13106.4	7.24574e+06	4150.65	100	10604.2	4900.91	100	0	0	0	0	0	0	0	0	0	100	0
235.053	Diamond	3.17887e+06	260085	150	14407.7	7.04465e+06	3750.53	150	9153.16	3450.45	100	0	0	0	0	0	0	0	0	0	100	0
235.476	Diamond	3.2714e+06	253562	50	12605.9	6.95163e+06	4450.74	50	8852.96	5701.23	100	50	0	0	0	0	0	0	0	0	50	0
235.9	Diamond	3.1689e+06	270894	100	12105.5	7.10497e+06	4700.83	50	7552.15	4800.87	200	0	50	0	0	0	0	0	0	0	0	0
236.323	Diamond	3.20737e+06	259065	100	12105.5	6.94139e+06	4400.73	50	11705.2	4650.82	100	0	0	100	0	0	0	0	0	0	0	0
236.747	Diamond	3.28479e+06	266202	100	11805.2	6.90683e+06	4800.87	300	8002.42	4550.78	100	0	0	0	0	0	0	0	0	0	50	0
237.17	Diamond	3.19431e+06	240323	100	11905.3	7.06406e+06	4250.68	100	8852.96	3900.58	150	0	0	0	0	0	0	0	0	0	50	0
237.594	Diamond	3.21536e+06	257638	100	12906.2	7.0133e+06	4800.87	50	10053.8	5201.02	200	0	0	0	0	0	0	0	0	0	0	0
238.017	Diamond	3.24167e+06	259473	100	14107.4	7.15687e+06	4450.74	50	10604.2	3950.59	0	0	0	50	0	0	0	0	0	0	150	0
238.44	Diamond	3.21507e+06	260696	100	14708	6.91583e+06	4150.65	50	10704.3	5851.3	300	0	0	0	0	0	0	0	0	0	100	0
238.864	Diamond	3.22595e+06	267222	50	13807.1	6.94315e+06	4800.87	100	9203.2	3800.55	150	0	0	0	0	0	0	0	0	0	50	0
239.287	Diamond	3.19627e+06	262531	100	12205.5	6.90305e+06	4100.63	50	10103.9	4550.78	250	0	0	0	0	0	0	0	0	0	0	0
239.711	Diamond	3.24611e+06	259473	50	15108.5	6.97307e+06	5100.98	50	8752.89	5851.3	50	0	100	50	0	0	0	40	0	0	100	0
240.134	Diamond	3.18819e+06	259473	150	13106.4	6.89304e+06	4550.78	150	10454.1	4350.72	150	50	0	50	0	0	0	0	0	0	50	0
240.558	Diamond	3.1716e+06	261104	0	13506.8	7.10386e+06	4700.83	50	8852.96	5651.21	100	0	0	0	0	0	0	0	0	0	50	0
240.981	Diamond	3.23756e+06	257638	100	14708	7.08478e+06	4050.62	200	9853.67	5501.15	150	50	0	0	0	0	0	0	0	0	50	0
241.404	Diamond	3.22631e+06	261920	200	12706	6.8995e+06	4700.83	50	10003.8	4650.82	50	0	0	50	0	0	0	0	0	0	50	0
241.828	Diamond	3.16375e+06	264367	250	12205.5	7.05722e+06	3550.47	0	9853.67	5050.97	250	0	0	0	0	0	0	0	0	0	0	0
242.251	Diamond	3.21183e+06	254989	0	11905.3	6.92902e+06	3700.51	150	8953.03	4850.89	200	0	0	50	0	0	0	0	0	0	0	40
242.675	Diamond	3.13186e+06	255192	0	12005.4	7.04047e+06	4600.79	0	9853.67	5501.15	50	50	0	0	0	0	0	0	0	0	0	0
243.098	Diamond	3.14944e+06	262735	0	13506.8	7.21935e+06	4800.87	0	9153.16	5050.97	0	50	0	0	0	0	0	0	0	0	100	0
243.521	Diamond	3.18312e+06	263347	200	12405.7	7.13766e+06	4650.81	50	10003.8	5301.06	150	0	0	0	0	0	0	0	0	0	50	0
243.945	Diamond	3.18676e+06	252136	100	12806.1	6.95959e+06	5301.06	0	7802.3	5301.06	100	0	0	0	0	0	0	0	0	0	200	0
244.368	Diamond	3.20584e+06	260085	0	13907.2	6.90821e+06	4200.66	50	9453.37	4800.87	250	50	0	0	0	0	0	0	0	0	50	0
244.792	Diamond	3.19321e+06	266610	100	12806.1	6.93143e+06	4200.66	100	8302.6	3950.59	0	0	0	0	0	0	0	0	0	0	100	0
245.215	Diamond	3.28485e+06	257434	50	14207.5	7.12864e+06	4900.9	50	7502.13	5401.1	100	50	0	0	0	0	0	0	0	0	50	0
245.639	Diamond	3.15839e+06	254989	50	13106.4	7.0329e+06	4850.88	0	9303.27	3800.55	150	0	0	0	0	0	0	0	0	0	100	0
246.062	Diamond	3.18344e+06	260085	0	11805.2	7.01393e+06	4250.68	200	10203.9	4450.75	0	0	0	0	0	0	0	0	0	0	0	0
246.485	Diamond	3.17037e+06	246228	50	12806.1	7.05727e+06	4800.87	50	8502.73	5601.19	200	0	0	0	0	0	0	0	0	0	100	0
246.909	Diamond	3.23314e+06	241544	50	15108.5	7.05992e+06	4700.83	0	8953.03	5401.1	50	50	0	0	0	0	0	0	0	0	0	0
247.332	Diamond	3.19895e+06	258658	50	10904.4	6.91012e+06	5301.06	100	9703.56	5050.97	50	0	0	0	0	0	0	0	0	0	100	0
247.756	Diamond	3.17039e+06	249691	0	15909.4	7.19286e+06	3650.5	50	9353.3	3750.53	100	0	0	0	0	0	0	0	0	0	50	0
248.179	Diamond	3.2127e+06	260085	100	11605	7.0188e+06	4300.69	0	10404.1	3700.52	50	0	0	50	0	0	0	0	0	0	0	0
248.603	Diamond	3.23352e+06	257434	0	13506.8	6.94056e+06	5251.03	0	9353.3	4150.65	100	0	0	0	0	0	0	0	0	0	50	0
249.026	Diamond	3.16022e+06	261308	50	12605.9	6.97268e+06	4750.85	50	9353.3	5201.02	100	0	0	0	0	0	0	0	0	0	0	0
249.449	Diamond	3.20252e+06	262939	200	13006.3	6.94575e+06	4050.62	200	9453.37	4500.77	200	0	0	0	0	0	0	0	0	0	50	0
249.873	Diamond	3.21621e+06	247043	50	14107.4	6.91419e+06	4350.71	50	9253.23	4400.73	250	50	0	150	0	0	0	0	0	0	50	0
250.296	Diamond	3.2106e+06	267222	200	11605	7.02124e+06	4750.85	0	9803.63	5401.1	100	0	0	100	0	0	0	0	0	0	100	0
250.72	Diamond	3.17628e+06	255192	50	14107.4	7.07529e+06	4900.9	100	9003.06	5050.97	100	50	0	0	0	0	0	0	0	0	50	0
251.143	Diamond	3.15299e+06	259881	50	12706	7.02023e+06	4150.65	0	9653.52	4800.87	50	0	0	0	0	0	0	0	0	0	0	0
251.566	Diamond	3.22627e+06	251321	0	11605	6.91985e+06	4550.78	100	8102.48	5151	50	0	0	0	0	0	0	0	0	0	100	0
251.99	Diamond	3.20871e+06	263347	100	14908.3	7.06583e+06	4400.73	150	9703.56	6901.8	200	50	0	0	0	0	0	0	0	0	150	0
252.413	Diamond	3.19597e+06	255600	0	13306.6	6.98131e+06	4650.81	0	9403.34	5050.97	350	50	0	0	0	0	40	0	0	0	0	0
252.837	Diamond	3.23967e+06	261920	50	14207.5	7.18713e+06	4000.6	0	8953.03	4800.87	50	0	0	50	0	0	0	0	0	0	0	0
253.26	Diamond	3.19423e+06	270078	50	14507.8	7.12475e+06	4950.92	0	9703.56	4250.68	50	0	0	0	0	0	0	0	0	0	0	0
253.684	Diamond	3.15638e+06	253562	0	13106.4	6.86699e+06	4350.71	0	9403.34	4300.7	0	50	0	0	0	0	0	0	0	0	50	0
254.107	Diamond	3.15033e+06	263755	50	12806.1	7.00153e+06	4100.63	200	9053.1	4950.93	200	0	0	0	0	0	0	0	0	0	50	0
254.53	Diamond	3.19631e+06	251321	50	15208.6	7.02873e+06	5000.94	50	9403.34	5251.04	100	100	0	0	0	0	0	0	0	0	50	0
254.954	Diamond	3.20828e+06	258861	0	14507.8	6.92355e+06	4650.81	50	9553.45	5100.98	200	0	0	50	0	0	0	0	0	0	200	0
255.377	Diamond	3.23335e+06	691910	50	12605.9	7.04177e+06	4100.63	250	8352.63	5201.02	350	0	0	0	0	0	0	0	0	0	150	0
255.801	Diamond	3.18036e+06	249691	50	13606.9	7.03381e+06	5401.1	0	8452.7	4950.93	50	0	0	0	0	0	0	0	0	0	100	0
256.224	Diamond	3.26993e+06	253358	0	14007.3	6.94092e+06	4500.76	0	9653.52	4800.87	50	0	0	0	0	0	0	0	0	0	50	0
256.648	Diamond	3.174e+06	252951	50	16209.8	6.98914e+06	4450.74	50	9153.16	4600.8	100	0	0	0	0	0	0	0	0	0	100	0
257.071	Diamond	3.23841e+06	249487	50	13406.7	6.98572e+06	3900.57	50	8702.86	4700.84	150	0	0	0	0	0	0	0	0	0	100	0
257.494	Diamond	3.16452e+06	252543	150	12305.6	7.03599e+06	4000.6	50	9503.41	5451.13	100	0	0	50	0	0	0	0	0	0	0	0
257.918	Diamond	3.19308e+06	259065	100	13306.6	6.87697e+06	4900.9	100	9853.67	4300.7	250	0	0	0	0	0	0	0	0	0	0	0
258.341	Diamond	3.15061e+06	262531	50	15208.6	6.88975e+06	5301.06	0	9153.16	4450.75	50	50	0	0	0	0	0	0	0	0	50	0
258.765	Diamond	3.19257e+06	258861	150	14708	7.01255e+06	4800.87	50	8953.03	4700.84	150	0	0	50	0	0	0	0	0	0	150	0
259.188	Diamond	3.16813e+06	267222	100	13506.8	7.00952e+06	5651.2	100	10654.3	4700.84	200	150	0	50	0	0	0	0	0	0	100	0
259.611	Diamond	3.19886e+06	257231	100	14908.3	6.88474e+06	4450.74	150	8852.96	5701.23	100	0	0	0	0	0	0	0	0	0	200	0
260.035	Diamond	3.22448e+06	269262	100	14307.6	6.8863e+06	4800.87	100	8452.7	4300.7	50	0	0	0	0	0	0	0	0	0	100	0
260.458	Diamond	3.15095e+06	256212	50	11104.6	7.07996e+06	5551.16	0	9353.3	3850.56	300	0	0	0	0	0	0	0	0	0	100	40
260.882	Diamond	3.20643e+06	250710	50	13707	6.93097e+06	4500.76	50	10904.5	4600.8	100	0	0	0	50	0	0	0	0	0	50	0
261.305	Diamond	3.16116e+06	253766	150	13406.7	6.9179e+06	4100.63	150	9003.06	4200.67	100	50	0	50	0	40	0	0	0	0	0	0
261.729	Diamond	3.19603e+06	259881	50	12205.5	6.96794e+06	5050.96	100	8902.99	4550.78	100	0	0	0	0	0	0	0	0	0	200	0
262.152	Diamond	3.22466e+06	262124	100	12505.8	7.03327e+06	3850.56	0	9553.45	4800.87	100	0	0	0	0	0	0	0	0	0	0	0
262.575	Diamond	3.25064e+06	250302	50	16209.8	6.95886e+06	4250.68	100	9553.45	5151	250	50	0	0	0	0	0	0	0	0	0	0
262.999	Diamond	3.18593e+06	264571	50	12906.2	7.04872e+06	4550.78	150	10103.9	4600.8	50	0	0	0	0	0	0	0	0	0	50	0
263.422	Diamond	3.19223e+06	242359	0	11204.7	7.09756e+06	5651.2	150	9653.52	5701.23	100	0	0	0	0	0	0	0	0	0	50	0
263.846	Diamond	3.20462e+06	256212	0	12906.2	6.94336e+06	4950.92	100	9953.74	5050.97	50	0	0	0	0	0	0	0	0	0	0	0
264.269	Diamond	3.18868e+06	262327	0	12305.6	6.86346e+06	4450.74	0	9053.1	4450.75	50	50	0	0	0	40	0	0	0	0	0	0
264.693	Diamond	3.21685e+06	252340	100	14908.3	7.00833e+06	4000.6	0	8752.89	4300.7	100	0	0	50	0	0	0	0	0	0	100	0
265.116	Diamond	3.189e+06	261512	100	11104.6	6.87622e+06	4750.85	50	9253.23	5201.02	150	0	0	0	0	0	0	0	0	0	100	0
265.539	Diamond	3.22323e+06	256008	0	14507.8	6.93322e+06	4250.68	50	9653.52	4850.89	50	0	0	0	0	0	0	0	0	0	100	0
265.963	Diamond	3.16258e+06	244599	0	13606.9	6.85457e+06	4000.6	150	8502.73	4550.78	150	50	0	0	0	0	0	0	0	0	0	0
266.386	Diamond	3.12733e+06	264571	0	14007.3	7.06692e+06	3650.5	100	10254	4250.68	100	50	0	0	0	0	0	0	0	0	0	0
266.81	Diamond	3.16382e+06	259677	0	14908.3	6.91588e+06	4100.63	0	8953.03	4550.78	100	0	0	0	0	0	0	0	0	0	100	0
267.233	Diamond	3.25124e+06	249080	0	15308.7	6.9466e+06	4250.68	150	9953.74	5100.98	50	0	0	50	0	0	0	0	0	0	50	0
267.656	Diamond	3.1803e+06	259473	50	14307.6	7.00584e+06	4950.92	150	9103.13	5401.1	150	0	0	0	0	0	0	0	0	0	0	0
268.08	Diamond	3.22517e+06	274363	0	14708	7.14516e+06	4300.69	50	9303.27	4250.68	250	0	0	50	0	0	0	0	0	0	200	0
268.503	Diamond	3.19388e+06	260085	50	12005.4	6.95777e+06	3950.59	50	9903.7	4550.78	150	50	0	0	0	0	0	0	0	0	50	0
268.927	Diamond	3.1736e+06	258454	0	12806.1	6.93068e+06	3950.59	50	8953.03	4050.62	100	0	0	100	0	0	0	0	0	0	250	0
269.35	Diamond	3.1588e+06	248876	50	14107.4	7.06272e+06	5151	100	9953.74	5100.98	200	0	0	0	0	0	0	0	0	0	150	0
269.774	Diamond	3.14091e+06	248061	0	12405.7	7.00008e+06	3850.56	50	8502.73	3850.56	200	0	0	100	0	0	0	0	0	0	50	0
270.197	Diamond	3.23516e+06	254173	50	14708	7.03272e+06	5201.02	0	9703.56	4450.75	200	0	0	0	0	0	0	0	0	0	100	0
270.62	Diamond	3.22249e+06	266406	50	13106.4	6.93805e+06	4300.69	100	9053.1	4750.85	50	0	0	0	0	0	0	0	0	0	100	0
271.044	Diamond	3.21832e+06	241137	100	12105.5	7.08115e+06	4800.87	0	8202.54	4900.91	150	0	0	0	0	0	0	0	0	0	50	0
271.467	Diamond	3.24937e+06	255396	150	12205.5	7.17194e+06	4050.62	100	9803.63	5050.97	200	0	0	0	0	0	0	0	0	0	0	0
271.891	Diamond	3.23644e+06	251728	0	13807.1	6.93447e+06	5501.14	100	9403.34	4750.85	100	0	0	0	0	0	0	0	0	0	100	0
272.314	Diamond	3.24233e+06	263959	100	13606.9	6.88373e+06	3550.47	50	9653.52	4400.73	0	0	0	100	0	0	0	0	0	0	50	0
272.738	Diamond	3.21496e+06	251117	0	12505.8	6.95868e+06	4150.65	0	9753.59	4500.77	250	0	0	0	0	0	0	0	0	0	100	0
273.161	Diamond	3.17219e+06	258454	150	13206.5	6.91199e+06	4800.87	50	8202.54	5201.02	150	0	0	50	0	0	40	0	0	0	100	0
273.584	Diamond	3.1794e+06	254989	50	14507.8	7.03324e+06	4050.62	0	9603.48	5451.13	50	0	0	0	0	0	0	0	0	0	50	0
274.008	Diamond	3.17056e+06	258454	0	11905.3	6.98507e+06	5000.94	50	9553.45	4200.67	50	50	0	0	0	0	0	0	0	0	50	0
274.431	Diamond	3.17672e+06	261308	0	12205.5	7.03238e+06	4300.69	50	8352.63	4950.93	200	0	0	0	0	0	0	0	0	0	150	0
274.855	Diamond	3.20428e+06	267630	0	13606.9	7.08491e+06	3850.56	0	8852.96	4500.77	50	0	0	0	0	0	0	0	0	0	50	0
275.278	Diamond	3.17587e+06	247043	100	14507.8	6.93566e+06	5050.96	0	9403.34	4250.68	50	0	0	0	0	0	0	0	0	0	50	0
275.701	Diamond	3.25245e+06	257842	50	13506.8	6.98844e+06	5251.03	50	9853.67	4350.72	250	0	0	0	0	0	0	0	0	0	50	0
276.125	Diamond	3.19982e+06	256212	100	13206.5	7.0595e+06	4050.62	50	8852.96	4250.68	0	0	0	0	0	0	0	0	0	0	0	0
276.548	Diamond	3.144e+06	268854	0	12005.4	6.96104e+06	4950.92	150	9803.63	5751.25	200	0	0	0	0	0	0	0	0	50	50	0
276.972	Diamond	3.19967e+06	239712	50	13807.1	7.10277e+06	4050.62	100	9803.63	4650.82	150	100	0	50	0	0	0	0	0	0	50	0
277.395	Diamond	3.21524e+06	250098	100	12505.8	6.87987e+06	4750.85	50	8852.96	4850.89	200	0	0	0	0	0	0	0	0	0	50	0
277.819	Diamond	3244372	262124	0	16410	7.02082e+06	4550.78	150	8002.42	5100.98	50	0	0	100	0	0	0	0	0	0	50	0
278.242	Diamond	3.17494e+06	253766	0	12806.1	6.90777e+06	4700.83	150	8902.99	4500.77	100	0	0	0	0	0	0	0	0	0	0	0
278.665	Diamond	3.2436e+06	256008	0	13306.6	7.13943e+06	4750.85	0	9353.3	5201.02	100	0	0	0	0	0	0	0	0	0	50	0
279.089	Diamond	3.2231e+06	254989	0	11805.2	6.82963e+06	3950.59	0	9203.2	4950.93	100	0	0	0	0	0	0	0	0	0	0	0
279.512	Diamond	3.12716e+06	254785	100	11905.3	7.00221e+06	4150.65	50	8702.86	3700.52	250	0	0	0	50	0	0	0	0	0	100	0
279.936	Diamond	3.17334e+06	255192	150	13006.3	6.98582e+06	4450.74	100	8552.76	4600.8	100	50	0	0	0	0	0	0	0	0	50	0
280.359	Diamond	3.17364e+06	272119	100	12405.7	7.02225e+06	3900.57	50	8402.67	4850.89	100	0	0	0	0	0	0	0	0	0	50	0
280.783	Diamond	3.24158e+06	245821	0	13907.2	6.98274e+06	5100.98	0	9053.1	4400.73	50	50	0	0	0	0	40	0	0	0	50	0
281.206	Diamond	3.14831e+06	271711	100	12105.5	6.96019e+06	5751.24	50	9303.27	3500.46	200	0	0	0	0	0	0	0	0	0	50	0
281.629	Diamond	3.1998e+06	257231	50	12605.9	6.93646e+06	3950.59	150	9103.13	5501.15	150	0	0	0	0	0	0	0	0	0	100	0
282.053	Diamond	3.26334e+06	250913	100	12205.5	6.92353e+06	4400.73	0	10304	4250.68	150	0	0	0	0	0	0	0	0	0	0	0
282.476	Diamond	3.16069e+06	248876	50	13907.2	6.90927e+06	4700.83	0	8852.96	4100.64	100	0	0	0	0	0	0	0	0	0	250	0
282.9	Diamond	3.20981e+06	253562	50	12706	7.05318e+06	3950.59	50	8652.83	4850.89	200	50	0	0	0	0	0	0	0	0	50	0
283.323	Diamond	3.22229e+06	255396	50	13606.9	6.93027e+06	4400.73	50	10203.9	4350.72	150	0	0	0	0	40	0	0	0	0	100	0
283.746	Diamond	3.22878e+06	248876	100	13807.1	7.15306e+06	4200.66	100	11655.1	4850.89	50	0	0	0	0	0	0	0	0	0	100	0
284.17	Diamond	3.21489e+06	256823	0	12706	6.94186e+06	4750.85	50	9503.41	5000.95	0	0	0	0	0	0	0	0	0	0	100	0
284.593	Diamond	3.1083e+06	255396	100	14407.7	6.98448e+06	4250.68	100	8602.8	4500.77	250	0	0	0	0	0	0	0	0	0	0	0
285.017	Diamond	3.18682e+06	245617	50	12605.9	6.95391e+06	3950.59	100	10504.2	5000.95	100	0	0	0	0	0	0	0	0	0	50	0
285.44	Diamond	3.15604e+06	256619	0	11204.7	6.97717e+06	4550.78	50	9403.34	4600.8	150	0	0	0	0	0	0	0	0	0	50	0
285.864	Diamond	3.12941e+06	252136	150	12605.9	7.01387e+06	4850.88	200	8652.83	4450.75	250	0	0	0	0	0	0	0	0	0	50	0
286.287	Diamond	3.12405e+06	256212	0	11905.3	7.06352e+06	4800.87	0	10103.9	4250.68	200	0	0	50	0	0	0	0	0	0	50	0
286.71	Diamond	3.24039e+06	243988	100	13106.4	7.12317e+06	4750.85	200	8702.86	4700.84	200	0	0	50	0	0	0	0	0	0	100	0
287.134	Diamond	3.22563e+06	254173	50	12706	6.88687e+06	3700.51	150	10654.3	4900.91	50	50	0	50	0	0	0	0	0	0	50	0
287.557	Diamond	3.21709e+06	264979	50	14808.1	6.93335e+06	5100.98	150	10354	4350.72	150	0	0	50	0	0	0	0	0	0	50	0
287.981	Diamond	3.20486e+06	249080	50	12305.6	7.00625e+06	5050.96	0	8402.67	4150.65	100	0	0	0	0	0	0	40	0	0	100	0
288.404	Diamond	3.22493e+06	260492	200	12505.8	6.974e+06	5201.02	100	9303.27	4700.84	50	50	0	0	0	0	0	0	0	0	100	0
288.828	Diamond	3.14225e+06	255804	0	15108.5	6.97255e+06	3700.51	100	9403.34	3700.52	100	50	0	50	0	0	0	0	0	0	150	0
289.251	Diamond	3.16027e+06	251932	100	13506.8	6.99184e+06	4150.65	0	9453.37	4100.64	150	50	0	1200.06	0	0	0	0	0	0	100	0
289.674	Diamond	3.15878e+06	252951	50	13406.7	6.90214e+06	4350.71	100	9053.1	5251.04	50	0	0	0	0	0	0	0	0	0	100	0
290.098	Diamond	3.16973e+06	248061	0	13907.2	6.89289e+06	4200.66	50	9353.3	3850.56	350	0	0	0	0	0	0	0	0	0	50	0
290.521	Diamond	3.17902e+06	257434	50	14107.4	6.95207e+06	4300.69	100	8652.83	3750.53	250	0	0	0	0	0	0	0	0	0	50	0
290.945	Diamond	3.14897e+06	248469	50	14107.4	7.03368e+06	3650.5	100	9453.37	4700.84	150	0	0	0	0	0	0	0	0	0	150	0
291.368	Diamond	3.15635e+06	262124	250	13506.8	6.7755e+06	3650.5	50	9503.41	4950.93	0	0	0	0	0	0	0	0	0	0	50	0
291.791	Diamond	3.11718e+06	252951	100	13506.8	6.98935e+06	4250.68	100	8402.67	4450.75	300	500.01	0	0	0	0	0	0	0	50	0	0
292.215	Diamond	3.21551e+06	254377	50	12205.5	6.91837e+06	5201.02	150	9303.27	5351.08	300	0	0	0	0	0	0	0	0	0	50	0
292.638	Diamond	3.19523e+06	266814	100	13106.4	7.06845e+06	4200.66	0	9203.2	5301.06	250	50	0	0	0	0	0	0	0	0	0	0
293.062	Diamond	3.18368e+06	241952	100	12205.5	6.85125e+06	4850.88	50	8102.48	4850.89	50	0	0	50	0	0	0	0	0	0	50	0
293.485	Diamond	3.2375e+06	250913	0	12205.5	7.05849e+06	4450.74	50	9053.1	4800.87	100	0	0	0	0	0	0	0	0	0	0	0
293.909	Diamond	3.27074e+06	256823	50	12706	6.89343e+06	4750.85	0	8802.93	4700.84	50	50	0	0	0	0	0	0	0	0	50	0
294.332	Diamond	3.20297e+06	246635	150	12305.6	6.78299e+06	4650.81	50	9603.48	5151	200	0	0	0	0	0	0	0	0	0	0	0
294.755	Diamond	3.1609e+06	253562	0	13206.5	6.93755e+06	3650.5	0	8502.73	4450.75	150	0	0	0	0	0	0	0	0	0	50	0
295.179	Diamond	3.18866e+06	268038	150	15208.6	7.0217e+06	4400.73	0	8652.83	4800.87	50	0	50	0	0	0	0	0	0	0	150	0
295.602	Diamond	3.21185e+06	261512	250	14207.5	6.85833e+06	5000.94	100	9053.1	4650.82	150	0	0	1350.07	0	0	0	0	0	0	100	0
296.026	Diamond	3.22785e+06	257027	0	13206.5	6.97631e+06	4500.76	0	8702.86	4050.62	150	0	0	0	0	0	0	0	0	0	50	0
296.449	Diamond	3.21107e+06	257842	0	258154	6.97325e+06	4250.68	0	10604.2	5050.97	100	50	0	0	0	0	0	0	0	0	0	0
296.873	Diamond	3.17836e+06	251728	50	16910.6	6.94349e+06	4250.68	50	9453.37	5301.06	200	50	50	800.03	0	0	0	0	0	0	50	0
297.296	Diamond	3.15859e+06	269262	100	15408.8	6.91902e+06	3350.42	0	9153.16	4600.8	150	0	0	50	0	0	0	0	0	0	100	0
297.719	Diamond	3.19691e+06	247654	200	12505.8	6.79655e+06	4550.78	50	11154.7	4250.68	250	0	0	0	0	0	0	0	0	0	150	40
298.143	Diamond	3.15257e+06	261920	150	14007.3	6.78232e+06	5050.96	0	9053.1	5301.06	0	0	0	0	0	0	0	0	0	0	150	0
298.566	Diamond	3.20362e+06	268038	100	14607.9	6.88731e+06	4750.85	0	8902.99	5901.32	200	0	0	0	0	0	0	0	0	0	0	0
298.99	Diamond	3.21896e+06	269874	150	13406.7	6.73275e+06	4000.6	100	9853.67	5451.13	100	0	50	0	0	0	0	0	0	0	250	0
299.413	Diamond	3.1433e+06	245617	150	13006.3	6.80059e+06	3350.42	50	9203.2	5351.08	100	0	0	0	0	0	0	0	0	0	150	0
299.836	Diamond	3.30789e+06	254377	150	13106.4	6.95057e+06	4150.65	150	9603.48	7352.05	50	0	0	0	0	0	0	0	0	0	50	0
300.26	Diamond	3.17192e+06	265386	50	13306.6	6.85833e+06	3700.51	0	9703.56	5151	50	0	0	0	0	0	0	0	0	0	150	0
300.683	Diamond	3.17392e+06	265998	100	12605.9	6.96928e+06	4550.78	50	9203.2	5000.95	100	0	0	0	0	0	0	0	0	0	100	0
301.107	Diamond	3.20118e+06	256415	200	13707	6.83735e+06	4350.71	0	10053.8	5701.23	100	0	0	50	0	0	0	0	0	0	50	0
301.53	Diamond	3.1387e+06	256619	100	14708	6.98341e+06	4150.65	50	10003.8	5651.21	100	50	0	0	0	0	0	0	0	0	100	0
301.954	Diamond	3.16056e+06	273955	150	12505.8	6.93548e+06	4050.62	150	10754.4	5000.95	0	50	0	0	0	0	0	0	0	0	0	0
302.377	Diamond	3.23518e+06	264979	350	13606.9	6.72241e+06	3950.59	50	9153.16	4700.84	50	0	0	0	0	0	0	0	0	0	150	0
302.8	Diamond	3.12492e+06	252951	100	13406.7	6.97742e+06	4200.66	50	9753.59	4600.8	0	0	0	0	0	0	0	0	0	0	0	0
303.224	Diamond	3.14253e+06	256212	100	13206.5	6.7775e+06	4850.88	50	8702.86	5251.04	100	0	0	0	0	0	0	0	0	0	50	0
303.647	Diamond	3.1662e+06	261308	150	12305.6	6.66568e+06	4150.65	50	10354	5701.23	200	0	0	0	0	0	0	0	0	0	300	0
304.071	Diamond	3.25398e+06	264367	200	15008.4	6.74027e+06	3600.49	150	10053.8	3950.59	250	0	0	0	0	0	0	0	0	0	100	0
304.494	Diamond	3.19314e+06	251321	0	12906.2	6.79668e+06	4650.81	0	9403.34	4250.68	100	0	0	0	0	0	0	0	0	0	100	0
304.918	Diamond	3.14644e+06	253155	0	14007.3	6.83393e+06	3750.53	0	9153.16	4600.8	50	50	0	0	0	0	0	0	0	0	0	0
305.341	Diamond	3.21951e+06	262327	100	14307.6	6.78468e+06	4200.66	0	8953.03	4350.72	50	0	0	0	0	0	0	0	0	0	150	0
305.764	Diamond	3.20039e+06	253562	100	12305.6	6.78984e+06	3950.59	50	8502.73	5651.21	50	50	0	0	0	0	0	0	0	0	50	0
306.188	Diamond	3.18408e+06	249283	100	14007.3	6.78525e+06	4100.63	100	8953.03	4500.77	50	0	0	0	0	0	0	0	0	0	0	0
306.611	Diamond	3.12552e+06	254989	150	13707	6.85947e+06	5050.96	0	9753.59	5301.06	50	0	0	0	0	0	0	0	0	0	200	0
307.035	Diamond	3.1286e+06	267834	150	13106.4	6.8126e+06	5401.1	150	8452.7	4650.82	100	50	50	0	0	0	0	0	40	0	50	0
307.458	Diamond	3.19265e+06	252747	200	13606.9	6.77184e+06	4500.76	100	9003.06	5251.04	50	0	0	0	0	0	0	0	0	0	100	0
307.881	Diamond	3.12197e+06	250098	50	13907.2	6.70815e+06	4300.69	100	9403.34	3950.59	150	0	0	0	0	0	0	0	0	0	50	0
308.305	Diamond	3.15578e+06	260085	50	13907.2	6.76785e+06	3700.51	50	8802.93	4500.77	100	0	0	0	0	0	0	0	0	0	50	0
308.728	Diamond	3.12779e+06	263143	150	13606.9	6.75875e+06	5351.07	50	8852.96	4250.68	300	0	0	0	0	0	0	0	0	0	50	0
309.152	Diamond	3.21205e+06	252543	50	12105.5	6.73933e+06	4500.76	100	9103.13	4100.64	0	0	0	0	0	0	0	0	0	0	150	0
309.575	Diamond	3.12641e+06	259269	100	12005.4	6.61531e+06	4350.71	50	9303.27	5351.08	450.01	0	0	0	0	0	0	0	0	0	100	0
309.999	Diamond	3.18695e+06	268242	100	12706	6.71961e+06	4500.76	100	8902.99	5251.04	50	0	0	0	0	0	0	0	0	0	50	0
310.422	Diamond	3.16839e+06	265182	150	12906.2	6.67893e+06	4500.76	50	9253.23	4300.7	100	0	0	0	0	0	0	0	0	0	0	0
310.845	Diamond	3.12679e+06	249691	100	13606.9	6.74701e+06	5100.98	0	8953.03	4500.77	100	50	0	50	0	0	0	0	0	0	0	0
311.269	Diamond	3.22599e+06	252340	100	14107.4	6.64624e+06	4850.88	0	9153.16	4800.87	50	0	0	0	0	0	0	0	0	0	50	0
311.692	Diamond	3.14747e+06	250302	0	13206.5	6.74444e+06	4350.71	100	10604.2	5701.23	100	0	0	0	0	0	0	0	0	0	50	0
312.116	Diamond	3.15004e+06	246228	50	14307.6	6.61751e+06	4850.88	0	9803.63	5401.1	150	0	0	0	0	0	0	0	0	0	100	0
312.539	Diamond	3.14819e+06	256415	0	12305.6	6.61002e+06	4050.62	50	9303.27	5451.13	0	0	0	0	0	0	0	0	0	0	0	0
312.963	Diamond	3.1202e+06	251728	50	12505.8	6.77607e+06	4300.69	150	9053.1	4000.61	150	0	0	0	0	0	0	0	0	0	150	0
313.386	Diamond	3.22249e+06	259065	50	13106.4	6.71725e+06	4300.69	50	8802.93	4500.77	50	0	0	0	0	0	0	0	0	0	100	0
313.809	Diamond	3.12258e+06	251321	150	11104.6	6.68741e+06	5251.03	50	9653.52	7251.99	100	0	0	0	0	0	0	0	0	0	100	0
314.233	Diamond	3.16428e+06	261920	50	15308.7	6.72619e+06	4650.81	100	10153.9	6251.48	200	50	0	50	0	0	0	0	0	0	0	0
314.656	Diamond	3.11846e+06	254989	150	12906.2	6.77552e+06	4300.69	50	10954.5	6901.8	250	0	0	0	0	0	0	0	0	0	50	40
315.08	Diamond	3.25885e+06	253155	50	12405.7	6699229	4250.68	0	10454.1	6751.73	0	0	0	50	0	0	0	0	0	0	0	0
315.503	Diamond	3.1927e+06	259677	50	14607.9	6.82242e+06	3500.46	0	9803.63	6201.46	50	0	0	0	0	0	0	0	0	0	100	0
315.926	Diamond	3.17171e+06	248469	100	11504.9	6.73052e+06	4000.6	150	9403.34	5851.3	200	100	0	0	0	0	0	0	0	0	0	0
316.35	Diamond	3.15504e+06	249487	50	12706	6.70073e+06	4300.69	0	9453.37	7101.91	50	50	0	0	0	0	0	0	0	0	0	0
316.773	Diamond	3.12492e+06	262531	0	12906.2	6.60365e+06	4300.69	200	10053.8	5851.3	50	0	0	50	0	0	0	0	0	0	50	0
317.197	Diamond	3.18591e+06	263143	50	12305.6	6.90893e+06	4950.92	50	9803.63	5701.23	200	0	0	0	0	0	0	0	0	0	350.01	0
317.62	Diamond	3.1565e+06	265590	50	14107.4	6.86823e+06	3950.59	50	8702.86	4950.93	50	0	0	0	0	0	0	0	0	0	0	0
318.044	Diamond	3.12124e+06	260288	50	10904.4	6.71401e+06	4000.6	50	10354	4450.75	100	50	50	0	0	0	0	0	0	0	0	0
318.467	Diamond	3.16648e+06	259065	100	13807.1	6.73931e+06	4000.6	50	9953.74	5151	100	0	0	0	0	0	0	0	0	0	100	40
318.89	Diamond	3.13872e+06	241952	0	12906.2	6.81996e+06	5100.98	50	10404.1	6001.36	150	0	50	50	0	0	0	0	0	0	0	0
319.314	Diamond	3.17619e+06	256415	100	14207.5	6.71193e+06	5050.96	0	9453.37	4950.93	50	50	50	0	0	0	0	0	0	0	50	0
319.737	Diamond	3.12071e+06	280692	0	14007.3	6.79085e+06	4450.74	0	9253.23	4500.77	200	50	0	0	0	0	0	0	40	0	0	0
320.161	Diamond	3.12858e+06	263755	0	12706	6.85094e+06	4350.71	0	8002.42	4850.89	100	0	150	0	0	0	0	0	0	0	50	0
320.584	Diamond	3.18513e+06	259881	0	11504.9	6.72082e+06	3950.59	0	9103.13	4750.85	100	0	0	0	0	0	0	0	0	0	100	0
321.008	Diamond	3.2127e+06	267630	200	14607.9	6.79888e+06	3800.54	50	8752.89	4550.78	150	0	0	0	50	0	0	0	0	0	0	0
321.431	Diamond	3.25966e+06	259065	100	13506.8	6.67045e+06	3500.46	0	9303.27	5050.97	150	0	0	0	0	0	0	0	0	0	150	0
321.854	Diamond	3.17464e+06	255396	100	14708	6.67185e+06	4900.9	100	10754.4	4600.8	200	0	0	0	0	0	0	0	0	0	150	0
322.278	Diamond	3.14713e+06	245617	100	13306.6	6.67063e+06	4350.71	100	8002.42	6101.41	200	0	0	0	0	0	0	0	0	0	50	0
322.701	Diamond	3.20044e+06	260696	100	12005.4	6.82818e+06	4900.9	50	9903.7	5151	50	0	0	0	0	0	0	0	0	0	200	0
323.125	Diamond	3.14953e+06	230758	0	13606.9	6.84002e+06	4950.92	0	8252.57	4750.85	250	0	0	50	0	0	0	0	0	0	100	0
323.548	Diamond	3.15757e+06	274976	50	14107.4	6.84835e+06	4800.87	100	7952.39	4550.78	150	0	0	50	0	0	0	0	0	0	0	0
323.971	Diamond	3.12703e+06	261104	150	12505.8	6.87554e+06	5251.03	50	9153.16	5251.04	0	0	0	0	0	0	0	0	0	50	50	0
324.395	Diamond	3.11331e+06	246839	50	11304.8	6.75816e+06	4450.74	50	7752.27	5151	200	0	0	0	0	0	0	0	0	0	100	0
324.818	Diamond	3.19063e+06	254173	0	12806.1	6.85796e+06	4950.92	50	8702.86	4150.65	100	0	0	0	100	0	0	0	0	0	0	0
325.242	Diamond	3.18151e+06	257842	200	12405.7	6.69866e+06	4400.73	100	8953.03	4700.84	150	50	0	0	0	0	0	0	0	0	150	0
325.665	Diamond	3.16669e+06	265590	100	12505.8	6.74527e+06	4800.87	50	10153.9	4850.89	200	50	0	0	0	0	0	0	0	0	0	0
326.089	Diamond	3.15706e+06	256008	50	11905.3	6.84303e+06	4050.62	100	9203.2	4400.73	50	0	0	0	0	0	0	0	0	0	100	0
326.512	Diamond	3.148e+06	251932	150	15208.6	6.75351e+06	3900.57	50	8452.7	5000.95	200	50	0	0	0	0	0	0	0	0	100	0
326.935	Diamond	3.13116e+06	243173	150	14507.8	6.72603e+06	3500.46	50	9403.34	4700.84	200	0	0	0	50	80	0	0	0	0	200	0
327.359	Diamond	3.15195e+06	263143	50	11905.3	6.70776e+06	4100.63	100	9153.16	5100.98	0	0	0	0	0	0	0	0	0	0	50	0
327.782	Diamond	3.17634e+06	259677	100	12405.7	6.71528e+06	4750.85	100	10153.9	5050.97	100	0	0	0	0	0	0	0	0	0	50	0
328.206	Diamond	3.15912e+06	266814	0	13106.4	6.81337e+06	4950.92	0	8752.89	5601.19	200	0	0	0	0	0	0	0	0	0	0	0
328.629	Diamond	3.1998e+06	260900	0	12105.5	6.88176e+06	4500.76	150	9253.23	5801.27	100	0	0	0	0	0	0	0	0	0	100	0
329.053	Diamond	3.224e+06	253766	100	12105.5	6.68668e+06	3650.5	0	9453.37	5000.95	300	0	0	0	0	0	0	0	0	0	0	0
329.476	Diamond	3.19552e+06	247043	100	13707	6.67491e+06	3950.59	0	9453.37	3750.53	150	0	0	0	0	0	0	0	0	0	50	0
329.899	Diamond	3.17989e+06	252136	0	12706	6.81967e+06	4450.74	0	9153.16	4400.73	250	50	0	0	0	40	0	0	0	0	50	0
330.323	Diamond	3.14814e+06	248061	150	12605.9	6.81957e+06	4400.73	0	8752.89	5401.1	100	50	0	0	0	0	0	0	0	0	0	0
330.746	Diamond	3.19522e+06	268650	50	13406.7	6.73075e+06	4800.87	100	9003.06	5201.02	50	50	0	0	0	0	0	0	0	0	0	0
331.17	Diamond	3.20418e+06	264367	50	15108.5	6.80643e+06	4000.6	50	9453.37	4900.91	150	0	0	50	0	0	0	0	0	0	50	0
331.593	Diamond	3.21706e+06	263755	0	13306.6	6.74812e+06	4450.74	100	10103.9	4450.75	150	0	0	0	0	0	0	0	0	0	0	0
332.016	Diamond	3.09841e+06	258250	0	13106.4	6.81387e+06	5100.98	0	9103.13	4650.82	200	50	0	0	0	0	0	0	0	0	0	0
332.44	Diamond	3.15863e+06	246432	0	14307.6	6.66268e+06	4200.66	150	8302.6	4800.87	100	0	0	0	0	0	0	0	0	0	0	0
332.863	Diamond	3.12305e+06	254173	0	11404.8	6.76238e+06	4200.66	0	10203.9	4700.84	150	0	0	0	0	0	0	0	0	0	50	0
333.287	Diamond	3.19089e+06	256212	0	11705.1	6.83979e+06	4200.66	100	10704.3	4400.73	50	0	0	0	0	0	0	0	40	0	0	0
333.71	Diamond	3.17836e+06	258454	100	11805.2	6.83541e+06	4200.66	0	10053.8	5151	150	0	0	0	0	0	0	0	0	0	50	0
334.134	Diamond	3.10704e+06	277425	0	15508.9	6.78519e+06	4150.65	100	8953.03	4350.72	50	0	0	0	0	0	0	0	0	0	150	0
334.557	Diamond	3.12142e+06	247450	50	12405.7	6.94307e+06	4050.62	0	9153.16	4000.61	300	0	0	50	0	0	0	0	0	0	0	0
334.98	Diamond	3.17171e+06	254173	100	12305.6	6.85109e+06	4750.85	0	8552.76	5000.95	100	0	0	50	0	0	0	0	0	0	50	0
335.404	Diamond	3.15939e+06	258658	50	13707	6.78405e+06	4550.78	100	8652.83	4200.67	50	0	0	0	0	0	0	0	0	0	0	0
335.827	Diamond	3.1545e+06	262124	0	14307.6	6.82128e+06	4200.66	50	9253.23	4750.85	100	50	0	0	0	0	0	0	0	0	0	0
336.251	Diamond	3.17798e+06	264163	0	15609	6.74786e+06	4750.85	50	9853.67	4600.8	200	50	0	50	0	0	0	0	0	0	100	0
336.674	Diamond	3.16588e+06	259677	150	13406.7	6.7348e+06	4300.69	50	9903.7	4100.64	50	0	0	0	0	0	0	0	0	0	50	0
337.098	Diamond	3.1555e+06	243581	50	14407.7	6.80783e+06	4550.78	0	8502.73	5301.06	200	0	0	50	0	0	0	0	0	0	100	0
337.521	Diamond	3.11676e+06	258658	0	12605.9	6.87046e+06	4150.65	50	9453.37	5151	150	0	0	0	0	0	0	0	0	0	100	0
337.944	Diamond	3.17911e+06	259677	50	13606.9	6.81853e+06	4350.71	100	9003.06	4400.73	150	0	0	0	0	0	0	0	0	0	150	0
338.368	Diamond	3.12648e+06	253358	0	12806.1	6.72489e+06	4550.78	150	10203.9	4100.64	50	0	0	0	0	0	0	0	0	0	250	0
338.791	Diamond	3.18206e+06	249283	0	14708	6.90331e+06	5301.06	50	9153.16	4400.73	250	0	0	0	0	0	0	0	0	0	0	0
339.215	Diamond	3.19506e+06	248876	150	15609	6.81589e+06	5401.1	100	9053.1	4600.8	50	0	0	0	0	0	0	0	0	0	0	0
339.638	Diamond	3.23006e+06	261920	100	12405.7	6.88679e+06	3750.53	50	9003.06	5301.06	100	0	0	0	0	0	0	0	0	0	50	0
340.061	Diamond	3.18242e+06	254785	100	13506.8	6.71942e+06	4350.71	50	9903.7	4600.8	50	0	0	0	0	0	0	0	0	0	0	0
340.485	Diamond	3178660	257434	100	14507.8	6.79232e+06	5351.07	200	9503.41	5251.04	50	50	0	0	0	0	0	0	0	0	100	0
340.908	Diamond	3.18934e+06	245413	50	11104.6	6.79471e+06	4600.79	50	9353.3	4700.84	50	0	0	0	0	0	0	0	0	0	50	0
341.332	Diamond	3.20481e+06	241952	50	14607.9	6.92905e+06	6001.35	0	9003.06	4700.84	0	0	0	0	0	0	0	0	0	0	50	0
341.755	Diamond	3.10506e+06	257231	50	13707	6.82266e+06	4500.76	200	9503.41	4750.85	100	0	50	0	0	0	0	0	0	0	50	0
342.179	Diamond	3.15693e+06	236862	50	13907.2	6.79595e+06	4050.62	200	8352.63	4200.67	0	0	0	0	0	0	0	0	0	0	0	0
342.602	Diamond	3.16941e+06	254173	100	14107.4	6.80026e+06	4350.71	0	10404.1	4100.64	250	0	0	0	0	0	0	0	0	0	0	0
343.025	Diamond	3.13377e+06	249691	50	13406.7	6.77962e+06	4300.69	0	10454.1	4500.77	100	0	0	0	0	0	0	0	0	0	50	0
343.449	Diamond	3.1009e+06	258454	100	14107.4	6.78239e+06	6001.35	50	9403.34	4950.93	100	0	0	0	0	0	0	0	0	0	100	0
343.872	Diamond	3.13892e+06	254173	0	14708	6.76277e+06	3550.47	50	8202.54	4400.73	300	0	0	0	0	0	0	0	0	0	0	0
344.296	Diamond	3.15138e+06	245821	0	12806.1	6.80873e+06	4700.83	0	9903.7	5251.04	150	0	0	0	0	0	0	0	0	0	50	0
344.719	Diamond	3.19102e+06	258861	50	14708	6.63911e+06	4750.85	0	8852.96	4900.91	150	0	0	0	0	0	0	0	0	0	100	0
345.143	Diamond	3.12465e+06	267018	50	12505.8	6.76018e+06	4550.78	100	8953.03	4600.8	200	0	0	0	0	0	0	0	0	0	50	0
345.566	Diamond	3.13688e+06	260492	50	13406.7	6.77998e+06	5351.07	100	9653.52	4500.77	100	0	0	0	0	0	0	0	0	0	0	0
345.989	Diamond	3.19101e+06	262939	0	13206.5	6.90463e+06	4250.68	0	9653.52	4850.89	250	0	0	0	0	0	0	0	0	0	50	0
346.413	Diamond	3.17996e+06	257434	100	14207.5	6.784e+06	4800.87	50	10354	4200.67	150	0	0	0	0	0	0	0	0	0	50	0
346.836	Diamond	3.15259e+06	265590	50	16410	6.81999e+06	4800.87	0	8502.73	3850.56	50	0	0	50	0	0	0	0	0	0	100	0
347.26	Diamond	3.1484e+06	237066	50	12505.8	6.84075e+06	5201.02	0	9853.67	4700.84	50	0	0	0	0	0	0	0	0	0	100	0
347.683	Diamond	3.17207e+06	251932	0	12405.7	6.8639e+06	4250.68	150	9603.48	4050.62	100	50	0	0	0	0	0	0	0	0	0	0
348.106	Diamond	3.23975e+06	261512	100	13707	6.95282e+06	4650.81	50	8452.7	4450.75	0	50	0	0	0	0	0	0	0	0	50	0
348.53	Diamond	3.16886e+06	256212	0	14007.3	6.93742e+06	4050.62	50	10604.2	4650.82	200	0	0	0	0	40	0	0	0	0	50	0
348.953	Diamond	3.20146e+06	262327	0	14607.9	6.84368e+06	4750.85	50	9203.2	4450.75	0	0	0	0	0	0	0	0	0	0	50	0
349.377	Diamond	3.19021e+06	245413	50	11905.3	6.88298e+06	5100.98	200	10153.9	5100.98	300	100	0	0	0	0	0	0	0	0	50	0
349.8	Diamond	3.09056e+06	251728	0	12205.5	6.82789e+06	3650.5	100	8352.63	3900.58	200	0	0	0	0	0	0	0	40	0	200	0
350.224	Diamond	3.18193e+06	256415	0	13606.9	6.87305e+06	4850.88	50	9853.67	5100.98	100	0	0	0	0	0	0	0	0	0	50	0
350.647	Diamond	3.1779e+06	266814	0	13406.7	6.75271e+06	4400.73	150	8652.83	4950.93	100	0	0	0	0	0	0	0	0	0	0	0
351.07	Diamond	3.15586e+06	251524	50	13707	6.92773e+06	4900.9	0	9753.59	4850.89	100	0	0	0	0	0	0	40	0	0	100	0
351.494	Diamond	3.10934e+06	273955	50	13306.6	6.74812e+06	5100.98	100	9853.67	4450.75	250	0	0	0	0	0	0	0	0	0	100	0
351.917	Diamond	3.19516e+06	254581	150	13907.2	6.89032e+06	4450.74	100	9903.7	4550.78	250	0	0	0	0	0	0	0	0	0	100	0
352.341	Diamond	3.14427e+06	258861	50	14407.7	6.79816e+06	5000.94	50	8702.86	5451.13	150	100	0	0	0	0	0	0	0	0	100	0
352.764	Diamond	3.14513e+06	260492	50	15809.3	6.94155e+06	4250.68	100	9403.34	4050.62	50	0	0	0	0	0	0	0	40	0	50	0
353.188	Diamond	3.12278e+06	253562	50	13106.4	6.95186e+06	4350.71	0	10654.3	5251.04	200	0	0	50	50	0	0	0	0	0	150	0
353.611	Diamond	3.10674e+06	259881	50	13606.9	6.92433e+06	4800.87	100	8902.99	3800.55	350	0	0	0	0	0	0	0	0	0	150	0
354.034	Diamond	3.23448e+06	260085	0	14007.3	6.83691e+06	4950.92	150	9253.23	4400.73	150	0	0	0	0	0	0	0	0	0	100	0
354.458	Diamond	3.24709e+06	255600	450.01	13306.6	6.78304e+06	4050.62	100	9603.48	4300.7	100	0	0	0	0	0	0	0	0	0	0	0
354.881	Diamond	3.23297e+06	261920	0	10404	6.83357e+06	4750.85	0	9153.16	4250.68	200	0	0	0	0	0	0	0	0	0	0	0
355.305	Diamond	3.2247e+06	263347	50	12605.9	6.89426e+06	3950.59	150	8652.83	3900.58	100	0	0	0	0	0	0	0	0	0	150	0
355.728	Diamond	3.23818e+06	260696	100	13406.7	6.94162e+06	4800.87	50	9103.13	4650.82	50	0	0	0	0	0	0	0	0	0	50	0
356.151	Diamond	3.23773e+06	252951	50	13306.6	6.7441e+06	4850.88	50	9503.41	4850.89	100	100	0	0	0	0	0	0	0	0	100	0
356.575	Diamond	3.15376e+06	253766	0	14207.5	6.9016e+06	4250.68	50	10003.8	4650.82	200	0	0	0	0	0	0	0	0	0	100	0
356.998	Diamond	3.18068e+06	280488	0	12806.1	6.85695e+06	4150.65	50	8802.93	4750.85	300	0	0	0	0	0	0	0	0	0	150	0
357.422	Diamond	3.15825e+06	261308	100	12105.5	6.96428e+06	5151	0	9603.48	4450.75	100	0	0	0	0	0	0	0	0	0	50	0
357.845	Diamond	3.11544e+06	249080	0	13406.7	6.63221e+06	4500.76	0	9553.45	4550.78	100	0	0	0	0	0	0	0	0	0	50	0
358.269	Diamond	3.17494e+06	254989	100	12405.7	6.90561e+06	4150.65	50	9103.13	5401.1	50	0	0	0	0	0	0	0	0	0	50	0
358.692	Diamond	3.14806e+06	245617	0	14307.6	6.68222e+06	4600.79	50	10203.9	4650.82	150	0	0	0	0	40	0	0	0	0	0	0
359.115	Diamond	3.08424e+06	253562	50	14007.3	6.93162e+06	4250.68	50	8852.96	5351.08	0	0	0	0	0	0	0	0	40	0	50	0
359.539	Diamond	3.16467e+06	263347	0	12605.9	6.83422e+06	4350.71	100	11805.3	5100.98	450.01	0	0	0	0	0	0	0	0	0	50	0
359.962	Diamond	3.15357e+06	249283	50	13807.1	7.02567e+06	3800.54	50	9603.48	5951.34	0	0	0	0	0	0	0	0	0	0	50	0
360.386	Diamond	3.17953e+06	267426	0	13506.8	6.82219e+06	5050.96	100	10954.5	5301.06	250	0	0	50	0	0	0	0	0	0	150	0
360.809	Diamond	3.1796e+06	246432	150	12305.6	6.8197e+06	4650.81	50	10254	5251.04	100	50	0	0	0	0	0	0	0	0	50	40
361.233	Diamond	3.14007e+06	254989	150	14307.6	6.8406e+06	4450.74	50	9553.45	5100.98	150	0	0	0	0	0	0	0	0	0	50	0
361.656	Diamond	3.18404e+06	268650	100	14307.6	6.94857e+06	4250.68	0	9203.2	4250.68	150	0	0	0	0	0	0	0	0	0	0	0
362.079	Diamond	3.1229e+06	264775	100	12706	6.89874e+06	4550.78	0	9153.16	5451.13	250	0	0	0	0	0	0	0	0	0	0	0
362.503	Diamond	3.21096e+06	247450	150	14107.4	6.95484e+06	3900.57	0	9603.48	4850.89	50	0	0	0	0	0	0	0	0	0	100	0
362.926	Diamond	3.16133e+06	254785	50	13606.9	6.72642e+06	4600.79	0	8953.03	5100.98	150	100	0	0	0	0	0	0	0	0	0	0
363.35	Diamond	3.22633e+06	247858	0	13606.9	6.842e+06	5601.18	100	8953.03	4200.67	150	0	0	50	0	0	0	0	0	0	0	0
363.773	Diamond	3.17164e+06	259473	100	14107.4	6.87865e+06	4900.9	0	9753.59	4550.78	100	0	0	0	0	0	0	0	0	0	150	0
364.196	Diamond	3.14991e+06	253155	100	11905.3	6.86572e+06	4250.68	50	8302.6	4550.78	100	0	0	0	0	0	0	0	0	0	50	0
364.62	Diamond	3.1622e+06	257434	200	13306.6	6.73718e+06	5301.06	50	9103.13	5000.95	150	0	0	0	0	0	0	0	0	0	100	0
365.043	Diamond	3.17609e+06	266406	650.02	14207.5	7.02367e+06	4900.9	50	10304	6001.36	50	100	0	0	0	0	0	0	0	0	50	0
365.467	Diamond	3.17202e+06	260085	600.01	13907.2	6.84503e+06	4600.79	0	9553.45	5651.21	0	50	0	0	0	0	0	0	0	0	0	0
365.89	Diamond	3.1319e+06	257231	550.01	14007.3	6.83811e+06	4050.62	150	9103.13	5100.98	100	100	0	0	0	40	0	0	0	0	50	0
366.314	Diamond	3.12809e+06	238898	87282	16510.1	6.84669e+06	4750.85	150	11505	4500.77	150	0	0	0	0	0	0	0	0	0	50	0
366.737	Diamond	3.11827e+06	259473	200	14107.4	6.995e+06	4400.73	200	9053.1	4850.89	100	100	50	0	0	0	0	0	0	0	50	0
367.16	Diamond	3.19076e+06	251728	400.01	11705.1	6.83419e+06	4900.9	100	8602.8	4950.93	0	50	0	50	0	0	0	0	0	0	50	0
367.584	Diamond	3.18251e+06	270894	250	13907.2	6.9507e+06	4250.68	50	10053.8	4650.82	150	0	0	0	0	0	0	0	0	0	50	0
368.007	Diamond	3.12871e+06	255396	450.01	13907.2	6.95274e+06	4700.83	50	9203.2	4650.82	50	0	0	50	0	0	0	0	0	0	0	0
368.431	Diamond	3.1468e+06	264571	200	13506.8	6.81778e+06	5000.94	0	9403.34	5151	200	0	0	0	0	0	0	0	0	0	0	0
368.854	Diamond	3.15325e+06	267222	50	15709.2	6.85581e+06	4200.66	50	9103.13	5901.32	150	0	0	0	0	80	0	0	0	0	0	0
369.278	Diamond	3.10955e+06	254173	50	11304.8	6.77692e+06	5251.03	100	8702.86	5301.06	150	0	0	0	0	210305	0	0	0	0	100	0
369.701	Diamond	3.12241e+06	248061	100	13106.4	6.98118e+06	4900.9	0	9003.06	4050.62	200	0	0	50	0	0	0	0	0	0	0	0
370.124	Diamond	3.15874e+06	257434	150	11705.1	6.8002e+06	6001.35	0	9353.3	4250.68	150	0	0	0	0	0	0	0	0	0	50	0
370.548	Diamond	3.17328e+06	247043	0	14708	7.04426e+06	3650.5	100	9453.37	5201.02	200	50	0	0	0	0	0	0	0	0	100	0
370.971	Diamond	3.17813e+06	265794	50	13006.3	6.95692e+06	4550.78	200	9603.48	4700.84	200	0	0	0	0	0	0	0	0	0	0	0
371.395	Diamond	3.19824e+06	263959	150	14507.8	6.92381e+06	4200.66	150	9503.41	4250.68	250	0	0	0	0	0	0	0	0	0	50	0
371.818	Diamond	3.16311e+06	260492	50	15208.6	6.80967e+06	3700.51	150	9703.56	4550.78	50	0	50	0	0	0	0	0	0	0	0	0
372.241	Diamond	3.20469e+06	254989	50	14908.3	7.00164e+06	4800.87	100	8302.6	3700.52	0	0	0	0	0	40	0	0	0	0	0	0
372.665	Diamond	3.12718e+06	260288	100	14407.7	6.79577e+06	4400.73	0	9953.74	5451.13	100	0	0	0	0	0	0	0	0	0	50	0
373.088	Diamond	3.1878e+06	243173	0	12906.2	7.00332e+06	3950.59	0	9153.16	4750.85	100	0	0	0	0	0	0	0	0	0	0	0
373.512	Diamond	3139263	265590	50	13907.2	6.84887e+06	4700.83	50	9353.3	5301.06	50	0	0	0	0	0	0	0	0	0	0	0
373.935	Diamond	3.13096e+06	255600	100	11004.5	7.00478e+06	4650.81	0	11154.7	5050.97	0	0	0	0	0	0	0	0	0	0	100	0
374.359	Diamond	3.22663e+06	256619	0	14908.3	6.86489e+06	4300.69	100	8452.7	4100.64	0	0	0	0	0	0	0	0	0	0	0	0
374.782	Diamond	3.12801e+06	248469	50	13807.1	6.64966e+06	4950.92	50	10003.8	5050.97	100	0	0	0	0	0	0	0	0	0	50	0
375.205	Diamond	3.09243e+06	252136	0	14307.6	6.81291e+06	4700.83	50	9803.63	4250.68	100	0	0	0	0	0	0	0	0	0	100	0
375.629	Diamond	3.13334e+06	269058	50	12706	6.92866e+06	4200.66	150	8902.99	4600.8	0	0	0	0	0	0	0	0	0	0	100	0
376.052	Diamond	3.09426e+06	238694	0	12706	6.90556e+06	5251.03	50	8852.96	4900.91	50	0	0	0	0	0	0	0	0	0	100	0
376.476	Diamond	3.21119e+06	262327	0	14107.4	6.88259e+06	4400.73	50	8953.03	4000.61	50	0	0	50	0	0	0	0	0	0	0	0
376.899	Diamond	3.21362e+06	253970	0	14407.7	6.77044e+06	4700.83	200	9203.2	5151	0	0	0	0	0	0	0	0	0	0	100	0
377.323	Diamond	3.18138e+06	263551	100	12806.1	6.90626e+06	4350.71	0	9953.74	3850.56	50	0	0	0	0	0	0	0	0	0	100	0
377.746	Diamond	3.17694e+06	261512	0	11504.9	6.91445e+06	4950.92	50	10203.9	5451.13	100	0	0	0	0	0	0	0	0	0	50	0
378.169	Diamond	3.18189e+06	267834	0	14107.4	6.93009e+06	3850.56	0	9003.06	4400.73	150	0	0	0	0	0	0	0	0	0	100	0
378.593	Diamond	3.14821e+06	258046	50	13006.3	6.86533e+06	4100.63	200	8852.96	3750.53	100	0	0	0	0	0	0	0	0	0	0	0
379.016	Diamond	3.20269e+06	252340	50	11805.2	6.82071e+06	3750.53	50	8352.63	4300.7	0	0	100	0	0	0	0	0	0	0	0	0
379.44	Diamond	3.19187e+06	232589	0	14007.3	6.75261e+06	5251.03	100	9103.13	4200.67	250	0	0	0	0	0	0	0	0	0	50	0
379.863	Diamond	3.11754e+06	259677	100	12305.6	6.82198e+06	4550.78	0	10804.4	4300.7	50	0	0	0	0	0	0	0	0	0	50	0
380.286	Diamond	3.16303e+06	245617	0	13707	6.88324e+06	4650.81	0	9153.16	5100.98	250	0	0	0	0	0	0	0	0	0	50	0
380.71	Diamond	3.15325e+06	255396	50	13606.9	6.94108e+06	4750.85	0	9803.63	4200.67	100	100	0	50	0	0	0	0	0	0	50	0
381.133	Diamond	3.12135e+06	240730	0	12205.5	6.91855e+06	4150.65	0	8652.83	4650.82	100	0	0	0	0	0	0	0	0	0	0	0
381.557	Diamond	3.19248e+06	253970	0	12906.2	6.9445e+06	4900.9	0	9053.1	4600.8	50	0	0	0	0	0	0	0	0	0	0	0
381.98	Diamond	3.12326e+06	257434	100	13707	6.82131e+06	4000.6	0	10404.1	5100.98	250	50	50	50	0	0	0	0	0	0	50	0
382.404	Diamond	3.09014e+06	249691	0	13306.6	6.78203e+06	3950.59	0	8502.73	4950.93	50	50	0	50	0	0	0	0	0	0	200	0
382.827	Diamond	3.15959e+06	255192	0	12405.7	6.88241e+06	4850.88	100	7652.21	5000.95	350	0	0	0	0	0	0	0	0	0	150	0
383.25	Diamond	3.19048e+06	254785	50	13006.3	6.74136e+06	4950.92	0	9103.13	5551.17	100	100	0	50	0	0	0	0	0	0	100	0
383.674	Diamond	3.16675e+06	250098	0	13707	6.91282e+06	4100.63	0	9753.59	4700.84	50	0	0	0	0	0	0	0	0	0	100	0
384.097	Diamond	3.17173e+06	254377	100	11905.3	6.80682e+06	4600.79	250	8902.99	4150.65	0	0	0	0	0	0	0	0	0	0	50	0
384.521	Diamond	3.15499e+06	254785	0	15108.5	6840362	4000.6	100	10604.2	5050.97	200	0	0	0	0	0	0	0	0	0	150	0
384.944	Diamond	3.14655e+06	260696	50	12105.5	6.75909e+06	4150.65	150	8652.83	3350.42	150	0	0	0	0	0	0	0	0	0	0	0
385.368	Diamond	3.09213e+06	252747	50	15308.7	7.00255e+06	4550.78	50	8502.73	4350.72	200	0	0	50	0	0	0	0	0	0	50	0
385.791	Diamond	3.17171e+06	248876	150	14207.5	6.80194e+06	3750.53	50	8452.7	5050.97	200	0	0	0	0	0	0	0	0	0	0	0
386.214	Diamond	3.14155e+06	243581	50	11104.6	6.95326e+06	3500.46	100	8402.67	3900.58	50	0	0	0	0	0	0	0	0	0	0	0
386.638	Diamond	3.11482e+06	245821	50	12305.6	6.68004e+06	4250.68	50	10354	5801.27	0	0	0	0	0	0	0	0	0	0	0	0
387.061	Diamond	3.19389e+06	261104	0	13406.7	6.99106e+06	3950.59	150	8953.03	4050.62	50	0	0	0	0	0	0	0	0	0	50	0
387.485	Diamond	3.13116e+06	259881	50	12806.1	6.71445e+06	4400.73	100	9353.3	3850.56	150	0	0	0	0	0	0	0	0	0	100	0
387.908	Diamond	3.14795e+06	252747	100	12405.7	6.99244e+06	4950.92	150	9753.59	5751.25	250	0	0	0	0	0	0	0	0	0	50	0
388.331	Diamond	3.12794e+06	269874	0	11605	6.76186e+06	5351.07	50	10153.9	5301.06	100	0	0	50	0	0	0	0	0	0	100	0
388.755	Diamond	3.17983e+06	253970	0	13807.1	6.7628e+06	4050.62	150	10454.1	4400.73	100	0	0	0	0	0	0	0	0	0	0	0
389.178	Diamond	3.1699e+06	236659	0	10103.8	6.79424e+06	3850.56	100	9953.74	4300.7	200	50	0	0	0	0	0	0	0	0	0	0
389.602	Diamond	3.17054e+06	267630	0	13606.9	6.90655e+06	4500.76	150	8953.03	4500.77	200	0	0	0	0	0	0	0	40	0	0	0
390.025	Diamond	3.13609e+06	246635	100	13606.9	6.83549e+06	4450.74	50	8702.86	4950.93	150	50	0	0	0	0	0	0	0	0	0	0
390.449	Diamond	3.12129e+06	244802	150	10704.3	6.85999e+06	4700.83	50	8452.7	4450.75	0	0	0	0	0	0	0	0	0	0	150	0
390.872	Diamond	3.2261e+06	263755	250	13506.8	6.80666e+06	3950.59	50	9253.23	4900.91	300	0	0	0	0	0	0	0	0	0	100	0
391.295	Diamond	3.05588e+06	257638	600.01	15609	6.82017e+06	4600.79	100	9353.3	5201.02	150	0	0	50	0	0	0	0	0	0	100	0
391.719	Diamond	3.11004e+06	261308	500.01	12605.9	6.81649e+06	5151	0	9503.41	5351.08	150	0	0	0	0	0	0	0	0	0	50	0
392.142	Diamond	3.08769e+06	252951	750.02	13206.5	6.9649e+06	4350.71	0	8052.45	4050.62	100	0	0	0	0	0	0	0	0	0	0	0
392.566	Diamond	3.10834e+06	258046	900.03	14708	6.89387e+06	4550.78	150	8052.45	4350.72	100	0	0	0	0	0	0	0	0	0	100	0
392.989	Diamond	3.12512e+06	254989	450.01	14407.7	6.90675e+06	4750.85	300	8102.48	4800.87	50	0	50	0	0	0	0	0	0	0	0	0
393.413	Diamond	3.13579e+06	270894	500.01	13206.5	6.80832e+06	4000.6	100	8902.99	4250.68	200	0	0	0	0	0	0	0	0	0	50	0
393.836	Diamond	3.08756e+06	244599	350	16510.1	6.96877e+06	4800.87	100	9203.2	4500.77	50	0	0	0	0	0	0	0	0	0	0	0
394.259	Diamond	3.17881e+06	254785	450.01	11905.3	6.86782e+06	4900.9	0	8152.51	4800.87	100	0	0	0	0	0	0	0	0	0	200	0
394.683	Diamond	3.13435e+06	263551	100	14507.8	6.84858e+06	4150.65	50	7902.36	3450.45	50	0	0	0	0	0	0	0	0	0	0	0
395.106	Diamond	3.11636e+06	249487	200	12706	7.03962e+06	5551.16	0	9603.48	3450.45	200	0	0	0	0	0	0	0	0	0	50	0
395.53	Diamond	3.16901e+06	260288	300	13006.3	6.8064e+06	4150.65	50	9053.1	5000.95	100	0	0	0	0	0	0	0	0	0	50	0
395.953	Diamond	3.11886e+06	243377	50	12405.7	6.92861e+06	4600.79	0	9803.63	5351.08	50	0	0	50	0	0	0	0	0	0	0	0
396.376	Diamond	3.07534e+06	247043	50	12505.8	6.8408e+06	4950.92	50	9753.59	5251.04	50	50	0	0	0	0	0	0	0	0	0	0
396.8	Diamond	3.07261e+06	251117	200	13807.1	6.8983e+06	4850.88	0	8502.73	4450.75	100	0	0	0	0	0	0	0	0	0	200	0
397.223	Diamond	3.17594e+06	248469	100	13707	6.75116e+06	4150.65	0	8252.57	5100.98	100	0	0	0	0	0	0	0	0	0	0	0
397.647	Diamond	3.15818e+06	255396	50	13707	6.85345e+06	5451.12	100	8902.99	5851.3	300	0	0	0	0	0	0	0	0	0	0	0
398.07	Diamond	3.12016e+06	259677	150	14507.8	6.81226e+06	4400.73	100	9053.1	3950.59	200	0	0	0	0	0	0	0	0	0	100	0
398.494	Diamond	3.1218e+06	262124	50	11004.5	6.77962e+06	5151	50	8802.93	4500.77	300	0	0	0	0	0	0	0	0	0	50	0
398.917	Diamond	3.05052e+06	257638	50	12806.1	6.90976e+06	3900.57	0	9253.23	4050.62	100	0	0	0	0	0	0	0	0	0	50	0
399.34	Diamond	3.1407e+06	246228	50	14407.7	6.97208e+06	4150.65	200	9353.3	5351.08	100	0	0	0	0	0	0	0	0	0	100	0
399.764	Diamond	3.2123e+06	260085	50	12605.9	6.72868e+06	5050.96	50	8852.96	4650.82	200	0	0	0	0	0	0	0	0	0	50	0
400.187	Diamond	3.14747e+06	252747	0	12405.7	6.84397e+06	4700.83	50	9703.56	4750.85	100	0	0	0	0	0	0	0	0	0	50	0
400.611	Diamond	3.18413e+06	250913	0	13206.5	6.9453e+06	4400.73	50	10153.9	5401.1	150	450.01	0	0	0	0	0	0	0	0	0	0
401.034	Diamond	3.11891e+06	260900	50	15208.6	6.89185e+06	3450.45	100	10604.2	4250.68	50	0	0	0	0	0	0	0	0	0	50	0
401.458	Diamond	3.12631e+06	242562	100	13907.2	6.94118e+06	4450.74	100	9653.52	4750.85	100	0	50	0	0	0	0	0	0	0	0	0
401.881	Diamond	3.10317e+06	255396	0	12205.5	6.84578e+06	5100.98	0	9503.41	4250.68	50	0	0	0	0	0	0	0	0	0	50	0
402.304	Diamond	3.14311e+06	256008	0	12706	6.82019e+06	4500.76	0	10504.2	5201.02	250	0	0	0	0	0	0	0	0	0	200	0
402.728	Diamond	3.14951e+06	252136	50	12605.9	6.72754e+06	3650.5	50	9553.45	5551.17	50	50	0	0	0	0	0	0	0	50	100	0
403.151	Diamond	3.06345e+06	239101	0	9703.5	6.71004e+06	3100.36	100	9303.27	4400.73	150	0	0	0	0	0	0	0	0	0	50	0
403.575	Diamond	3.11506e+06	260085	0	12505.8	6.84352e+06	4500.76	100	9503.41	4850.89	150	50	0	0	0	0	0	0	0	0	50	0
403.998	Diamond	3.13403e+06	244395	0	11605	6.8813e+06	4800.87	100	10203.9	5501.15	100	0	0	0	0	0	0	0	0	0	100	0
404.421	Diamond	3.16035e+06	258861	0	14007.3	6.9059e+06	4650.81	50	9003.06	4000.61	150	0	0	0	0	0	0	0	0	0	50	0
404.845	Diamond	3.15306e+06	263551	0	13807.1	6.79321e+06	6051.37	50	10404.1	5301.06	150	0	0	0	0	0	0	0	0	0	50	0
405.268	Diamond	3.17607e+06	259473	0	15709.2	6.81659e+06	4950.92	50	9553.45	3650.5	50	0	0	50	0	0	0	0	0	0	150	0
405.692	Diamond	3.16907e+06	256823	0	14607.9	6.85249e+06	4300.69	50	10604.2	4450.75	150	0	0	0	0	0	0	0	0	0	100	0
406.115	Diamond	3.14417e+06	251932	0	12806.1	6.75663e+06	4000.6	0	9203.2	4450.75	150	50	0	0	0	0	0	0	0	0	0	0
406.539	Diamond	3.14411e+06	256823	50	12806.1	6.67657e+06	6001.35	0	9103.13	3700.52	200	0	0	0	0	0	0	0	0	0	150	40
406.962	Diamond	3.11195e+06	262531	0	15609	6.83137e+06	4500.76	150	9853.67	3850.56	50	0	0	0	0	0	0	0	0	0	100	0
407.385	Diamond	3.3898e+06	246432	50	12706	6.81369e+06	3900.57	50	10003.8	4450.75	0	0	0	0	0	0	0	0	0	0	0	0
407.809	Diamond	3.17045e+06	253562	50	13606.9	6.8287e+06	4550.78	50	9203.2	4500.77	150	0	0	0	0	0	0	0	0	0	0	0
408.232	Diamond	3.11208e+06	267018	50	12906.2	6.63188e+06	4700.83	0	9853.67	4550.78	100	50	0	0	0	0	0	0	0	0	50	0
408.656	Diamond	3.15674e+06	250913	150	13406.7	6.8301e+06	4250.68	0	9253.23	4100.64	0	0	0	0	0	0	0	0	0	0	150	0
409.079	Diamond	3.12894e+06	246432	0	12605.9	6.82509e+06	3800.54	150	9803.63	4550.78	150	0	0	0	0	0	0	0	0	0	50	0
409.503	Diamond	3.13743e+06	258046	0	11605	6.87189e+06	3750.53	50	8552.76	5050.97	400.01	0	0	100	0	0	0	0	0	0	0	0
409.926	Diamond	3.12673e+06	253155	0	12205.5	6.78867e+06	4550.78	100	8802.93	5301.06	200	0	0	0	0	0	0	0	0	0	50	0
410.349	Diamond	3.09858e+06	249895	0	14808.1	6.8752e+06	3400.43	0	9303.27	3800.55	50	50	0	0	0	0	0	0	0	0	0	0
410.773	Diamond	3.13977e+06	249487	50	12806.1	6.79792e+06	4950.92	150	8552.76	4600.8	150	0	0	0	0	0	0	0	0	0	0	0
411.196	Diamond	3.16231e+06	246839	50	13807.1	6.82263e+06	4900.9	200	8702.86	4950.93	150	0	0	0	0	0	0	0	0	0	200	0
411.62	Diamond	3.11357e+06	259065	100	13406.7	6.84402e+06	4950.92	150	9203.2	4300.7	0	0	0	0	0	0	0	0	0	0	50	0
412.043	Diamond	3.08139e+06	243581	0	12405.7	6.84262e+06	4450.74	0	10354	4450.75	100	150	0	0	0	0	0	0	0	0	0	0
412.466	Diamond	3.15082e+06	258046	50	11404.8	6.93405e+06	4950.92	0	9053.1	5151	150	0	0	0	0	0	0	0	0	0	0	0
412.89	Diamond	3.11565e+06	243988	100	13406.7	6.7847e+06	5151	100	8452.7	5451.13	250	0	0	0	0	0	0	0	0	0	50	0
413.313	Diamond	3.10311e+06	247654	50	12505.8	6.84163e+06	4550.78	50	9103.13	5251.04	150	50	0	0	0	0	0	0	0	0	0	0
413.737	Diamond	3.14353e+06	247246	0	11004.5	6.99106e+06	4550.78	50	9953.74	4800.87	50	0	0	0	0	0	0	0	0	0	100	0
414.16	Diamond	3.13781e+06	260492	0	13006.3	6.69843e+06	4850.88	100	9853.67	3600.49	50	0	0	0	0	0	0	0	0	0	0	0
414.584	Diamond	3.09926e+06	253358	50	12906.2	6.7336e+06	4400.73	100	9203.2	3850.56	250	0	0	0	0	40	0	0	0	0	0	0
415.007	Diamond	3.09301e+06	252951	0	13606.9	6.76217e+06	4000.6	150	9853.67	4500.77	100	0	0	0	0	0	0	0	0	0	50	0
415.43	Diamond	3.17957e+06	250302	100	14207.5	6.84425e+06	4400.73	100	9653.52	4250.68	200	0	0	0	0	0	0	0	0	0	100	0
415.854	Diamond	3.16314e+06	256619	200	11004.5	6.86424e+06	5151	150	8702.86	4700.84	0	50	0	0	0	0	0	0	0	0	100	0
416.277	Diamond	3.15963e+06	266814	50	11504.9	6.90815e+06	4550.78	100	9553.45	5201.02	150	0	0	0	0	0	0	0	0	0	50	0
416.701	Diamond	3.18028e+06	248672	100	12005.4	6.98935e+06	5000.94	100	10153.9	5601.19	0	50	0	0	0	0	0	0	0	0	0	0
417.124	Diamond	3.16924e+06	250302	50	12806.1	6.70942e+06	4650.81	50	8802.93	5201.02	50	0	0	0	0	0	0	0	0	0	50	0
417.548	Diamond	3.14902e+06	266814	0	14107.4	6.78646e+06	5000.94	0	8953.03	3950.59	150	100	0	0	0	0	0	0	0	0	150	0
417.971	Diamond	3.09966e+06	250710	50	14607.9	6.85091e+06	5401.1	50	9953.74	4650.82	50	0	0	0	0	0	0	0	0	0	100	0
418.394	Diamond	3.11293e+06	255804	50	11905.3	6.98471e+06	4800.87	150	8602.8	4850.89	150	0	0	0	0	0	0	0	0	0	0	0
418.818	Diamond	3.10506e+06	245617	0	11805.2	7.00879e+06	4850.88	0	9453.37	4550.78	300	0	0	0	0	0	0	0	0	0	0	0
419.241	Diamond	3.06521e+06	249080	100	14908.3	6.9143e+06	4400.73	0	7452.1	4650.82	150	0	0	0	0	0	0	40	0	0	100	0
419.665	Diamond	3.08707e+06	245413	50	12105.5	6.83445e+06	3850.56	0	9353.3	4850.89	100	0	0	0	0	0	0	0	0	0	50	0
420.088	Diamond	3.17668e+06	258454	50	13506.8	6.8534e+06	4600.79	0	9253.23	4700.84	100	0	0	0	0	0	0	0	0	0	100	0
420.511	Diamond	3.14723e+06	254377	0	12605.9	6.90854e+06	4900.9	0	9253.23	4800.87	150	0	0	0	0	0	0	0	0	0	100	0
420.935	Diamond	3.18393e+06	252543	100	13306.6	6.75764e+06	3550.47	50	9153.16	4550.78	100	0	0	0	0	0	0	0	0	0	150	0
421.358	Diamond	3.05499e+06	267630	0	12706	6.92208e+06	5451.12	0	8352.63	4700.84	100	0	0	0	0	0	0	0	0	0	100	0
421.782	Diamond	3.15438e+06	249895	50	13807.1	6.69355e+06	4300.69	50	8852.96	4450.75	50	0	0	0	0	0	0	0	0	0	50	0
422.205	Diamond	3.17383e+06	261308	50	13807.1	6759322	4500.76	100	8202.54	4500.77	100	0	0	0	0	0	0	0	0	0	50	0
422.629	Diamond	3.12382e+06	250913	50	12906.2	6.84415e+06	3900.57	50	8402.67	4550.78	0	100	0	0	0	0	0	0	0	0	50	0
423.052	Diamond	3.1315e+06	255804	50	12706	7.01377e+06	5851.29	100	9953.74	4200.67	200	0	0	0	0	0	0	0	0	0	200	0
423.475	Diamond	3.21492e+06	255192	50	15809.3	6.76772e+06	4100.63	250	8352.63	4800.87	150	0	0	0	0	0	0	0	0	0	0	0
423.899	Diamond	3.15518e+06	255600	150	12205.5	6.8217e+06	4450.74	100	7902.36	5751.25	0	0	0	0	0	0	0	0	0	0	50	0
424.322	Diamond	3.17938e+06	247654	150	12806.1	6.77537e+06	4450.74	50	9353.3	4400.73	150	0	50	0	0	0	0	0	0	0	50	0
424.746	Diamond	3.11693e+06	242562	0	13006.3	7.00866e+06	4500.76	0	8252.57	3800.55	0	0	0	0	0	0	0	0	0	0	0	0
425.169	Diamond	3.17173e+06	239101	0	13707	6.96804e+06	4800.87	0	8052.45	4850.89	50	0	0	0	0	0	0	0	0	0	50	0
425.593	Diamond	3.10147e+06	254173	100	11805.2	6.89426e+06	5000.94	0	9753.59	3550.48	0	0	0	0	0	0	0	0	0	0	100	0
426.016	Diamond	3.12769e+06	253766	50	15108.5	6.74491e+06	4150.65	200	9553.45	3400.44	50	50	0	0	0	0	0	0	0	0	0	0
426.439	Diamond	3.17183e+06	252136	50	12205.5	6.78862e+06	4000.6	100	9603.48	4650.82	200	0	0	0	0	0	0	0	0	0	150	0
426.863	Diamond	3.17326e+06	265998	150	14708	6.72432e+06	4850.88	50	10854.5	4250.68	100	0	0	50	0	0	0	0	0	0	100	0
427.286	Diamond	3.09832e+06	256619	0	13707	6.75411e+06	4600.79	150	8202.54	4600.8	150	0	0	0	0	0	0	0	0	0	100	0
427.71	Diamond	3.17286e+06	239305	0	12405.7	6.84609e+06	3100.36	100	8502.73	4600.8	50	0	0	0	0	0	0	0	0	0	100	0
428.133	Diamond	3.04807e+06	257027	0	12906.2	6.69241e+06	4400.73	150	10454.1	4700.84	0	0	0	0	0	0	0	0	0	0	50	0
428.556	Diamond	3.16994e+06	247246	0	12806.1	6.66501e+06	4800.87	150	7452.1	4450.75	150	0	0	0	0	0	0	0	0	0	100	0
428.98	Diamond	3.10283e+06	264979	50	11705.1	6.80306e+06	3750.53	150	9153.16	5401.1	150	0	0	0	0	0	0	0	0	0	50	0
429.403	Diamond	3.23978e+06	254581	0	13907.2	6.86528e+06	4400.73	100	9203.2	4800.87	50	0	0	0	0	0	0	0	0	0	200	0
429.827	Diamond	3.16575e+06	255396	0	12806.1	6.8456e+06	4500.76	0	9753.59	5601.19	50	0	0	0	0	0	0	0	0	0	50	0
430.25	Diamond	3.11984e+06	262531	50	11004.5	6.79722e+06	4450.74	0	10203.9	4700.84	150	0	0	0	0	0	0	0	0	0	0	0
430.674	Diamond	3.13962e+06	242766	50	13506.8	6.78517e+06	3600.49	100	10654.3	4450.75	250	0	0	0	150	0	0	0	0	0	0	0
431.097	Diamond	3.15365e+06	260696	0	13106.4	6.80495e+06	4000.6	50	8953.03	4450.75	50	0	0	0	0	0	0	0	0	0	50	0
431.52	Diamond	3.10887e+06	257638	0	13306.6	6.92628e+06	4750.85	0	7952.39	4650.82	50	0	0	0	0	0	0	0	0	0	50	0
431.944	Diamond	3.05803e+06	251117	50	14908.3	6.79398e+06	4500.76	50	7902.36	4600.8	250	0	0	0	0	0	0	0	0	0	100	0
432.367	Diamond	3.1013e+06	250913	100	15208.6	6.71209e+06	5050.96	150	10504.2	5100.98	50	50	0	0	0	0	0	0	0	0	0	0
432.791	Diamond	3.28003e+06	250710	50	12806.1	6.80194e+06	4650.81	50	7452.1	4400.73	100	0	50	50	50	0	0	0	0	0	150	0
433.214	Diamond	3.16892e+06	258658	50	12505.8	6.95702e+06	5000.94	100	8052.45	3550.48	250	550.01	0	150	0	0	0	0	0	0	0	0
433.638	Diamond	3.09907e+06	258861	0	13306.6	6.77498e+06	3750.53	100	11254.8	5151	100	0	0	0	0	0	0	0	0	0	0	0
434.061	Diamond	3.08533e+06	252951	0	13606.9	6.73047e+06	5050.96	100	9253.23	5751.25	100	50	0	0	0	0	0	0	0	0	50	0
434.484	Diamond	3.1009e+06	256415	50	12505.8	6.87793e+06	4200.66	200	8953.03	4500.77	50	0	0	0	0	0	0	0	0	0	0	0
434.908	Diamond	3.16994e+06	259881	0	12205.5	6.90152e+06	3750.53	50	9703.56	4250.68	50	50	0	0	0	0	0	0	0	0	0	0
435.331	Diamond	3.14125e+06	258658	100	13306.6	6.76676e+06	4350.71	50	9803.63	4400.73	50	50	0	0	0	0	0	0	0	0	50	0
435.755	Diamond	3.14578e+06	260288	0	15008.4	6.81444e+06	3850.56	50	9053.1	4350.72	0	0	0	0	0	0	0	0	0	0	100	0
436.178	Diamond	3.19712e+06	252136	50	14207.5	7.02777e+06	4200.66	0	9153.16	4150.65	0	50	0	0	0	0	0	0	0	0	50	0
436.601	Diamond	3.17073e+06	248672	150	13707	6.71707e+06	4650.81	100	9553.45	4850.89	150	0	0	0	0	0	0	0	0	0	150	0
437.025	Diamond	3.14172e+06	253766	0	11905.3	6.76521e+06	4550.78	300	9053.1	5050.97	50	0	0	0	0	0	0	0	40	0	0	0
437.448	Diamond	3.13422e+06	249691	0	14007.3	6.89825e+06	4950.92	50	9203.2	3550.48	200	50	0	0	0	0	0	0	0	0	100	0
437.872	Diamond	3.08076e+06	259065	50	13106.4	6.73967e+06	3650.5	0	10003.8	3950.59	50	100	0	0	0	0	40	0	0	0	150	0
438.295	Diamond	3.1121e+06	254989	50	12505.8	6.75971e+06	3750.53	0	10404.1	3900.58	50	100	0	0	0	0	0	0	0	0	50	0
438.719	Diamond	3.20354e+06	250098	150	13807.1	6.80179e+06	4500.76	150	9653.52	4800.87	50	0	0	0	0	0	0	0	0	0	50	0
439.142	Diamond	3.15291e+06	266610	0	14107.4	6.77576e+06	4300.69	50	9803.63	4500.77	150	0	0	0	0	0	0	0	0	0	50	0
439.565	Diamond	3.08461e+06	242766	0	13707	6.83665e+06	4250.68	50	7852.33	4300.7	350	0	0	0	0	0	0	0	0	0	50	0
439.989	Diamond	3.07774e+06	256008	100	11905.3	6.80809e+06	4550.78	100	9453.37	4400.73	150	0	0	0	0	0	0	0	0	0	50	0
440.412	Diamond	3.09316e+06	249283	100	13006.3	6.88404e+06	4650.81	0	8902.99	4650.82	50	0	0	100	0	0	0	0	0	0	0	0
440.836	Diamond	3.10362e+06	253766	50	15809.3	6.79455e+06	5551.16	0	8802.93	5201.02	50	0	0	0	0	0	40	0	0	0	100	0
441.259	Diamond	3.07298e+06	246432	0	11304.8	6.86338e+06	4500.76	150	8352.63	4750.85	100	0	0	0	0	0	0	0	0	0	100	0
441.683	Diamond	3.18929e+06	243377	50	13406.7	6.79004e+06	4150.65	100	8352.63	5000.95	0	50	0	0	0	0	0	0	0	0	100	0
442.106	Diamond	3.23535e+06	267630	0	12806.1	6.7594e+06	4700.83	100	8902.99	4300.7	50	0	0	0	0	0	0	0	0	0	0	0
442.529	Diamond	3.10121e+06	259065	50	12205.5	6.72754e+06	4900.9	100	9003.06	4900.91	100	0	0	0	0	0	0	0	0	0	0	0
442.953	Diamond	3.10413e+06	243581	150	12906.2	6.78032e+06	4200.66	0	8252.57	4600.8	150	50	0	0	0	0	0	0	0	0	0	0
443.376	Diamond	3.10674e+06	267834	50	13907.2	6.81156e+06	4650.81	200	7802.3	4800.87	250	0	0	0	0	0	0	0	0	0	100	0
443.8	Diamond	3.12099e+06	257434	0	12806.1	6.86808e+06	3900.57	50	9153.16	4850.89	150	50	0	0	0	0	0	0	0	0	100	0
444.223	Diamond	3.07844e+06	249487	50	13406.7	6.70929e+06	4400.73	0	9703.56	4600.8	150	0	0	0	0	0	0	0	0	0	50	0
444.646	Diamond	3.15988e+06	250913	0	14107.4	6.86232e+06	4800.87	50	9853.67	5000.95	0	0	0	0	0	0	0	0	0	0	0	0
445.07	Diamond	3.11187e+06	251117	50	12105.5	6.84096e+06	4300.69	150	9203.2	4650.82	100	0	0	50	0	0	0	0	0	0	0	0
445.493	Diamond	3.15995e+06	260696	50	14607.9	6.78755e+06	4200.66	0	9103.13	5201.02	150	0	0	0	0	0	0	0	0	0	150	0
445.917	Diamond	3.14836e+06	247246	0	14908.3	6.72915e+06	5551.16	0	9453.37	5401.1	150	0	0	0	0	0	0	0	0	0	0	40
446.34	Diamond	3.12052e+06	252543	0	14107.4	6.74395e+06	5601.18	0	8102.48	4050.62	50	0	0	50	0	0	0	0	0	0	0	0
446.764	Diamond	3.16158e+06	256823	50	12806.1	6.81654e+06	4550.78	0	8802.93	4650.82	150	100	0	0	0	0	0	0	0	0	50	0
447.187	Diamond	3.13626e+06	253562	0	12505.8	6.65228e+06	3800.54	100	8702.86	4100.64	250	0	0	0	0	0	0	0	0	0	50	0
447.61	Diamond	3.18176e+06	252543	50	13006.3	6.89325e+06	4800.87	0	8152.51	3800.55	200	0	0	0	0	0	0	0	0	0	100	0
448.034	Diamond	3.12609e+06	256212	50	15609	6.80803e+06	3600.49	50	9503.41	4700.84	100	0	0	0	0	0	0	40	0	0	50	0
448.457	Diamond	3.15478e+06	250098	0	12605.9	6.78011e+06	4450.74	100	9403.34	4250.68	0	0	0	0	0	0	0	0	0	0	50	0
448.881	Diamond	3.13286e+06	250506	50	13306.6	6.81221e+06	5401.1	50	9353.3	4450.75	50	0	0	0	0	0	0	0	0	0	0	0
449.304	Diamond	3.1305e+06	254173	0	15909.4	6.8168e+06	4700.83	50	9503.41	4200.67	100	0	0	0	0	0	0	0	0	0	50	0
449.728	Diamond	3.08795e+06	245617	50	14708	6.70268e+06	4200.66	0	9053.1	5151	100	0	0	0	0	0	0	0	0	0	50	0
450.151	Diamond	3.08108e+06	261716	100	12505.8	6.80754e+06	5401.1	50	8752.89	3850.56	50	0	0	0	0	0	0	0	0	0	50	0
450.574	Diamond	3.09199e+06	249487	0	12505.8	6.82022e+06	3200.38	0	9453.37	4300.7	50	0	0	0	0	0	0	0	0	0	50	0
450.998	Diamond	3.08322e+06	257842	100	13406.7	6.80085e+06	4000.6	100	8652.83	5351.08	150	0	250	0	0	0	0	0	0	0	0	0
451.421	Diamond	3.08539e+06	266814	150	12405.7	6.80205e+06	4200.66	200	8202.54	5451.13	100	0	0	0	0	0	0	0	0	0	0	0
451.845	Diamond	3.05152e+06	242766	0	11705.1	6.74309e+06	4150.65	200	10454.1	4950.93	50	0	50	0	0	0	0	0	0	0	50	0
452.268	Diamond	3.20269e+06	253155	0	13506.8	6.65599e+06	4650.81	50	8752.89	4500.77	100	0	0	0	0	0	0	0	0	0	50	0
452.691	Diamond	3.16754e+06	257638	0	13306.6	6.86105e+06	4800.87	50	9353.3	4500.77	150	0	0	0	0	0	0	0	0	0	0	0
453.115	Diamond	3.15963e+06	252543	9003.01	11905.3	6.81724e+06	4100.63	100	9403.34	4400.73	50	0	0	0	0	0	0	0	0	0	100	0
453.538	Diamond	3.11021e+06	246228	0	12605.9	6.81226e+06	5401.1	0	8802.93	4250.68	0	0	0	0	0	0	0	0	0	0	50	0
453.962	Diamond	3.04403e+06	244802	50	12806.1	6.76531e+06	4900.9	50	10103.9	5151	0	50	0	0	0	0	0	0	0	0	100	0
454.385	Diamond	3.08658e+06	260085	50	14107.4	6.80536e+06	3550.47	50	10604.2	4850.89	50	0	0	0	0	0	0	0	0	0	300	0
454.809	Diamond	3.1608e+06	261104	0	14307.6	6.77068e+06	4650.81	0	9503.41	4800.87	100	50	0	50	0	0	0	0	0	0	0	0
455.232	Diamond	3.06511e+06	251524	50	12305.6	6.84811e+06	5701.22	200	9953.74	5000.95	50	0	0	0	0	0	0	0	0	0	200	0
455.655	Diamond	3.15537e+06	245006	100	14808.1	6.73013e+06	3450.45	50	9853.67	4250.68	50	0	0	0	0	0	0	0	0	0	0	0
456.079	Diamond	3.14921e+06	261512	0	14507.8	6.7539e+06	4000.6	0	9553.45	4950.93	150	0	0	0	0	0	0	0	0	0	0	0
456.502	Diamond	3.12573e+06	251524	0	13506.8	6.77081e+06	4600.79	0	9653.52	5801.27	100	0	0	0	0	0	0	0	0	0	50	0
456.926	Diamond	3.08712e+06	240323	0	11705.1	6.83266e+06	5951.33	100	8852.96	4050.62	150	0	0	0	0	0	0	0	0	0	100	0
457.349	Diamond	3.06949e+06	247043	0	10003.7	6.80358e+06	6101.4	100	10103.9	4700.84	50	0	0	0	0	0	0	0	0	0	50	0
457.772	Diamond	3.13158e+06	252951	100	13206.5	6.78592e+06	5351.07	50	8902.99	5050.97	200	0	0	0	0	0	0	0	0	0	50	0
458.196	Diamond	3.06364e+06	263347	50	12105.5	6.73827e+06	4950.92	100	8752.89	4500.77	100	0	0	0	0	0	0	0	0	0	100	40
458.619	Diamond	3.09258e+06	255600	50	11204.7	6.83282e+06	3650.5	50	8352.63	4850.89	0	0	0	0	0	0	0	0	0	0	150	0
459.043	Diamond	3.05886e+06	256619	100	13006.3	6.73101e+06	4550.78	0	10203.9	4750.85	50	0	0	0	0	0	0	0	0	0	50	0
459.466	Diamond	3.06983e+06	246839	0	10804.3	6.70898e+06	4200.66	100	8602.8	5151	250	0	0	0	0	0	0	0	0	0	100	0
459.89	Diamond	3.13303e+06	251728	50	12305.6	6.84817e+06	3800.54	100	9453.37	4850.89	50	0	0	0	0	0	0	0	0	0	0	0
460.313	Diamond	3.13447e+06	257434	0	13106.4	6.73806e+06	4700.83	100	9453.37	4600.8	150	0	0	50	0	0	0	0	0	0	200	0
460.736	Diamond	3.08388e+06	256619	50	15008.4	6.81317e+06	4200.66	0	9203.2	4150.65	0	0	0	0	0	0	0	0	0	0	100	0
461.16	Diamond	3.13841e+06	250913	100	11805.2	6.71704e+06	4250.68	50	9103.13	3750.53	200	0	0	0	0	0	0	0	0	0	0	0
461.583	Diamond	3.11795e+06	266814	50	12005.4	6.64505e+06	3700.51	100	9653.52	4200.67	50	0	0	0	0	0	0	0	40	0	0	0
462.007	Diamond	3.10291e+06	261716	100	12305.6	6.81063e+06	4550.78	0	8302.6	5401.1	150	0	0	0	0	0	0	40	0	0	100	0
462.43	Diamond	3.0055e+06	241544	100	12105.5	6.81744e+06	5301.06	0	8402.67	4500.77	150	0	0	0	0	0	0	0	0	0	250	0
462.854	Diamond	3.14158e+06	262124	0	12806.1	6.81996e+06	4150.65	0	8152.51	4050.62	100	0	0	0	0	0	0	0	0	0	0	0
463.277	Diamond	3.1279e+06	246432	50	13306.6	6.80083e+06	4550.78	0	7902.36	4300.7	100	0	0	0	0	0	0	0	0	0	150	0
463.7	Diamond	3.15548e+06	245821	0	12806.1	6.79904e+06	4150.65	300	9653.52	5251.04	50	0	0	0	0	0	0	0	0	0	150	0
464.124	Diamond	3.14957e+06	256619	100	13807.1	6.87046e+06	5401.1	0	8652.83	4150.65	100	0	0	0	0	0	0	0	0	0	50	0
464.547	Diamond	3.12514e+06	254173	100	13707	6.79266e+06	5501.14	50	9153.16	5201.02	100	0	0	0	0	0	0	0	0	0	50	0
464.971	Diamond	3.18009e+06	263551	0	13807.1	6.76702e+06	3350.42	50	9253.23	4250.68	150	50	0	0	0	0	0	0	0	0	0	0
465.394	Diamond	3.10644e+06	247043	0	13206.5	6.81833e+06	4700.83	0	9203.2	4650.82	100	0	0	0	0	0	0	0	0	0	0	0
465.817	Diamond	3.09756e+06	255396	0	13106.4	6.77871e+06	5801.26	100	9053.1	4900.91	250	0	0	0	0	0	0	0	0	0	50	0
466.241	Diamond	3.14666e+06	256008	50	15408.8	6.74335e+06	3850.56	150	8953.03	6101.41	200	0	0	0	0	0	0	0	0	0	0	0
466.664	Diamond	3.09175e+06	264775	50	12305.6	6.77537e+06	4450.74	100	7602.18	4950.93	250	0	0	0	0	0	0	0	0	0	100	0
467.088	Diamond	3.1033e+06	251728	100	14107.4	6.72464e+06	3700.51	0	8702.86	4950.93	150	0	0	0	0	0	0	0	0	0	50	0
467.511	Diamond	3.05169e+06	259065	0	11905.3	6.72518e+06	5000.94	250	10454.1	5100.98	0	0	0	0	0	0	0	0	0	0	100	0
467.935	Diamond	3.17235e+06	242766	0	11104.6	6.70431e+06	4100.63	200	9203.2	4800.87	150	0	0	0	0	0	0	0	0	0	50	0
468.358	Diamond	3.16029e+06	252543	0	9703.5	6.78356e+06	4900.9	100	8202.54	4950.93	0	0	0	0	0	0	0	0	0	0	50	0
468.781	Diamond	3.11569e+06	256008	0	14207.5	6.60831e+06	5050.96	0	9703.56	4550.78	150	50	0	0	0	0	0	0	0	0	50	0
469.205	Diamond	3.22891e+06	249080	50	14007.3	6.83388e+06	4450.74	50	10654.3	5501.15	100	0	0	50	0	0	0	0	0	0	100	0
469.628	Diamond	3.11467e+06	247858	100	14307.6	6.82753e+06	3850.56	0	9753.59	5651.21	150	0	0	0	0	0	0	0	0	0	0	0
470.052	Diamond	3.07602e+06	243988	50	13707	6.68362e+06	4300.69	100	10103.9	4050.62	150	0	0	0	0	0	0	0	0	0	0	0
470.475	Diamond	3.05294e+06	253766	50	13306.6	6.61539e+06	3050.35	100	9603.48	4550.78	0	0	0	0	0	0	0	0	0	0	0	0
470.899	Diamond	3.05467e+06	264775	50	11605	6.74683e+06	5201.02	0	8302.6	5100.98	150	0	0	0	0	0	0	0	0	0	50	0
471.322	Diamond	3.13267e+06	267426	100	14307.6	6.79352e+06	4450.74	50	8953.03	4700.84	200	0	0	0	0	0	0	0	0	0	0	0
471.745	Diamond	3.08342e+06	248061	0	13606.9	6.82507e+06	5100.98	50	8452.7	5451.13	100	0	0	0	0	0	0	0	0	0	100	0
472.169	Diamond	3.0737e+06	245413	50	12605.9	6.69438e+06	3650.5	50	8902.99	4950.93	50	0	0	0	0	0	0	0	0	0	150	0
472.592	Diamond	3.12979e+06	247246	0	12906.2	6.84627e+06	4200.66	100	8302.6	4100.64	0	0	0	0	0	0	0	0	0	0	100	0
473.016	Diamond	3.07427e+06	266406	0	13506.8	6.77571e+06	4200.66	50	8752.89	5151	50	0	0	0	0	0	0	0	0	0	50	0
473.439	Diamond	3.04667e+06	257231	0	13506.8	6.79805e+06	4150.65	0	8802.93	4900.91	100	0	0	0	0	0	0	0	0	0	50	0
473.863	Diamond	3.04172e+06	249487	50	13306.6	6.6948e+06	4750.85	50	10354	3400.44	200	0	0	0	0	0	0	0	0	0	150	0
474.286	Diamond	3.08507e+06	245617	50	13306.6	6.75981e+06	6301.49	300	10604.2	4100.64	150	0	0	0	0	0	0	0	0	0	50	0
474.709	Diamond	3.15325e+06	241137	100	12405.7	6.79168e+06	4850.88	50	9203.2	5050.97	100	50	0	0	0	0	0	0	0	0	50	0
475.133	Diamond	3.07236e+06	250098	0	12906.2	6.81869e+06	4450.74	150	9203.2	4200.67	100	50	0	0	0	0	0	0	0	0	150	0
475.556	Diamond	3.10734e+06	246228	50	12806.1	6.75655e+06	3950.59	50	9753.59	4400.73	200	0	0	0	0	0	0	0	0	0	100	0
475.98	Diamond	3.13341e+06	258658	50	13707	6.73604e+06	4350.71	50	8852.96	4500.77	100	0	0	0	0	0	0	0	0	0	0	0
476.403	Diamond	3.08799e+06	250302	0	13106.4	6.81687e+06	4600.79	100	10203.9	5201.02	50	50	0	0	0	0	0	0	0	0	0	0
476.826	Diamond	3.06196e+06	262124	0	15408.8	6.70275e+06	5351.07	100	9553.45	5000.95	200	100	0	0	0	0	0	0	0	0	0	0
477.25	Diamond	3.09985e+06	264367	150	13206.5	6.6984e+06	4400.73	100	8402.67	4750.85	150	0	0	0	0	0	0	0	0	0	50	0
477.673	Diamond	3.1141e+06	248672	0	14808.1	6.79284e+06	5000.94	100	8402.67	5801.27	50	100	0	0	0	0	0	0	0	0	150	0
478.097	Diamond	3.0784e+06	261716	0	11705.1	6.76414e+06	4150.65	0	7602.18	4450.75	100	0	0	0	0	0	0	0	0	0	150	0
478.52	Diamond	3.1209e+06	250098	0	14207.5	6.78227e+06	4350.71	0	9053.1	3450.45	50	0	0	0	0	0	0	0	0	0	0	0
478.944	Diamond	3.08021e+06	256619	0	13406.7	6.92682e+06	3800.54	100	8102.48	4900.91	200	0	0	0	0	0	0	0	0	0	50	0
479.367	Diamond	3.1239e+06	253970	50	12005.4	6.73368e+06	4050.62	50	9503.41	4550.78	150	0	0	0	0	0	0	0	0	0	200	0
479.79	Diamond	3.05696e+06	252951	50	12806.1	6.92521e+06	4400.73	150	8602.8	3350.42	100	0	0	0	0	0	0	0	0	0	0	0
480.214	Diamond	3.20016e+06	249487	50	11404.8	6.74102e+06	4650.81	100	8052.45	5251.04	100	0	0	50	0	0	0	0	0	0	50	0
480.637	Diamond	3.15969e+06	248061	0	13807.1	6.8211e+06	4050.62	50	8752.89	4300.7	300	0	0	0	0	0	0	0	0	0	50	0
481.061	Diamond	3.05452e+06	261308	100	13606.9	6.83339e+06	3650.5	100	7952.39	3950.59	150	0	0	0	50	0	0	0	0	0	100	0
481.484	Diamond	3.07085e+06	260085	50	13506.8	6.81646e+06	3950.59	50	9203.2	4400.73	50	0	0	0	0	0	0	40	0	0	0	0
481.908	Diamond	3.0711e+06	265182	150	12005.4	6.83207e+06	3800.54	0	10103.9	4450.75	100	0	0	0	0	0	0	0	0	0	100	0
482.331	Diamond	3.05677e+06	255192	0	12105.5	6.76503e+06	4050.62	150	8452.7	5000.95	100	0	0	0	0	0	0	0	0	0	50	0
482.754	Diamond	3.0627e+06	261308	50	13106.4	6.70465e+06	3550.47	150	8902.99	4050.62	0	0	0	0	0	0	0	0	0	0	50	0
483.178	Diamond	3.07972e+06	263959	0	12806.1	6.81708e+06	3750.53	50	8502.73	4850.89	50	0	0	50	0	0	0	0	0	0	0	0
483.601	Diamond	3132184	241952	150	12706	6.67421e+06	4450.74	200	8602.8	4400.73	100	0	0	50	0	0	0	0	0	0	0	0
484.025	Diamond	3.05022e+06	239916	0	13707	6.86662e+06	4650.81	50	9653.52	5000.95	50	0	0	0	0	0	0	0	0	0	100	0
484.448	Diamond	3.12486e+06	244192	200	12605.9	6.84899e+06	4100.63	0	10404.1	5851.3	200	0	0	0	0	0	0	40	0	0	150	0
484.871	Diamond	3.12571e+06	264367	50	14908.3	6.76591e+06	5100.98	50	9703.56	3250.4	100	50	0	0	0	0	0	0	0	0	0	0
485.295	Diamond	3.17213e+06	253766	0	14607.9	6.80845e+06	4150.65	50	9503.41	5100.98	250	0	0	0	0	0	0	0	0	0	50	0
485.718	Diamond	3.15939e+06	246228	50	13707	6.84342e+06	4400.73	50	8702.86	5000.95	100	50	0	0	0	0	0	0	0	0	0	0
486.142	Diamond	3.01656e+06	244802	50	14107.4	6.85335e+06	4000.6	50	9403.34	5351.08	100	0	0	0	0	0	0	0	0	0	0	0
486.565	Diamond	3.06557e+06	252747	0	12706	6.95777e+06	4450.74	0	9153.16	4900.91	250	0	0	0	0	0	0	0	0	0	100	0
486.989	Diamond	3.1269e+06	250302	0	12005.4	6.84793e+06	4350.71	100	10003.8	4800.87	0	0	0	0	0	0	0	0	0	0	50	0
487.412	Diamond	3.10963e+06	242359	0	11104.6	6.90157e+06	4500.76	50	9953.74	4850.89	150	50	0	0	0	0	0	0	0	0	50	0
487.835	Diamond	3.09267e+06	246228	50	13506.8	6.77322e+06	4750.85	150	8152.51	4650.82	0	100	0	0	0	0	0	0	0	0	0	0
488.259	Diamond	3.09754e+06	253358	0	12806.1	6.70867e+06	5000.94	50	9353.3	4150.65	100	0	0	0	0	0	0	0	0	0	0	0
488.682	Diamond	3.10092e+06	254989	100	14908.3	6.84874e+06	4150.65	100	8102.48	5251.04	150	100	0	0	0	0	0	0	0	0	50	0
489.106	Diamond	3.09464e+06	246228	50	13807.1	6.79385e+06	4250.68	50	8602.8	3750.53	100	50	0	0	0	0	0	0	0	0	50	0
489.529	Diamond	3.05254e+06	247043	200	12305.6	6.7826e+06	4700.83	50	9753.59	4650.82	100	0	0	0	0	0	0	0	0	0	100	0
489.952	Diamond	3.0834e+06	254581	50	13707	6.85376e+06	4550.78	50	9503.41	4450.75	0	0	0	0	0	0	0	0	0	0	50	0
490.376	Diamond	3.08273e+06	258454	0	14908.3	6.6641e+06	4150.65	100	9703.56	4300.7	100	0	0	0	0	0	0	0	0	0	100	80
490.799	Diamond	3.0824e+06	247246	0	13907.2	6.68471e+06	4850.88	0	9203.2	3550.48	250	0	0	0	0	0	0	0	0	0	50	0
491.223	Diamond	3100791	250710	0	11504.9	6.78999e+06	4050.62	100	8802.93	4600.8	50	0	0	50	0	0	0	0	0	0	100	0
491.646	Diamond	3.10021e+06	246432	100	14407.7	6.84373e+06	3950.59	200	8752.89	3850.56	150	50	0	0	0	0	0	0	0	0	0	0
492.07	Diamond	3.05479e+06	253155	50	11705.1	6.70102e+06	3850.56	100	10203.9	4550.78	200	50	0	0	0	0	0	0	0	0	150	0
492.493	Diamond	3.24245e+06	245210	0	14908.3	6.88472e+06	4000.6	200	9253.23	4400.73	50	0	0	0	0	0	0	0	0	0	50	0
492.916	Diamond	3.09337e+06	258250	0	13606.9	6.66721e+06	3750.53	200	8552.76	4450.75	50	0	0	0	0	0	0	0	0	0	50	0
493.34	Diamond	3.08909e+06	252543	0	12105.5	6.79938e+06	4400.73	150	8802.93	5151	100	50	0	150	0	0	0	0	0	0	100	0
493.763	Diamond	3.05711e+06	265182	50	14808.1	6.69705e+06	4600.79	0	9003.06	4450.75	50	0	0	150	0	0	0	0	0	0	150	0
494.187	Diamond	3.14496e+06	257842	150	15208.6	6.86649e+06	4650.81	250	7752.27	4600.8	150	50	0	400.01	0	0	0	0	0	0	50	0
494.61	Diamond	3.07914e+06	257027	150	11504.9	6.78978e+06	4350.71	50	9103.13	4950.93	50	50	0	200	0	0	0	0	0	0	50	0
495.034	Diamond	3.14549e+06	248265	150	11905.3	6.74862e+06	5100.98	100	10604.2	4500.77	0	0	0	250	0	0	0	0	0	0	0	0
495.457	Diamond	3.09992e+06	251321	100	13006.3	6.77633e+06	4950.92	50	8953.03	4600.8	0	0	0	100	0	0	0	0	0	0	100	0
495.88	Diamond	3094788	245617	200	10103.8	6.84244e+06	5901.31	50	8202.54	3900.58	50	0	0	150	0	0	0	0	0	0	50	0
496.304	Diamond	3.09279e+06	249487	150	14407.7	6.7888e+06	3500.46	50	9603.48	4450.75	250	50	0	250	0	0	0	0	0	0	50	0
496.727	Diamond	3.03765e+06	247246	0	14107.4	6.72601e+06	3800.54	100	8852.96	5651.21	300	0	50	50	0	0	0	0	0	0	0	0
497.151	Diamond	3.16664e+06	246228	150	12005.4	6.63849e+06	3950.59	50	7552.15	4700.84	200	0	0	0	0	0	0	0	0	0	50	0
497.574	Diamond	3.08388e+06	249895	300	12005.4	6.68274e+06	5201.02	50	8652.83	4450.75	50	0	0	0	0	0	0	0	0	0	100	0
497.998	Diamond	3.07266e+06	256415	0	14107.4	6.75385e+06	4650.81	50	8602.8	4850.89	150	0	0	0	0	0	0	0	0	0	100	0
498.421	Diamond	3.16952e+06	248061	50	14407.7	6.83468e+06	5151	50	9053.1	4500.77	150	0	0	50	0	0	0	0	0	0	50	0
498.844	Diamond	3.10126e+06	245821	50	13406.7	6.81345e+06	4700.83	0	9953.74	5451.13	50	0	0	0	0	0	0	0	40	0	50	0
499.268	Diamond	3.12448e+06	257842	0	12005.4	6.79238e+06	4350.71	50	8902.99	4500.77	250	0	0	0	0	0	0	0	0	0	50	0
499.691	Diamond	3.07633e+06	253562	0	13106.4	6.76565e+06	4950.92	100	9403.34	4800.87	300	0	0	0	0	0	0	0	0	0	50	0
500.115	Diamond	3.08962e+06	247654	0	13206.5	6.79098e+06	5451.12	300	9753.59	4150.65	50	0	0	0	0	0	0	0	0	0	100	0
500.538	Diamond	3.08761e+06	252951	0	10103.8	6.78206e+06	4000.6	50	9203.2	4850.89	100	0	0	0	0	0	0	0	0	0	0	0
500.961	Diamond	3.11146e+06	251524	100	12305.6	6781643	3400.43	0	10554.2	4000.61	50	0	0	0	0	0	0	0	0	0	0	0
501.385	Diamond	3.05934e+06	251932	100	12405.7	6.82675e+06	4450.74	100	9153.16	3850.56	250	50	0	0	0	0	0	0	0	0	50	0
501.808	Diamond	3.01228e+06	241544	100	11805.2	6799842	5551.16	50	8202.54	4450.75	150	0	0	0	0	0	0	0	0	0	50	0
502.232	Diamond	3.07391e+06	265794	0	11504.9	6.76539e+06	4000.6	50	7702.24	4450.75	50	100	0	0	0	0	0	0	0	0	50	0
502.655	Diamond	3.02802e+06	249691	50	12806.1	6.69231e+06	4000.6	50	10254	4950.93	350	50	0	0	0	0	0	0	0	0	0	0
503.079	Diamond	3.05696e+06	261512	150	15308.7	6.78211e+06	4200.66	50	9053.1	4150.65	150	0	0	0	0	0	0	0	0	0	100	0
503.502	Diamond	3.10345e+06	249691	50	14908.3	6.68259e+06	4450.74	50	9253.23	4750.85	50	0	0	0	0	0	0	0	0	0	0	0
503.925	Diamond	3.11995e+06	260696	50	13306.6	6.77555e+06	4200.66	50	9303.27	4550.78	300	0	0	0	0	0	0	0	0	0	0	0
504.349	Diamond	3.06441e+06	257638	250	13606.9	6.77641e+06	5201.02	150	10654.3	13106.5	50	0	0	0	0	0	0	0	0	0	100	0
504.772	Diamond	3.03593e+06	249283	100	14007.3	6.78831e+06	4050.62	0	9403.34	4300.7	50	0	0	100	0	0	0	0	0	0	50	0
505.196	Diamond	3.11189e+06	246024	0	14507.8	6.67063e+06	5201.02	0	9003.06	4950.93	150	0	0	0	0	0	0	0	0	0	0	0
505.619	Diamond	3.06389e+06	258250	200	14708	6.72974e+06	4600.79	50	9803.63	4800.87	50	0	0	0	0	0	0	0	0	0	100	0
506.043	Diamond	3.12046e+06	256008	0	11905.3	6.78411e+06	4750.85	100	7652.21	3450.45	100	0	0	0	0	0	0	0	0	0	0	0
506.466	Diamond	3.11023e+06	247043	100	12706	6.88104e+06	4450.74	50	8552.76	5601.19	150	100	50	0	0	0	0	0	0	0	50	0
506.889	Diamond	3.10504e+06	255396	100	14607.9	6.78348e+06	4800.87	150	9853.67	4450.75	150	50	0	50	0	0	0	0	0	0	150	0
507.313	Diamond	3.08035e+06	248061	50	14007.3	6.63706e+06	4150.65	0	9303.27	4700.84	200	0	0	50	0	0	0	0	0	0	0	0
507.736	Diamond	3.17409e+06	251321	0	12505.8	6.71652e+06	4700.83	50	7952.39	4450.75	50	0	0	0	0	0	0	0	0	0	200	0
508.16	Diamond	3.07044e+06	252340	150	13606.9	6.80394e+06	5050.96	0	8502.73	5201.02	50	0	0	50	0	0	0	0	0	0	0	0
508.583	Diamond	3.1608e+06	255804	50	11504.9	6.8127e+06	4100.63	100	10654.3	5401.1	0	0	0	0	0	0	0	0	0	0	0	0
509.006	Diamond	3.0768e+06	256415	0	12305.6	6.80822e+06	4400.73	0	10804.4	4950.93	0	0	0	0	0	0	0	0	0	0	0	0
509.43	Diamond	3.13913e+06	263347	50	12205.5	6.75504e+06	4000.6	100	8402.67	4250.68	100	0	0	50	0	0	0	0	0	0	50	0
509.853	Diamond	3.05465e+06	267018	0	12505.8	6.80498e+06	4500.76	50	8852.96	4750.85	300	50	0	0	0	0	0	0	0	0	0	0
510.277	Diamond	3.06819e+06	247858	150	10504.1	6.70511e+06	3600.49	0	8702.86	3850.56	150	0	0	100	0	0	0	0	0	0	100	0
510.7	Diamond	3.04512e+06	249487	50	13406.7	6.75779e+06	3800.54	50	8202.54	5100.98	100	0	0	0	0	0	0	0	0	0	50	0
511.124	Diamond	3.11306e+06	255396	0	13406.7	6.76443e+06	4150.65	50	9803.63	5651.21	50	0	0	0	0	0	0	0	0	0	50	0
511.547	Diamond	3.04074e+06	243173	50	12105.5	6.72611e+06	5801.26	0	8652.83	5301.06	100	0	0	0	0	0	0	0	0	0	0	0
511.97	Diamond	3.03927e+06	254173	0	12906.2	6.66047e+06	4350.71	150	8402.67	3850.56	50	50	0	50	0	0	0	0	0	0	100	0
512.394	Diamond	3.06375e+06	247654	0	12605.9	6.66944e+06	4150.65	100	10504.2	4050.62	150	0	0	0	0	0	0	0	0	0	0	0
512.817	Diamond	3.07044e+06	255600	50	14708	6.66605e+06	4250.68	50	9053.1	4600.8	250	50	0	50	0	0	0	0	0	0	0	0
513.241	Diamond	3.06615e+06	254173	50	14107.4	6.7075e+06	5401.1	100	8902.99	4000.61	100	0	0	0	0	0	0	0	0	0	50	0
513.664	Diamond	3.04354e+06	258861	50	13106.4	6.63706e+06	4950.92	200	8052.45	4600.8	100	0	0	0	0	0	0	0	0	0	50	0
514.087	Diamond	3.05841e+06	256619	0	12405.7	6.69013e+06	5251.03	150	8302.6	4550.78	100	0	0	0	0	0	0	0	0	0	0	0
514.511	Diamond	3.15555e+06	242766	0	14207.5	6.71631e+06	4500.76	50	8802.93	3650.5	50	0	0	50	0	0	0	0	0	0	50	0
514.934	Diamond	3.09247e+06	241952	50	14507.8	6.75315e+06	4150.65	100	9503.41	5251.04	200	0	0	100	0	0	0	0	0	0	0	0
515.358	Diamond	3.09109e+06	244599	50	13707	6.68984e+06	3500.46	50	8102.48	3600.49	200	0	0	0	0	0	0	0	0	0	0	40
515.781	Diamond	3.0475e+06	254989	50	12405.7	6.74167e+06	3350.42	50	9453.37	4600.8	0	0	0	0	0	0	0	0	0	0	100	0
516.205	Diamond	3.02396e+06	250710	50	13306.6	6.8254e+06	4500.76	0	9203.2	4950.93	200	0	0	0	0	0	0	0	0	0	250	0
516.628	Diamond	3.07125e+06	245821	150	14607.9	6.78828e+06	5050.96	0	9903.7	4850.89	100	0	0	50	0	0	0	0	0	0	100	0
517.051	Diamond	3.08741e+06	253155	0	13907.2	6.80676e+06	5351.07	200	8402.67	4750.85	150	0	0	0	0	0	0	0	0	0	50	0
517.475	Diamond	3.09924e+06	259881	50	13206.5	6.71281e+06	4700.83	100	8152.51	4100.64	50	0	0	0	0	0	0	0	0	0	50	0
517.898	Diamond	3.00059e+06	250913	0	12906.2	6.61414e+06	3800.54	0	8552.76	4650.82	200	0	0	0	0	0	0	0	0	0	100	0
518.322	Diamond	3.01816e+06	255600	0	14007.3	6.76798e+06	3750.53	0	9103.13	4400.73	250	0	50	0	0	0	0	0	0	0	0	0
518.745	Diamond	3.02592e+06	247858	0	12505.8	6.7427e+06	5050.96	0	8302.6	4750.85	50	50	0	50	0	0	0	0	0	0	50	0
519.169	Diamond	3.08516e+06	251117	0	13907.2	6.72673e+06	3900.57	0	8052.45	4300.7	300	50	0	50	0	0	0	0	0	0	50	0
519.592	Diamond	3.06319e+06	246228	100	12005.4	6.78919e+06	4650.81	50	8552.76	4550.78	200	0	0	0	0	0	0	0	0	0	50	0
520.015	Diamond	3.05968e+06	259473	0	13707	6.67665e+06	4200.66	50	9253.23	4850.89	150	0	0	0	0	40	0	0	0	0	50	0
520.439	Diamond	3.06179e+06	265590	50	10404	6.69441e+06	4500.76	0	9303.27	5000.95	50	0	0	1100.05	0	0	0	0	0	0	100	0
520.862	Diamond	3.10374e+06	248469	50	15308.7	6.74887e+06	5000.94	100	9953.74	3900.58	150	0	0	0	23572.1	0	0	0	0	0	50	0
521.286	Diamond	3.00967e+06	242562	50	12005.4	6.65498e+06	4750.85	150	10854.5	4700.84	200	0	0	0	0	0	0	0	0	0	150	0
521.709	Diamond	3.01968e+06	240526	50	13707	6.69228e+06	4900.9	100	10754.4	5851.3	50	0	0	0	0	0	0	0	0	0	50	0
522.133	Diamond	3.04131e+06	243377	50	14607.9	6.75186e+06	4100.63	0	9153.16	3850.56	50	0	0	50	0	0	0	0	0	0	50	0
522.556	Diamond	3.06589e+06	259677	50	12806.1	6.78206e+06	4950.92	50	10153.9	4950.93	0	50	0	0	0	0	0	0	0	0	150	0
522.979	Diamond	3.04431e+06	255600	100	12806.1	6.64352e+06	4450.74	0	9403.34	5251.04	0	0	0	0	0	0	0	0	0	0	100	0
523.403	Diamond	3.08769e+06	260900	0	10804.3	6.52927e+06	3500.46	0	9353.3	5201.02	0	0	0	50	0	0	0	0	0	0	50	0
523.826	Diamond	3.15104e+06	252136	100	14107.4	6.78221e+06	4500.76	0	8802.93	4450.75	300	0	0	0	0	0	0	0	0	0	0	0
524.25	Diamond	3.02224e+06	252747	0	11605	6.66776e+06	4550.78	0	9003.06	5251.04	150	0	0	0	0	0	0	0	0	0	0	0
524.673	Diamond	3.09452e+06	246839	0	12605.9	6.78247e+06	3900.57	50	9303.27	3650.5	300	0	0	0	0	0	0	0	0	0	0	0
525.096	Diamond	3.20862e+06	248061	50	13206.5	6.71616e+06	4700.83	150	8902.99	5050.97	250	0	0	0	0	0	0	0	0	0	0	0
525.52	Diamond	3.09851e+06	251728	0	12405.7	6.64818e+06	4700.83	50	9653.52	4100.64	150	0	0	0	0	0	0	0	0	0	150	0
525.943	Diamond	3.04933e+06	254377	100	12806.1	6.749e+06	3900.57	100	8102.48	3950.59	50	0	0	0	0	0	0	0	0	0	150	0
526.367	Diamond	3.06504e+06	265590	50	12305.6	6.66957e+06	3850.56	100	9503.41	4900.91	50	0	0	0	0	0	0	0	0	0	0	0
526.79	Diamond	3.00323e+06	237270	0	14407.7	6.79118e+06	4950.92	50	8652.83	3800.55	0	50	0	0	0	0	0	0	0	0	50	0
527.214	Diamond	2.96761e+06	257231	50	11805.2	6.76658e+06	4500.76	100	9303.27	4500.77	100	50	0	0	0	0	0	0	0	0	50	0
527.637	Diamond	3.0841e+06	246839	100	13006.3	6.81897e+06	3900.57	50	8652.83	4050.62	50	0	0	0	0	0	0	0	0	0	0	0
528.06	Diamond	3.06228e+06	258250	50	9703.5	6.7292e+06	3800.54	0	8302.6	3750.53	300	0	0	0	0	0	0	0	0	0	0	0
528.484	Diamond	3.02217e+06	249487	0	13406.7	6.72951e+06	4550.78	0	9303.27	5251.04	150	0	0	0	0	0	0	0	0	0	50	0
528.907	Diamond	3.05535e+06	248469	50	13807.1	6.81185e+06	5151	50	8602.8	4250.68	150	0	0	0	0	0	0	0	0	0	50	0
529.331	Diamond	3.00125e+06	244395	0	12405.7	6.74182e+06	3950.59	200	9753.59	4900.91	150	0	0	0	0	0	0	0	0	0	200	0
529.754	Diamond	3.00842e+06	238694	50	12005.4	6.84114e+06	4650.81	50	9703.56	4300.7	100	50	0	0	0	0	0	0	0	0	50	0
530.178	Diamond	3.04159e+06	257638	0	12205.5	6.74143e+06	4450.74	50	9453.37	4700.84	100	0	0	50	0	0	0	0	0	0	50	0
530.601	Diamond	2.99357e+06	256212	0	13707	6.71175e+06	5851.29	100	8702.86	4350.72	250	50	0	50	0	0	0	0	0	0	50	0
531.024	Diamond	3.11797e+06	245413	0	13707	6.75896e+06	4200.66	0	8702.86	4250.68	250	0	0	50	0	0	0	0	0	0	100	0
531.448	Diamond	3.05658e+06	264775	0	11805.2	6.64655e+06	3250.4	0	10153.9	5000.95	150	0	0	0	0	40	0	0	0	0	150	0
531.871	Diamond	3.06109e+06	264571	0	13106.4	6.69894e+06	4200.66	0	9203.2	4250.68	50	0	0	0	0	0	0	0	0	0	0	0
532.295	Diamond	3.1201e+06	243581	0	12706	6.71022e+06	5151	0	9553.45	4900.91	100	0	0	0	0	0	0	0	0	0	50	0
532.718	Diamond	3.02177e+06	254581	50	12605.9	6.68984e+06	4500.76	50	9303.27	5000.95	50	0	0	0	0	0	0	0	0	0	100	0
533.141	Diamond	2.99561e+06	258046	50	12605.9	6.7139e+06	4150.65	100	9553.45	4550.78	200	0	0	0	0	0	0	0	0	0	0	0
533.565	Diamond	3.11319e+06	268038	0	13707	6.90605e+06	5000.94	0	9053.1	4450.75	150	0	0	0	0	0	0	0	0	0	50	0
533.988	Diamond	3.04856e+06	241544	0	14908.3	6.63981e+06	5601.18	50	9653.52	5251.04	50	50	0	0	0	0	0	0	0	0	0	0
534.412	Diamond	3.04799e+06	252543	50	11905.3	6.58164e+06	4700.83	50	10354	4000.61	0	0	0	100	50	0	0	0	0	0	100	0
534.835	Diamond	2.98334e+06	255600	50	13206.5	6.60349e+06	4200.66	50	8852.96	4950.93	0	0	0	0	0	0	0	0	0	0	150	0
535.259	Diamond	3.01446e+06	258861	0	11204.7	6.6703e+06	3750.53	0	8152.51	4100.64	300	0	0	0	0	0	0	0	0	0	50	0
535.682	Diamond	3.09902e+06	249283	0	13206.5	6.61197e+06	4850.88	100	9553.45	4650.82	50	0	0	0	0	0	0	0	0	0	250	0
536.105	Diamond	3.05786e+06	266814	50	13206.5	6.75466e+06	4700.83	50	8302.6	4850.89	100	0	0	0	0	0	0	0	0	0	0	0
536.529	Diamond	2.9903e+06	242155	3350.42	11004.5	6.67561e+06	3600.49	50	8902.99	3950.59	0	100	0	0	0	0	0	0	0	0	0	0
536.952	Diamond	3.07412e+06	253358	150	14708	6.75375e+06	4600.79	50	8802.93	4000.61	100	0	0	0	0	0	0	0	0	0	50	0
537.376	Diamond	3.06849e+06	257434	0	11504.9	6.67082e+06	3550.47	0	9203.2	5201.02	50	0	0	0	0	0	0	0	0	0	0	0
537.799	Diamond	3.11342e+06	259269	100	12906.2	6.65832e+06	5151	50	8102.48	4200.67	0	0	0	0	0	0	0	0	0	0	100	0
538.222	Diamond	3.0502e+06	250913	50	13506.8	6.67701e+06	4050.62	100	8702.86	4550.78	100	0	0	0	0	0	0	0	0	0	0	0
538.646	Diamond	2.98692e+06	263143	50	12405.7	6.80057e+06	4400.73	50	8452.7	4800.87	100	100	0	0	0	0	0	0	0	0	50	0
539.069	Diamond	3.03296e+06	260900	0	12405.7	6.70892e+06	4300.69	50	8802.93	4200.67	200	0	0	0	0	0	0	0	0	0	100	0
539.493	Diamond	3.05847e+06	250506	150	14507.8	6.72922e+06	4500.76	100	8702.86	3900.58	50	0	0	0	0	0	0	0	0	0	100	0
539.916	Diamond	3.06674e+06	257842	0	12405.7	6674160	4300.69	100	9153.16	4450.75	0	0	0	50	0	0	0	0	0	0	100	0
540.34	Diamond	3.08965e+06	262939	0	12605.9	6.88277e+06	4800.87	0	8802.93	5000.95	300	0	0	0	0	0	0	0	0	0	100	0
540.763	Diamond	3.03225e+06	258250	100	12706	6.85472e+06	5401.1	50	9403.34	3350.42	250	0	0	0	0	0	0	0	0	0	100	0
541.186	Diamond	2.98385e+06	254785	0	12105.5	6.77597e+06	4350.71	100	8102.48	5100.98	100	0	0	0	0	0	0	0	0	0	50	0
541.61	Diamond	3.01271e+06	256823	50	11805.2	6.58959e+06	4700.83	0	9903.7	4700.84	50	0	0	0	0	0	0	0	0	0	100	0
542.033	Diamond	3.05343e+06	246432	0	14107.4	6.7818e+06	5050.96	50	8502.73	4350.72	150	50	0	0	0	0	0	0	0	0	0	0
542.457	Diamond	3.02015e+06	245821	0	13006.3	6.77617e+06	5301.06	50	7402.07	4700.84	50	0	0	0	0	0	0	0	0	0	150	0
542.88	Diamond	3.04357e+06	258454	0	14708	6.74073e+06	4600.79	50	8402.67	3750.53	0	0	0	0	0	0	0	0	0	0	100	0
543.304	Diamond	3.00116e+06	247858	50	11605	6.82999e+06	3800.54	200	9503.41	5501.15	250	0	0	50	0	0	0	0	0	50	0	0
543.727	Diamond	3.08669e+06	243988	0	13106.4	6.75924e+06	4650.81	50	9153.16	4600.8	100	0	0	150	0	0	0	0	0	0	0	0
544.15	Diamond	2.96873e+06	254989	0	11705.1	6.75875e+06	3800.54	0	11004.6	4950.93	50	0	0	50	0	0	0	0	0	0	50	0
544.574	Diamond	3.02194e+06	265998	50	14607.9	6.59812e+06	4300.69	50	8402.67	4350.72	150	0	0	0	0	0	0	0	0	0	0	0
544.997	Diamond	2.98909e+06	251524	50	12906.2	6.69824e+06	4250.68	50	9953.74	4950.93	200	100	0	0	0	0	0	0	0	0	100	0
545.421	Diamond	3.0683e+06	249895	100	13106.4	6.67525e+06	4100.63	50	9603.48	4850.89	50	50	0	0	0	0	0	0	0	0	0	0
545.844	Diamond	3025999	266202	0	12906.2	6.77905e+06	4450.74	100	8702.86	4600.8	50	50	0	0	0	0	0	0	0	0	50	0
546.267	Diamond	3.0627e+06	246839	50	13306.6	6.70322e+06	3450.45	250	7952.39	4900.91	100	0	0	0	0	0	0	0	0	0	50	0
546.691	Diamond	3.03155e+06	242562	100	12706	6.67719e+06	4250.68	50	8402.67	4400.73	450.01	0	0	0	0	0	0	0	0	0	150	0
547.114	Diamond	3.09305e+06	245210	0	13807.1	6.84015e+06	4350.71	100	8852.96	4800.87	150	50	0	0	0	0	40	0	0	0	200	0
547.538	Diamond	2.99834e+06	249487	0	15709.2	6.61741e+06	4050.62	150	10053.8	5100.98	200	0	0	50	0	0	0	0	0	0	0	0
547.961	Diamond	3.03151e+06	261104	0	12305.6	6.77267e+06	4950.92	0	8202.54	5401.1	50	0	50	0	0	0	0	0	0	0	50	0
548.385	Diamond	3.04837e+06	250913	50	13707	6.70034e+06	5451.12	50	9153.16	4350.72	400.01	0	0	50	0	0	0	0	0	0	50	0
548.808	Diamond	2.96718e+06	255600	100	13306.6	6.76521e+06	4500.76	50	8152.51	4600.8	250	0	0	0	0	0	0	0	0	0	50	0
549.231	Diamond	2.99413e+06	250506	50	15809.3	6.78807e+06	4250.68	150	9453.37	4200.67	50	0	0	0	0	0	0	0	0	0	50	0
549.655	Diamond	3.02188e+06	248876	0	14407.7	6.67748e+06	4400.73	0	8953.03	3550.48	100	0	0	0	0	0	0	0	0	0	150	0
550.078	Diamond	3.02052e+06	264775	100	13707	6.65241e+06	4100.63	200	8602.8	5851.3	100	50	0	0	0	0	0	0	0	50	50	0
550.502	Diamond	3.0754e+06	246635	150	14908.3	6.66887e+06	4800.87	100	8602.8	4100.64	150	0	0	0	0	0	0	0	0	0	150	0
550.925	Diamond	3.0684e+06	240934	50	13707	6.7251e+06	4350.71	0	10554.2	5000.95	50	0	0	0	0	0	0	0	0	0	150	0
551.349	Diamond	2.96508e+06	266610	50	15609	6.73405e+06	3900.57	100	11004.6	4550.78	50	0	0	0	50	0	0	0	0	0	50	0
551.772	Diamond	3.01745e+06	251524	50	16810.5	6.70423e+06	4550.78	100	8152.51	4450.75	300	0	0	50	0	0	40	0	0	0	100	0
552.195	Diamond	3.00884e+06	251932	50	13306.6	6.69837e+06	3350.42	200	9553.45	4750.85	50	0	0	0	0	0	0	0	0	0	0	0
552.619	Diamond	3.03846e+06	255804	0	15008.4	6.63667e+06	4700.83	100	7952.39	5251.04	100	0	0	0	0	0	0	0	0	0	50	0
553.042	Diamond	3.04097e+06	250302	0	12305.6	6.75092e+06	4550.78	0	8602.8	4850.89	50	0	0	0	0	0	0	0	0	0	50	0
553.466	Diamond	3.13702e+06	259677	50	14908.3	6.65949e+06	4400.73	50	9603.48	5151	250	0	50	0	0	0	0	0	0	0	50	0
553.889	Diamond	3.1061e+06	252747	50	14207.5	6.57046e+06	4600.79	0	9203.2	4050.62	100	0	0	0	0	0	0	0	0	0	0	0
554.312	Diamond	3.00576e+06	245413	0	14708	6.75274e+06	5351.07	50	9353.3	4850.89	150	100	0	0	0	0	0	0	0	0	100	0
554.736	Diamond	3.0247e+06	247858	0	15408.8	6.60162e+06	4250.68	0	9253.23	5301.06	50	0	0	0	0	0	0	0	0	0	0	0
555.159	Diamond	3.01384e+06	235031	150	14207.5	6.76238e+06	5100.98	150	9203.2	5000.95	300	0	0	0	0	0	0	0	0	0	150	0
555.583	Diamond	3029076	258046	100	13606.9	6.77101e+06	6401.54	0	8602.8	4250.68	50	0	0	0	0	0	0	0	0	0	0	0
556.006	Diamond	3.03778e+06	248672	150	14307.6	6.81897e+06	4850.88	0	8502.73	4700.84	100	0	0	0	0	0	0	0	0	0	200	0
556.43	Diamond	3.05382e+06	244802	50	13807.1	6.59268e+06	4300.69	50	8252.57	4500.77	50	0	0	0	0	0	0	0	0	0	0	0
556.853	Diamond	2.99064e+06	244395	0	11705.1	6.85809e+06	3600.49	150	8902.99	5451.13	200	0	0	0	0	0	0	0	0	0	100	0
557.276	Diamond	3.01749e+06	253766	0	13406.7	6.67118e+06	5551.16	50	9903.7	4250.68	200	0	0	0	0	0	0	0	0	0	0	0
557.7	Diamond	2.93879e+06	254785	50	14107.4	6.6165e+06	4550.78	50	8852.96	3900.58	200	50	0	0	0	0	0	0	0	0	0	0
558.123	Diamond	2.96863e+06	259065	50	15308.7	6.63903e+06	4950.92	100	9703.56	5551.17	0	0	0	0	0	0	0	0	0	0	0	0
558.547	Diamond	3.02694e+06	250302	0	14307.6	6.7454e+06	4350.71	50	9653.52	3950.59	150	0	0	0	0	0	0	0	0	0	50	0
558.97	Diamond	3.04516e+06	249283	0	14207.5	6.59786e+06	4400.73	100	7902.36	5100.98	100	0	0	0	0	0	0	0	0	0	0	0
559.394	Diamond	3.07344e+06	235845	0	14607.9	6.6199e+06	4500.76	200	8352.63	5451.13	150	0	0	0	0	0	0	0	0	0	0	0
559.817	Diamond	3.00948e+06	270486	0	13907.2	6.64251e+06	4600.79	0	9553.45	4200.67	150	0	0	0	0	0	0	0	0	0	150	0
560.24	Diamond	3.06638e+06	247654	50	13907.2	6.73965e+06	4750.85	0	8352.63	3500.46	150	0	0	0	0	0	0	0	0	0	100	0
560.664	Diamond	2.99614e+06	250098	0	13206.5	6.6886e+06	4800.87	100	7602.18	4850.89	250	0	0	0	0	0	0	0	0	0	0	0
561.087	Diamond	3.02445e+06	258454	50	13907.2	6.79463e+06	5251.03	100	9703.56	5451.13	100	50	0	0	0	0	0	0	0	0	0	0
561.511	Diamond	3.07327e+06	248061	0	11404.8	6.71592e+06	5251.03	0	8953.03	4700.84	150	0	0	0	0	0	0	0	0	0	50	0
561.934	Diamond	3.08367e+06	246839	0	13006.3	6.78618e+06	3600.49	50	8552.76	4550.78	100	0	0	0	0	0	0	0	0	0	0	0
562.357	Diamond	3.05207e+06	256212	50	12105.5	6.53725e+06	4250.68	0	9153.16	3550.48	50	50	0	0	0	40	0	0	0	0	150	0
562.781	Diamond	3.00182e+06	249080	0	13606.9	6776147	3900.57	50	8502.73	4700.84	150	0	0	0	0	0	0	0	0	0	50	0
563.204	Diamond	3.09398e+06	245210	0	14007.3	6.55994e+06	5301.06	50	8252.57	4700.84	50	0	0	0	0	0	0	0	0	0	250	0
563.628	Diamond	3.00578e+06	259269	50	13807.1	6.71038e+06	4150.65	0	8752.89	4250.68	100	0	0	0	0	0	0	0	0	0	100	0
564.051	Diamond	2.98877e+06	246432	50	13406.7	6.66221e+06	4600.79	50	8602.8	4000.61	100	0	0	50	0	0	0	0	0	0	50	0
564.475	Diamond	3.0358e+06	243988	0	12005.4	6.61487e+06	4450.74	150	8852.96	4250.68	150	0	0	0	0	0	0	0	0	0	0	0
564.898	Diamond	2.9877e+06	254785	0	10604.2	6.7839e+06	4400.73	50	7652.21	4850.89	150	0	0	0	0	0	0	0	0	0	50	0
565.321	Diamond	3.04086e+06	260085	50	12505.8	6.81275e+06	5151	50	10003.8	4100.64	150	0	0	0	0	0	0	0	0	0	100	0
565.745	Diamond	2.99249e+06	248265	0	11905.3	6.53684e+06	3700.51	50	7602.18	5151	200	0	0	50	0	0	0	0	0	0	0	0
566.168	Diamond	2.99115e+06	245617	50	13006.3	6.69845e+06	4200.66	150	7702.24	5901.32	150	0	0	0	0	0	0	0	0	0	50	0
566.592	Diamond	2.95595e+06	244192	0	12005.4	6.78421e+06	4850.88	0	8152.51	4750.85	0	0	0	0	0	0	0	0	0	0	150	0
567.015	Diamond	3.03034e+06	250302	50	15809.3	6.74055e+06	4550.78	0	8252.57	4950.93	100	0	0	0	0	0	0	0	0	0	0	0
567.439	Diamond	3.0818e+06	260085	50	13406.7	6.69223e+06	3950.59	100	7802.3	4250.68	50	50	0	0	0	0	0	0	0	0	50	0
567.862	Diamond	3.05112e+06	253970	50	13807.1	6.68316e+06	3650.5	50	7652.21	5100.98	150	0	0	0	0	0	0	0	0	0	0	0
568.285	Diamond	3.02368e+06	236455	50	11304.8	6.66898e+06	4650.81	100	9053.1	4900.91	150	0	0	0	0	0	0	0	0	0	0	0
568.709	Diamond	3.04892e+06	251728	50	10003.7	6.71403e+06	4800.87	100	9103.13	4800.87	0	0	0	0	0	0	0	0	0	0	450.01	0
569.132	Diamond	2.95753e+06	263755	0	10604.2	6.6865e+06	5701.22	0	9553.45	3950.59	150	0	50	0	0	0	0	0	0	0	50	0
569.556	Diamond	2.95719e+06	257231	100	11504.9	6.72285e+06	3850.56	0	8452.7	4800.87	150	0	0	0	0	0	0	0	0	0	50	0
569.979	Diamond	3.0337e+06	244599	50	13306.6	6.79095e+06	3650.5	150	9403.34	4850.89	50	50	0	0	0	0	0	0	0	0	50	0
570.402	Diamond	3.00165e+06	246635	100	12906.2	6.66597e+06	4500.76	0	8752.89	4350.72	0	0	0	50	0	0	0	0	0	0	100	0
570.826	Diamond	2.99883e+06	244802	0	20115	6.76396e+06	4450.74	50	9653.52	4750.85	200	0	0	0	0	0	0	0	0	0	100	0
571.249	Diamond	3.03431e+06	254989	0	13306.6	6.75447e+06	4050.62	0	8052.45	4450.75	300	0	0	0	0	0	0	0	0	50	150	0
571.673	Diamond	3.05394e+06	254173	50	13606.9	6.58514e+06	4600.79	0	8552.76	4300.7	300	50	0	0	0	0	0	0	0	0	0	0
572.096	Diamond	2.98007e+06	249691	50	12605.9	6.64958e+06	4150.65	0	8202.54	4800.87	0	0	0	0	0	0	0	0	0	0	100	0
572.52	Diamond	2.99906e+06	258658	0	12305.6	6.65907e+06	4200.66	0	7902.36	4350.72	0	0	0	0	0	0	0	0	0	0	100	0
572.943	Diamond	2.99559e+06	247246	0	11905.3	6.70794e+06	4850.88	50	9653.52	5201.02	300	0	0	0	0	0	0	0	0	0	0	0
573.366	Diamond	2.97084e+06	254377	50	14708	6.63553e+06	3850.56	50	8152.51	3750.53	200	0	0	0	0	0	0	0	0	0	0	0
573.79	Diamond	3.02879e+06	255600	0	13106.4	6.68489e+06	3850.56	100	7902.36	5251.04	300	0	0	0	0	0	0	0	0	0	0	0
574.213	Diamond	3.01594e+06	236252	50	13006.3	6.63571e+06	4350.71	0	8302.6	5100.98	100	0	0	50	0	0	0	0	0	0	50	0
574.637	Diamond	2.96463e+06	250710	0	15308.7	6.71572e+06	4500.76	200	9503.41	3750.53	50	0	0	0	0	0	0	0	0	0	50	40
575.06	Diamond	2.99742e+06	253358	100	13106.4	6.74957e+06	3550.47	50	10153.9	4000.61	50	50	0	50	0	0	0	0	0	0	50	0
575.484	Diamond	2.95778e+06	245210	150	13406.7	6.62908e+06	4550.78	100	7752.27	4750.85	50	0	0	0	0	0	0	0	0	0	100	0
575.907	Diamond	3.07361e+06	254581	150	14207.5	6.69907e+06	4150.65	150	8953.03	4500.77	0	0	0	50	0	0	0	0	0	0	0	0
576.33	Diamond	3.01679e+06	243988	50	12305.6	6.72396e+06	5000.94	250	8452.7	4200.67	200	0	0	50	0	0	0	0	0	0	0	0
576.754	Diamond	3.07508e+06	245210	50	11905.3	6.59488e+06	4300.69	0	8352.63	4850.89	100	50	0	50	0	0	0	0	0	0	0	0
577.177	Diamond	3.03289e+06	262124	50	11705.1	6.64453e+06	5100.98	0	8953.03	4700.84	100	0	0	0	0	0	0	0	0	0	50	0
577.601	Diamond	2.99504e+06	250710	0	13707	6.62332e+06	4250.68	0	8953.03	5050.97	200	0	0	0	0	0	0	0	0	0	0	0
578.024	Diamond	2.98734e+06	247450	50	13606.9	6.69402e+06	4650.81	200	9203.2	5100.98	100	0	0	0	0	0	0	0	0	0	0	0
578.447	Diamond	2.97163e+06	255804	50	13506.8	6.72642e+06	4750.85	50	8102.48	3600.49	50	50	0	0	0	0	0	0	0	0	100	0
578.871	Diamond	2.95411e+06	252951	0	12706	6.55867e+06	4300.69	50	8852.96	4300.7	50	0	0	0	0	0	0	0	0	0	50	0
579.294	Diamond	3.00335e+06	253766	0	12706	6.68671e+06	4950.92	50	7902.36	5801.27	200	0	0	0	0	0	0	0	0	0	0	0
579.718	Diamond	2.99799e+06	244802	100	13606.9	6.60608e+06	4250.68	50	9003.06	4450.75	100	0	0	0	0	0	0	0	0	0	50	0
580.141	Diamond	3.03162e+06	245006	0	12105.5	6.73018e+06	5151	0	8552.76	6101.41	50	0	0	100	0	0	40	0	0	0	50	0
580.565	Diamond	3.05201e+06	265182	50	11204.7	6.62612e+06	4000.6	50	9603.48	4350.72	50	0	0	0	0	0	0	0	0	0	50	0
580.988	Diamond	3.09813e+06	245006	0	11304.8	6.69552e+06	3900.57	100	8752.89	5151	200	0	0	0	0	0	0	0	0	0	100	0
581.411	Diamond	3.01335e+06	249487	100	10504.1	6.66006e+06	4850.88	100	8502.73	4550.78	100	0	0	0	0	0	0	0	0	0	50	0
581.835	Diamond	3.03234e+06	257231	50	14307.6	6.75844e+06	4750.85	50	7652.21	4350.72	150	0	0	50	0	0	0	0	0	0	100	0
582.258	Diamond	2.93301e+06	258250	0	11404.8	6.69962e+06	4050.62	0	8502.73	4450.75	150	0	0	0	0	0	0	0	0	0	0	0
582.682	Diamond	3.11051e+06	254581	50	14207.5	6.7621e+06	4300.69	0	9053.1	5050.97	50	0	0	0	0	0	0	0	0	0	50	0
583.105	Diamond	3.01905e+06	250302	50	11004.5	6.71172e+06	3450.45	0	8202.54	4650.82	50	50	0	0	0	0	0	0	0	0	0	0
583.529	Diamond	3.00733e+06	252543	0	11705.1	6.70148e+06	3800.54	50	8702.86	3950.59	50	0	0	0	0	0	0	0	0	0	50	0
583.952	Diamond	3.04325e+06	244599	250	13306.6	6.72129e+06	4700.83	0	9053.1	4150.65	0	0	0	0	0	0	0	0	0	0	0	0
584.375	Diamond	3.00144e+06	260696	350	12906.2	6.60927e+06	4350.71	0	9053.1	4200.67	100	0	0	0	0	0	0	0	0	0	50	0
584.799	Diamond	2.98245e+06	250913	1300.06	13506.8	6.5813e+06	3750.53	100	8302.6	5000.95	200	0	0	0	0	0	0	0	0	0	100	0
585.222	Diamond	3.01796e+06	247654	2450.22	11805.2	6558096	3650.5	0	7352.04	5000.95	150	0	0	0	0	0	0	0	0	0	0	0
585.646	Diamond	2.97597e+06	245617	3250.39	12005.4	6.74027e+06	4700.83	0	8702.86	5601.19	50	50	0	0	50	0	0	0	0	0	0	0
586.069	Diamond	2.96512e+06	250098	5451.1	14407.7	6.74242e+06	4200.66	0	8102.48	4050.62	50	0	0	0	0	0	0	0	0	0	100	0
586.492	Diamond	2.99247e+06	260492	7952.35	13506.8	6.81086e+06	4150.65	0	9453.37	4450.75	250	0	0	0	0	0	0	0	0	0	50	0
586.916	Diamond	2.98553e+06	249691	10303.9	12806.1	6.60808e+06	4350.71	50	10053.8	5351.08	200	0	0	50	0	0	0	0	0	0	50	0
587.339	Diamond	3.03064e+06	251932	15208.6	12405.7	6.6815e+06	4050.62	50	9053.1	3950.59	0	0	0	0	0	0	0	0	0	0	100	0
587.763	Diamond	2.96929e+06	245006	18562.8	13707	6.60906e+06	4550.78	150	9453.37	4800.87	50	0	0	0	0	0	0	0	0	0	0	0
588.186	Diamond	3.05556e+06	251932	24572.4	13006.3	6.75367e+06	4400.73	100	9253.23	5251.04	250	0	0	50	0	0	0	0	0	0	0	0
588.61	Diamond	3.00097e+06	259473	30935.5	14107.4	6.64961e+06	5050.96	0	8002.42	5100.98	250	50	0	0	0	0	0	0	0	0	50	0
589.033	Diamond	2.99234e+06	258861	36900.5	14207.5	6.79787e+06	3750.53	200	7251.99	4900.91	100	0	0	0	0	0	0	0	0	0	50	0
589.456	Diamond	3.02906e+06	253970	46429.9	12405.7	6.66698e+06	3550.47	50	8052.45	6451.58	150	50	0	50	0	0	0	0	0	0	0	0
589.88	Diamond	2.97509e+06	248061	55012.1	12305.6	6.65863e+06	4650.81	50	9503.41	3950.59	50	0	0	0	0	0	0	0	0	0	0	0
590.303	Diamond	3.00571e+06	258861	61540.3	14407.7	6.73392e+06	4650.81	50	9353.3	6451.58	50	0	0	0	0	0	0	0	0	0	0	0
590.727	Diamond	3.01705e+06	244802	70785.6	14307.6	6.75634e+06	4100.63	50	8852.96	5801.27	150	50	0	50	0	40	0	0	0	0	100	0
591.15	Diamond	2.9916e+06	244802	77472.2	13006.3	6.66568e+06	4450.74	0	7201.96	6801.75	250	50	0	0	0	0	0	0	0	0	50	0
591.574	Diamond	3.0216e+06	251524	88791.8	14107.4	6.63317e+06	4200.66	50	9153.16	6701.7	0	0	0	0	0	0	0	0	40	0	100	0
591.997	Diamond	2.9768e+06	258250	98861.6	13907.2	6.64842e+06	4600.79	50	9803.63	6351.53	100	0	0	0	0	0	0	0	0	0	150	0
592.42	Diamond	3.01192e+06	255192	109342	15208.6	6.7046e+06	4150.65	0	9953.74	6701.7	50	0	0	100	0	0	0	0	0	0	0	0
592.844	Diamond	3.00995e+06	243173	121697	15008.4	6.83111e+06	3850.56	250	9303.27	7151.94	100	0	0	0	0	40	0	0	0	0	100	0
593.267	Diamond	2.98809e+06	244802	126340	12906.2	6.72767e+06	4600.79	0	9003.06	6451.58	300	0	0	100	0	40	0	0	0	0	50	0
593.691	Diamond	2.97512e+06	263347	131640	12906.2	6.71701e+06	5401.1	50	9403.34	6451.58	50	0	0	0	0	0	0	0	0	0	150	0
594.114	Diamond	2.94118e+06	229741	139822	14307.6	6.69052e+06	4250.68	0	8752.89	6801.75	150	50	0	0	0	0	0	0	40	0	150	0
594.537	Diamond	3.01503e+06	240323	150891	12605.9	6.676e+06	4850.88	50	9403.34	7752.28	100	0	50	50	0	0	0	0	0	0	0	0
594.961	Diamond	3.01633e+06	254785	151649	12005.4	6.60932e+06	4100.63	100	8953.03	8903	150	0	0	0	0	0	0	0	0	0	0	0
595.384	Diamond	2.943e+06	237473	155847	10704.3	6.66791e+06	4600.79	50	8702.86	7952.39	300	0	0	50	0	0	0	0	0	0	0	0
595.808	Diamond	3.02981e+06	247654	166220	14007.3	6.82867e+06	4850.88	50	8602.8	9103.14	100	200	0	0	0	0	0	0	0	0	100	0
596.231	Diamond	3.03767e+06	261104	180451	11404.8	6.63374e+06	4100.63	50	9553.45	7552.16	150	50	0	100	0	0	0	0	0	0	100	0
596.655	Diamond	2.97949e+06	256619	189930	10704.3	6.80547e+06	4800.87	100	8352.63	9153.17	100	50	0	100	0	0	0	0	0	0	50	0
597.078	Diamond	2.98802e+06	255804	211955	12605.9	6.80938e+06	4600.79	50	9753.59	9503.42	100	50	0	0	0	0	0	0	0	0	50	0
597.501	Diamond	3.0441e+06	253970	222473	11404.8	6.69581e+06	4450.74	150	9103.13	8352.64	200	0	0	0	0	0	0	0	0	0	50	0
597.925	Diamond	3.02942e+06	249895	238137	13807.1	6.71878e+06	4600.79	50	8902.99	10754.4	0	0	0	0	0	0	0	0	0	0	100	0
598.348	Diamond	2.95004e+06	243173	236051	15308.7	6.72147e+06	4850.88	0	8802.93	11154.7	150	0	0	0	0	0	0	0	0	0	150	0
598.772	Diamond	2.95934e+06	227300	246435	13006.3	6.62114e+06	3850.56	50	8552.76	10504.2	150	50	0	0	0	0	0	0	0	0	150	0
599.195	Diamond	2.949e+06	251117	251527	12105.5	6.69995e+06	4200.66	100	9503.41	9503.42	100	0	0	0	0	0	0	0	0	0	100	0
599.619	Diamond	3.034e+06	257231	261923	12405.7	6.76298e+06	4400.73	50	9853.67	11505	50	0	0	0	0	40	0	0	0	0	0	0
600.042	Diamond	2.99251e+06	250098	272530	14407.7	6.64468e+06	4250.68	100	9203.2	12505.9	50	50	0	0	0	0	0	0	0	0	0	0
600.465	Diamond	3.03091e+06	243988	281206	13306.6	6.58801e+06	3950.59	50	9003.06	11805.3	0	0	50	0	0	0	0	0	0	0	50	0
600.889	Diamond	2.98171e+06	265590	299187	13506.8	6.66864e+06	3750.53	50	9553.45	12305.7	0	0	0	0	0	40	0	0	0	0	0	0
601.312	Diamond	3.05986e+06	255804	317499	13406.7	6.58324e+06	4100.63	200	9053.1	13256.6	100	50	0	0	0	40	0	0	0	0	50	0
601.736	Diamond	2.98539e+06	250710	310284	12706	6.75616e+06	5100.98	100	9603.48	13256.6	100	100	0	0	0	0	0	0	0	0	200	0
602.159	Diamond	2.97696e+06	251321	322005	11605	6.68787e+06	5301.06	50	7702.24	13907.3	150	0	0	0	0	0	0	0	0	50	0	0
602.582	Diamond	2.94317e+06	245617	339220	13306.6	6.73187e+06	4350.71	0	9753.59	14357.8	50	0	0	0	0	0	0	0	0	0	0	0
603.006	Diamond	2.95323e+06	244395	336144	10904.4	6.62817e+06	4350.71	50	9753.59	12556	200	0	0	0	0	0	0	0	0	0	50	0
603.429	Diamond	2.96655e+06	258658	362566	12005.4	6.68264e+06	4950.92	50	10254	14157.6	50	50	0	0	0	0	0	0	0	0	0	0
603.853	Diamond	3.04699e+06	243377	364415	14808.1	6.65832e+06	4300.69	0	8802.93	14257.7	50	0	0	0	0	0	0	0	0	0	50	0
604.276	Diamond	2.99296e+06	258250	369450	9603.43	6.83741e+06	4050.62	150	8802.93	15909.6	50	100	0	50	0	40	0	0	0	0	0	0
604.7	Diamond	3.08588e+06	247246	403455	11504.9	6.67486e+06	4000.6	50	10103.9	15258.8	150	0	0	0	0	0	0	0	0	0	50	0
605.123	Diamond	3.00708e+06	261308	415462	14407.7	6.66949e+06	4350.71	100	8953.03	15409	150	0	0	50	0	0	0	0	0	0	50	0
605.546	Diamond	3.00859e+06	257638	410513	15108.5	6.74449e+06	5201.02	100	9803.63	16009.7	50	0	0	50	0	0	0	0	0	0	100	0
605.97	Diamond	3.01679e+06	246228	406649	12605.9	6.71945e+06	4400.73	50	8202.54	15108.6	300	0	0	100	0	0	0	0	0	0	100	0
606.393	Diamond	3.02047e+06	247450	438888	12706	6.66936e+06	4500.76	100	9153.16	18663.2	50	0	0	0	0	0	0	0	0	0	0	0
606.817	Diamond	2.95198e+06	254377	439352	14808.1	6.64116e+06	4500.76	50	8152.51	18012.3	200	50	0	0	0	0	0	0	0	0	100	0
607.24	Diamond	3.05896e+06	251117	444724	14107.4	6.74366e+06	4100.63	150	9553.45	17561.7	100	0	0	0	0	0	0	0	0	0	100	0
607.664	Diamond	2.91139e+06	257434	453924	13807.1	6.67872e+06	4150.65	50	9103.13	18212.5	50	0	0	0	0	0	0	0	0	0	50	0
608.087	Diamond	2.96099e+06	253155	441367	12305.6	6.79352e+06	4400.73	50	10053.8	17511.6	50	0	0	0	0	0	0	0	0	0	50	0
608.51	Diamond	3.01839e+06	250506	441677	13506.8	6.67849e+06	4000.6	100	9153.16	18312.7	50	100	0	50	0	0	0	0	0	0	100	0
608.934	Diamond	2.98634e+06	261104	452838	12205.5	6.54215e+06	4650.81	50	9353.3	19063.8	200	0	0	50	0	0	0	0	0	0	0	0
609.357	Diamond	3.03785e+06	245617	453562	15108.5	6.63431e+06	4900.9	100	8852.96	18262.6	200	50	0	50	0	0	0	0	0	0	100	0
609.781	Diamond	3.02387e+06	233199	472497	12205.5	6.7944e+06	4050.62	100	9553.45	18112.4	0	50	0	0	0	0	0	0	0	0	0	0
610.204	Diamond	3.02064e+06	247043	476898	13506.8	6.66532e+06	4850.88	0	9903.7	20315.6	50	0	0	0	0	0	40	0	0	0	0	0
610.627	Diamond	3.01382e+06	246635	471927	14307.6	6.76923e+06	4300.69	50	9353.3	18462.9	100	0	0	50	0	0	0	0	0	0	0	0
611.051	Diamond	2.95598e+06	241137	474464	13106.4	6.7496e+06	4950.92	50	10304	16910.8	150	50	0	0	0	0	0	0	0	50	50	0
611.474	Diamond	2.96172e+06	247654	463595	11304.8	6.65975e+06	4400.73	50	8852.96	20065.2	50	100	0	50	0	0	0	0	0	0	50	0
611.898	Diamond	2.9971e+06	267222	476691	11705.1	6.67144e+06	3450.45	150	9503.41	20415.8	0	0	0	0	0	40	0	0	0	0	0	0
612.321	Diamond	2.97784e+06	253766	481093	12405.7	6.72075e+06	3850.56	150	9053.1	19915	0	0	0	0	0	0	0	0	0	0	0	0
612.745	Diamond	3.01065e+06	249487	488503	14107.4	6.67675e+06	5201.02	50	9053.1	20115.3	200	0	0	0	0	0	0	0	0	0	0	0
613.168	Diamond	2.99827e+06	243173	491665	13306.6	6.65005e+06	4850.88	100	9853.67	19814.9	300	0	0	0	0	0	0	0	0	0	100	0
613.591	Diamond	3.00374e+06	257842	493894	13006.3	6.70807e+06	4700.83	50	9303.27	18062.3	150	0	0	50	0	0	0	0	0	0	150	0
614.015	Diamond	3.04771e+06	258658	493687	13707	6.67704e+06	4550.78	0	9403.34	20365.7	300	0	0	0	0	0	0	0	0	0	0	0
614.438	Diamond	2.96604e+06	235234	502141	12205.5	6.68772e+06	4250.68	50	8202.54	18663.2	100	0	0	0	0	0	0	0	0	0	0	0
614.862	Diamond	2.98315e+06	260492	518546	11204.7	6.79842e+06	5100.98	0	7702.24	21217	150	50	0	0	0	0	0	0	0	0	0	0
615.285	Diamond	3.05545e+06	250098	513041	14808.1	6.67468e+06	4050.62	50	9853.67	19464.3	100	50	0	100	0	0	0	0	0	0	50	0
615.709	Diamond	3.13486e+06	252951	530810	14007.3	6.65555e+06	4550.78	0	10053.8	20816.4	150	0	0	0	0	0	0	0	0	0	50	0
616.132	Diamond	3.06898e+06	259065	527691	12806.1	6.51988e+06	4500.76	50	9803.63	21567.6	100	0	0	50	0	0	0	0	0	0	50	0
616.555	Diamond	2.98602e+06	258658	529250	14908.3	6.61552e+06	4750.85	100	9603.48	19965.1	100	0	0	0	0	0	0	0	0	0	0	0
616.979	Diamond	2.99264e+06	238287	518909	12205.5	6.7538e+06	5000.94	100	9303.27	19965.1	150	150	0	0	0	0	0	0	0	0	50	0
617.402	Diamond	3.01735e+06	242155	514598	12706	6.82512e+06	3600.49	0	9903.7	21918.2	100	0	0	0	0	0	0	0	0	0	100	0
617.826	Diamond	2.94777e+06	252747	522182	14207.5	6.74016e+06	4950.92	150	8953.03	22068.4	50	50	0	0	0	0	0	0	0	0	300	0
618.249	Diamond	2.97418e+06	247043	506240	13707	6.57736e+06	4250.68	150	10404.1	18713.2	50	0	0	50	50	0	0	0	0	0	0	0
618.672	Diamond	3.03444e+06	245006	502349	12505.8	6.62068e+06	3500.46	150	10203.9	21567.6	100	0	0	0	0	0	0	0	0	0	0	0
619.096	Diamond	2.96595e+06	253562	502504	12806.1	6.70695e+06	4000.6	0	8152.51	19264	150	50	0	0	0	0	0	0	0	0	0	0
619.519	Diamond	2.94877e+06	257231	501052	12405.7	6.70141e+06	4650.81	50	8502.73	19264	200	0	0	0	0	0	0	0	0	0	150	0
619.943	Diamond	2.95846e+06	265998	510497	10704.3	6.7615e+06	4850.88	150	9503.41	18563	50	100	0	0	0	0	0	0	0	0	0	0
620.366	Diamond	2.94526e+06	260696	510964	13406.7	6.82595e+06	4100.63	100	10304	18062.3	150	0	0	0	0	40	0	0	40	0	50	0
620.79	Diamond	2.98636e+06	257638	503853	11104.6	6.69052e+06	4800.87	150	8953.03	19514.4	50	0	0	0	0	0	0	0	0	0	0	0
621.213	Diamond	2.94166e+06	246839	512573	13606.9	6.70592e+06	4100.63	0	8852.96	19113.8	350	0	0	0	0	0	0	0	0	0	50	0
621.636	Diamond	3.00759e+06	254173	508213	14808.1	6.68373e+06	5251.03	50	8702.86	19514.4	0	0	0	0	0	0	0	0	0	0	50	0
622.06	Diamond	2.95598e+06	251321	515533	13606.9	6.70524e+06	3800.54	100	8602.8	19864.9	200	0	0	50	50	0	0	0	0	0	0	0
622.483	Diamond	2.99283e+06	245413	556204	15008.4	6.68406e+06	3900.57	50	11354.9	20215.5	0	0	0	50	0	0	0	0	0	0	150	0
622.907	Diamond	2.97107e+06	261512	530394	13707	6.57674e+06	3950.59	150	10254	19514.4	0	50	0	100	0	0	0	0	0	0	100	0
623.33	Diamond	3.00321e+06	243377	538090	14307.6	6.70983e+06	4000.6	50	10003.8	21367.3	0	0	0	0	0	0	0	0	0	0	50	0
623.754	Diamond	3002761	251321	519117	13306.6	6.70734e+06	4400.73	200	10103.9	20616.1	150	0	0	0	0	0	0	0	0	0	50	0
624.177	Diamond	3.00603e+06	243173	523533	13506.8	6.79276e+06	5100.98	50	8902.99	20415.8	50	0	0	0	0	40	0	0	0	0	50	0
624.6	Diamond	2.96584e+06	257434	527379	14107.4	6.75561e+06	4100.63	50	8302.6	20816.4	150	50	0	0	0	0	0	0	0	0	50	0
625.024	Diamond	3.02566e+06	235031	543709	13106.4	6.81773e+06	4200.66	0	8902.99	22419	100	0	0	0	0	0	0	0	0	0	0	0
625.447	Diamond	3.01437e+06	243377	524001	14607.9	6.79559e+06	4850.88	150	9753.59	22118.5	50	50	0	0	0	0	0	0	0	0	100	0
625.871	Diamond	2.99262e+06	244802	532162	12605.9	6.73635e+06	4150.65	50	10354	20165.4	0	0	0	0	0	0	0	0	0	0	0	0
626.294	Diamond	2.99806e+06	260288	535542	13006.3	6.70403e+06	5050.96	0	9203.2	20566	350	0	50	0	0	0	0	0	0	0	100	0
626.717	Diamond	2.97507e+06	250710	518805	12906.2	6.62817e+06	4200.66	0	7952.39	22519.2	150	50	0	0	0	0	40	0	0	0	50	0
627.141	Diamond	2.95883e+06	246228	527119	13306.6	6.77646e+06	4800.87	100	11455	21116.9	50	0	0	0	0	0	0	0	0	0	100	0
627.564	Diamond	3.04505e+06	253970	523689	12405.7	6.68113e+06	4650.81	150	8502.73	20616.1	100	0	0	0	0	0	0	0	0	0	100	0
627.988	Diamond	3.00136e+06	261920	515897	12105.5	6.72199e+06	4850.88	100	8352.63	23470.8	0	0	100	0	0	0	0	0	0	0	0	0
628.411	Diamond	3.03955e+06	261308	541316	14007.3	6.74519e+06	3750.53	100	9653.52	23220.4	250	50	0	0	0	0	0	0	0	0	50	0
628.835	Diamond	2.98898e+06	246228	542148	13006.3	6.84477e+06	5301.06	150	9203.2	21968.3	100	0	0	0	0	0	0	0	0	0	50	0
629.258	Diamond	2.95866e+06	265386	521559	12706	6.68227e+06	5401.1	50	9253.23	20015.2	100	0	0	50	0	0	0	0	0	0	50	0
629.681	Diamond	2.96597e+06	250710	529822	13907.2	6.66931e+06	4100.63	100	8252.57	22268.8	250	50	0	0	0	0	0	0	0	0	100	0
630.105	Diamond	2.97575e+06	246839	543553	13006.3	6.60017e+06	4950.92	50	10153.9	21066.8	200	0	0	0	0	0	0	0	0	0	1000.04	0
630.528	Diamond	2.98915e+06	254989	510808	12906.2	6.74509e+06	4850.88	0	7302.01	21066.8	300	0	50	50	0	0	0	0	0	0	0	0
630.952	Diamond	2.93495e+06	240119	539547	14507.8	6.56502e+06	4350.71	150	8652.83	22469.1	50	0	0	0	50	0	0	0	0	0	0	0
631.375	Diamond	2.97322e+06	262531	551674	12605.9	6.6254e+06	4500.76	0	8852.96	22168.6	50	0	0	0	0	0	0	0	0	0	100	0
631.799	Diamond	2.94388e+06	263959	509095	11605	6.64536e+06	4700.83	100	10654.3	20966.6	0	0	0	0	0	0	0	0	0	0	100	0
632.222	Diamond	3.0099e+06	250913	536374	14307.6	6.73628e+06	4700.83	0	10203.9	20015.2	100	0	0	0	0	0	0	0	0	0	50	0
632.645	Diamond	2.96895e+06	248876	524053	13406.7	6.5756e+06	4600.79	50	8052.45	21868.1	150	50	0	50	0	0	0	0	0	0	100	0
633.069	Diamond	2.955e+06	241952	559747	14908.3	6.59281e+06	4800.87	100	9803.63	22469.1	150	0	0	200	0	0	0	40	0	0	50	0
633.492	Diamond	2.96599e+06	260085	538454	14007.3	6.65083e+06	4850.88	0	8002.42	22268.8	100	50	0	0	0	0	0	0	0	0	0	0
633.916	Diamond	2.98802e+06	251728	559278	12806.1	6.63737e+06	4400.73	50	10354	21567.6	150	0	0	0	0	0	0	0	0	0	100	0
634.339	Diamond	2.98764e+06	249080	551830	11605	6.60611e+06	4050.62	0	9653.52	23921.7	250	50	0	0	0	0	0	0	0	0	0	0
634.762	Diamond	3.07091e+06	245210	547717	12806.1	6.82307e+06	5201.02	150	10304	22469.1	150	0	50	0	0	0	0	0	0	0	0	0
635.186	Diamond	2.97107e+06	250302	557976	12605.9	6.84044e+06	4150.65	50	8752.89	21217	100	0	0	0	0	0	0	0	0	0	50	0
635.609	Diamond	2.94371e+06	272527	527639	12806.1	6.56854e+06	3300.41	100	8953.03	20115.3	100	0	0	0	0	0	0	0	0	0	50	0
636.033	Diamond	2.99176e+06	257638	529042	14007.3	6.61124e+06	4250.68	0	8402.67	21567.6	150	0	0	0	0	0	0	0	0	0	0	0
636.456	Diamond	2.97099e+06	245821	521091	13907.2	6.84422e+06	4500.76	150	10454.1	20465.8	350	0	0	0	0	0	0	0	0	0	0	0
636.88	Diamond	2.94098e+06	261512	528106	13406.7	6.66055e+06	4100.63	100	9453.37	20666.2	200	0	0	0	0	0	0	0	0	0	100	0
637.303	Diamond	2.97482e+06	251932	526703	15709.2	6.60357e+06	4950.92	0	10153.9	21617.7	50	50	0	0	0	0	0	0	0	0	150	0
637.726	Diamond	2.92312e+06	255600	526963	13807.1	6.59364e+06	5301.06	100	9503.41	20165.4	150	50	0	0	0	0	0	0	0	0	50	0
638.15	Diamond	2.90552e+06	262124	514702	13206.5	6.67364e+06	4900.9	100	9553.45	19414.3	0	0	0	0	0	0	0	0	0	0	150	0
638.573	Diamond	2.98373e+06	261920	508887	13106.4	6.65002e+06	4100.63	50	9403.34	21417.4	50	0	0	0	0	0	0	0	0	0	0	0
638.997	Diamond	3.02481e+06	247450	501311	10804.3	6.70361e+06	4050.62	0	9303.27	21818	50	50	0	50	0	0	0	0	0	0	0	0
639.42	Diamond	2.96659e+06	238491	491769	12105.5	6.72108e+06	4450.74	0	9153.16	20215.5	0	0	0	100	0	0	0	0	0	0	50	0
639.844	Diamond	2.96929e+06	263959	495502	14207.5	6.71782e+06	5151	0	9153.16	21367.3	100	0	0	0	0	40	0	0	0	0	50	0
640.267	Diamond	2.9923e+06	241137	488347	13707	6.60546e+06	4150.65	0	9403.34	20966.6	100	0	0	0	0	0	0	0	0	0	150	0
640.69	Diamond	2.93992e+06	253155	481767	14207.5	6.7117e+06	4650.81	50	8953.03	19414.3	50	0	0	0	0	0	0	0	0	0	50	0
641.114	Diamond	3.01348e+06	248469	491509	12706	6.62856e+06	5050.96	0	7652.21	21517.5	150	0	0	0	0	0	0	0	0	0	50	0
641.537	Diamond	2.93688e+06	251932	477519	13907.2	6.71439e+06	4800.87	50	8953.03	19714.7	0	0	0	0	0	0	0	0	0	0	0	0
641.961	Diamond	2.97599e+06	262735	471306	12605.9	6.59382e+06	4500.76	100	8953.03	20015.2	100	0	0	0	0	0	0	0	0	50	50	0
642.384	Diamond	2.92249e+06	247043	485445	12806.1	6.77184e+06	4300.69	50	8552.76	19965.1	150	50	0	0	0	0	0	0	0	0	0	0
642.807	Diamond	2.90735e+06	259677	470219	14007.3	6.54915e+06	5401.1	150	9053.1	20816.4	150	0	0	0	0	0	0	0	40	0	0	0
643.231	Diamond	2.97195e+06	258046	476950	13406.7	6.71364e+06	4750.85	0	9953.74	19564.5	200	0	0	0	0	0	0	0	0	0	50	0
643.654	Diamond	2.94235e+06	252747	476794	16309.9	6.61412e+06	4600.79	200	8152.51	21167	50	0	0	0	0	0	0	0	0	0	0	0
644.078	Diamond	2.96916e+06	256212	447773	12906.2	6.521e+06	4900.9	100	9603.48	19614.6	250	0	0	0	0	0	0	0	0	0	0	0
644.501	Diamond	2.99181e+06	252543	466337	13807.1	6.70138e+06	4550.78	0	8602.8	18513	250	0	0	0	0	0	0	0	0	0	100	0
644.925	Diamond	3.02407e+06	255396	446378	13306.6	6.64191e+06	5951.33	100	9403.34	18412.8	250	0	0	0	0	0	0	0	0	0	50	0
645.348	Diamond	2.92225e+06	246228	458112	15809.3	6.62475e+06	5050.96	50	9503.41	21116.9	200	0	0	0	0	0	0	0	0	0	50	0
645.771	Diamond	2.9722e+06	252136	477209	14207.5	6.61954e+06	4550.78	0	8702.86	22919.9	150	0	0	0	50	0	0	0	0	0	50	0
646.195	Diamond	2.98135e+06	259473	462560	15609	6.69736e+06	3950.59	200	8302.6	22769.6	100	0	0	0	0	0	0	0	0	0	0	0
646.618	Diamond	2.8995e+06	260900	478866	14808.1	6.71465e+06	4250.68	50	9153.16	18563	50	0	0	0	0	0	0	0	0	0	0	0
647.042	Diamond	2.95347e+06	251728	465044	15909.4	6.69544e+06	4850.88	0	9553.45	20916.6	100	0	0	0	0	0	0	0	0	0	50	0
647.465	Diamond	2.93603e+06	260085	473739	12405.7	6.82743e+06	4050.62	100	8852.96	18362.8	150	0	0	0	50	0	0	0	0	0	100	0
647.889	Diamond	2.96421e+06	248876	462819	14007.3	6.6403e+06	5451.12	200	8902.99	22569.3	50	0	0	0	0	0	0	0	0	0	50	0
648.312	Diamond	2.89401e+06	236252	443226	11905.3	6.59079e+06	4100.63	50	10053.8	20365.7	250	50	0	50	0	0	0	0	0	0	100	0
648.735	Diamond	2.92151e+06	248672	454234	13606.9	6.48631e+06	3650.5	100	10153.9	20265.5	50	0	0	0	0	0	0	0	0	0	0	0
649.159	Diamond	2.96202e+06	247450	448238	12305.6	6.66091e+06	5201.02	200	8902.99	20365.7	100	0	0	0	0	0	0	0	0	0	100	0
649.582	Diamond	2.90196e+06	264367	426189	12305.6	6.61466e+06	3900.57	0	8152.51	20015.2	150	0	0	0	0	0	0	0	0	0	0	0
650.006	Diamond	2.98424e+06	263143	450150	13206.5	6.58806e+06	4300.69	100	9903.7	18012.3	50	0	0	0	0	0	0	0	0	0	100	0
650.429	Diamond	2.93399e+06	258046	440282	11705.1	6.72531e+06	4500.76	50	9753.59	21467.4	200	0	0	0	0	0	0	0	0	0	100	0
650.852	Diamond	2.97139e+06	250506	433776	14007.3	6.68868e+06	3400.43	0	9103.13	22068.4	200	50	0	0	0	0	0	0	0	0	100	0
651.276	Diamond	2.94926e+06	256415	452166	13406.7	6.67019e+06	3900.57	150	8302.6	19664.6	250	0	0	0	0	0	0	0	0	0	50	0
651.699	Diamond	2.9395e+06	244599	447618	9203.15	6.69661e+06	5050.96	50	9303.27	21567.6	250	0	0	50	0	0	0	0	0	0	0	0
652.123	Diamond	3.05313e+06	254581	443433	12806.1	6.6717e+06	5050.96	0	11404.9	21267.1	300	0	0	0	0	0	0	0	0	0	100	0
652.546	Diamond	2.92363e+06	260696	427273	12405.7	6.79352e+06	4100.63	50	9353.3	20165.4	50	50	0	0	0	0	0	0	0	0	200	0
652.97	Diamond	2.96867e+06	261512	419277	13106.4	6.77177e+06	3200.38	100	8502.73	20566	0	50	0	0	0	0	0	0	0	0	0	0
653.393	Diamond	2.89807e+06	241952	417679	12706	6.58495e+06	4200.66	150	8702.86	20115.3	50	0	0	0	0	0	0	0	0	0	50	0
653.816	Diamond	2.93397e+06	262939	431247	13606.9	6.62454e+06	4250.68	50	9503.41	20816.4	0	0	0	0	0	0	0	0	0	0	0	0
654.24	Diamond	2.93493e+06	252543	425415	13206.5	6.63714e+06	6201.44	250	7802.3	18963.6	200	50	0	0	0	0	0	0	0	0	100	0
654.663	Diamond	2.9201e+06	251932	425261	13206.5	6.73682e+06	4850.88	0	9303.27	20866.5	50	0	0	50	0	40	0	0	0	0	0	0
655.087	Diamond	2.92731e+06	265590	432124	14908.3	6.67846e+06	4450.74	0	8902.99	23921.7	200	0	0	0	0	0	0	0	0	0	0	0
655.51	Diamond	2895651	247043	431763	10203.9	6.58244e+06	4400.73	50	9653.52	21717.8	50	0	0	0	0	0	0	0	0	0	0	0
655.934	Diamond	2.97467e+06	248672	418916	14107.4	6.63149e+06	4750.85	50	9203.2	23671.2	100	0	0	0	0	0	0	0	0	0	50	0
656.357	Diamond	2.94158e+06	257434	422423	12405.7	6.64909e+06	4250.68	100	8502.73	20916.6	350	0	0	50	0	0	0	0	0	0	100	0
656.78	Diamond	2.91343e+06	249283	426241	15408.8	6.7995e+06	5000.94	150	10254	21116.9	150	0	0	0	0	0	0	0	0	0	50	0
657.204	Diamond	3.02494e+06	253155	431401	13406.7	6.72661e+06	4450.74	100	9653.52	20415.8	150	0	0	0	0	0	0	0	0	0	0	0
657.627	Diamond	2.9963e+06	247246	429492	12706	6.60878e+06	5050.96	150	9753.59	20515.9	100	0	50	0	0	0	0	0	0	0	50	0
658.051	Diamond	2.96893e+06	253970	415513	14107.4	6.56401e+06	3750.53	100	8352.63	21317.2	50	0	0	0	0	0	0	0	0	0	100	0
658.474	Diamond	2.9684e+06	256415	405721	12405.7	6.7153e+06	4900.9	0	8702.86	19614.6	150	50	0	0	0	0	0	0	0	0	100	0
658.897	Diamond	3.02558e+06	257027	406443	11905.3	6.55846e+06	4350.71	50	9453.37	22118.5	150	0	0	0	0	0	0	0	0	0	0	0
659.321	Diamond	2.94284e+06	237677	396142	12605.9	6.627e+06	4050.62	100	9453.37	20566	200	0	0	0	0	0	0	0	0	0	0	0
659.744	Diamond	2.94753e+06	247043	392385	12505.8	6.71178e+06	3400.43	50	10203.9	21317.2	300	0	0	0	0	0	0	0	0	0	50	0
660.168	Diamond	2.91306e+06	255804	410204	11905.3	6.74299e+06	4000.6	50	9053.1	21818	100	0	0	100	0	0	0	0	40	0	150	0
660.591	Diamond	2.92601e+06	259473	407731	12505.8	6.55926e+06	3850.56	0	8902.99	20716.2	150	0	0	0	0	0	0	0	40	0	0	0
661.015	Diamond	2.99406e+06	250913	412987	12505.8	6.59825e+06	4600.79	100	9203.2	21066.8	150	0	0	100	0	0	0	0	0	0	100	0
661.438	Diamond	2.93692e+06	248672	402991	13006.3	6.58177e+06	5301.06	200	9503.41	21066.8	50	0	50	0	0	0	0	0	0	50	0	0
661.861	Diamond	2.93831e+06	257231	409174	12005.4	6.62368e+06	4750.85	50	8252.57	18863.5	50	0	0	0	0	0	0	0	0	0	50	0
662.285	Diamond	2.89295e+06	249691	390120	11304.8	6.70856e+06	4900.9	50	8302.6	19163.9	50	0	0	0	0	0	0	0	0	0	0	0
662.708	Diamond	2.88582e+06	238898	381581	11805.2	6.53458e+06	4050.62	0	8502.73	21667.8	300	0	0	0	0	0	0	0	0	0	100	0
663.132	Diamond	2.95432e+06	237270	388114	14507.8	6.72801e+06	3900.57	200	9853.67	21267.1	100	0	0	50	0	0	0	0	0	0	0	0
663.555	Diamond	2.93335e+06	245413	373355	16510.1	6.63444e+06	3650.5	0	9053.1	21567.6	100	0	0	0	0	0	0	0	0	0	100	0
663.979	Diamond	2.96584e+06	245210	375411	13106.4	6.67841e+06	4250.68	100	8402.67	19013.7	100	100	0	0	0	0	0	0	0	0	0	0
664.402	Diamond	2.9765e+06	246024	395216	11905.3	6.68062e+06	4300.69	50	8502.73	21667.8	100	0	0	0	0	0	0	0	0	0	50	0
664.825	Diamond	2.99984e+06	250302	387085	14507.8	6.7117e+06	4050.62	0	9653.52	19814.9	50	0	0	50	0	0	0	0	0	0	100	0
665.249	Diamond	2.89301e+06	250710	392385	13006.3	6.4845e+06	4300.69	0	9703.56	20866.5	150	50	0	50	0	0	0	0	0	0	50	0
665.672	Diamond	2.89914e+06	267222	375360	13306.6	6.76448e+06	4500.76	100	9153.16	20165.4	50	0	0	0	0	0	0	0	0	0	0	0
666.096	Diamond	2.95968e+06	251728	380655	13206.5	6.76531e+06	4950.92	50	9503.41	20465.8	100	0	0	50	0	0	0	0	0	0	0	0
666.519	Diamond	3.01871e+06	249283	384667	12205.5	6.67947e+06	4500.76	50	8652.83	21267.1	150	0	0	0	0	0	0	0	0	0	50	0
666.942	Diamond	2.91934e+06	245006	357842	14007.3	6.5365e+06	4850.88	200	8953.03	22619.4	50	50	0	0	0	0	0	0	0	0	0	160
667.366	Diamond	2.92874e+06	254173	365905	13707	6.56712e+06	3900.57	50	9553.45	19864.9	200	0	0	50	0	0	0	0	0	0	100	0
667.789	Diamond	2.91579e+06	258454	358664	12405.7	6651839	5000.94	150	8852.96	22519.2	150	100	0	0	0	0	0	0	0	0	0	0
668.213	Diamond	2.96742e+06	256619	373047	15108.5	6.72165e+06	5251.03	0	8752.89	20365.7	50	0	0	50	0	0	0	0	0	0	150	0
668.636	Diamond	2.97983e+06	248672	354660	11504.9	6.681e+06	3700.51	100	8802.93	20315.6	0	0	0	0	0	0	0	0	0	0	50	0
669.06	Diamond	2.91642e+06	256823	335119	12806.1	6.66903e+06	4300.69	0	8902.99	19814.9	50	50	0	0	0	0	0	0	0	0	0	0
669.483	Diamond	2.87411e+06	265794	340706	13606.9	6.54003e+06	4600.79	100	8402.67	21968.3	200	50	0	0	50	0	0	0	0	0	100	0
669.906	Diamond	2.87606e+06	253970	353685	13907.2	6.57653e+06	4400.73	100	8252.57	21467.4	150	0	0	0	0	0	0	0	0	0	100	40
670.33	Diamond	2.94441e+06	250302	334965	16109.6	6.7672e+06	4600.79	0	10053.8	20616.1	100	0	0	100	0	0	0	0	0	0	0	0
670.753	Diamond	2.92278e+06	257842	357278	13406.7	6.65516e+06	4200.66	100	8352.63	21317.2	50	0	0	0	0	40	0	0	0	0	50	0
671.177	Diamond	2.9906e+06	245006	355122	12806.1	6.68564e+06	4650.81	100	8752.89	20065.2	200	0	0	0	0	0	0	0	0	0	200	0
671.6	Diamond	2.9783e+06	250302	346655	12505.8	6.63849e+06	4150.65	50	9653.52	21918.2	50	0	0	0	0	0	0	0	0	0	50	0
672.024	Diamond	3.00325e+06	248876	359434	12305.6	6.58397e+06	4400.73	50	8102.48	20966.6	200	0	0	0	0	0	0	0	0	0	0	0
672.447	Diamond	2.99194e+06	243988	349220	13707	6.69871e+06	4300.69	200	9353.3	19364.2	150	0	0	0	0	0	0	0	0	0	0	0
672.87	Diamond	2.96969e+06	237880	340911	12505.8	6.6305e+06	4250.68	0	8752.89	23571	50	0	0	50	0	0	0	0	0	0	0	0
673.294	Diamond	2.92038e+06	249080	347630	10504.1	6.70148e+06	3150.37	50	8953.03	21367.3	50	50	0	0	0	0	0	0	0	0	50	0
673.717	Diamond	2.91498e+06	247043	346245	14808.1	6.69052e+06	3850.56	50	9003.06	22318.8	0	0	0	0	0	0	0	0	0	0	100	0
674.141	Diamond	2.93182e+06	251524	327997	13907.2	6.69614e+06	4750.85	200	9503.41	19514.4	150	50	0	0	0	0	0	0	0	0	200	0
674.564	Diamond	2.84125e+06	252136	341988	11705.1	6.6291e+06	4350.71	0	7752.27	21217	100	0	0	0	0	0	0	0	0	0	0	0
674.987	Diamond	3.00833e+06	256823	412266	13807.1	6.56678e+06	4500.76	100	8602.8	21968.3	100	0	0	0	0	0	0	0	0	0	0	0
675.411	Diamond	2.9694e+06	255804	337220	12906.2	6.50511e+06	4200.66	200	9003.06	18212.5	50	0	0	50	0	0	0	0	40	0	0	0
675.834	Diamond	2.95177e+06	253562	350657	10404	6.55926e+06	3850.56	50	8953.03	18563	150	0	0	0	0	0	0	0	0	0	100	0
676.258	Diamond	2.98451e+06	253358	332608	13506.8	6.55125e+06	4350.71	0	9103.13	20215.5	50	0	0	0	0	40	0	0	0	0	50	0
676.681	Diamond	2.89956e+06	250913	338297	14307.6	6.74022e+06	4750.85	0	8902.99	20916.6	200	0	0	0	0	0	0	0	0	0	0	0
677.105	Diamond	2.92733e+06	244395	334709	12706	6.72705e+06	4550.78	50	9453.37	20716.2	50	100	0	0	0	0	0	0	0	0	0	0
677.528	Diamond	2.907e+06	262124	315759	13506.8	6.50845e+06	4300.69	50	9203.2	19915	100	0	0	0	50	0	0	0	0	0	0	0
677.951	Diamond	2.97788e+06	251321	301743	11204.7	6.45883e+06	4300.69	100	9803.63	17812	0	50	0	0	0	0	0	0	0	0	100	0
678.375	Diamond	2.93178e+06	249691	305323	11404.8	6.67533e+06	4850.88	50	10254	18813.4	50	0	0	0	0	0	0	0	0	0	100	0
678.798	Diamond	2.88353e+06	251524	287844	12105.5	6.56027e+06	4850.88	50	8202.54	19614.6	100	0	0	50	0	0	0	0	40	0	0	0
679.222	Diamond	2.99474e+06	260492	285597	13306.6	6.72264e+06	4750.85	0	7952.39	19414.3	200	0	0	50	50	0	0	0	0	0	0	0
679.645	Diamond	2.89329e+06	243988	301232	11705.1	6.70714e+06	4500.76	0	9353.3	19764.8	250	0	0	0	0	0	0	0	0	0	0	0
680.069	Diamond	2.92061e+06	245821	296069	13606.9	6535775	5451.12	100	9303.27	19063.8	50	0	0	0	0	0	0	0	0	0	50	0
680.492	Diamond	2.88374e+06	241544	278603	9703.5	6.59716e+06	4350.71	100	9553.45	20215.5	50	0	0	0	0	0	0	0	0	0	0	0
680.915	Diamond	2.93999e+06	249487	312791	12405.7	6.72619e+06	4300.69	50	9203.2	17962.2	50	0	0	0	0	0	0	0	0	0	150	0
681.339	Diamond	2.97403e+06	247043	294587	12105.5	6.56211e+06	3600.49	0	8953.03	19414.3	0	50	0	0	0	0	0	0	0	0	0	0
681.762	Diamond	2.94018e+06	258046	288355	12505.8	6.56375e+06	3700.51	0	7302.01	20315.6	50	0	0	0	50	0	0	0	0	0	0	0
682.186	Diamond	2.95249e+06	241341	294485	13306.6	6.60173e+06	3500.46	50	8902.99	21317.2	200	0	0	0	0	0	0	0	0	0	0	0
682.609	Diamond	2.98035e+06	248876	277531	14207.5	6.53119e+06	4650.81	0	9003.06	19414.3	200	50	0	50	0	40	0	0	0	0	50	0
683.032	Diamond	2.90658e+06	258250	294587	13506.8	6.62763e+06	5100.98	0	9603.48	21667.8	200	0	0	0	50	0	0	0	0	0	0	0
683.456	Diamond	2.90449e+06	263959	270898	12806.1	6.61713e+06	4300.69	100	9803.63	20916.6	100	0	0	0	0	0	0	0	0	0	50	0
683.879	Diamond	2.90181e+06	245617	279879	12505.8	6.5869e+06	3650.5	50	8002.42	20265.5	150	0	0	0	0	0	0	0	0	0	150	0
684.303	Diamond	2.92686e+06	258861	276969	14107.4	6.70384e+06	3950.59	50	9803.63	20065.2	0	50	0	0	0	0	0	0	0	0	100	0
684.726	Diamond	2.91083e+06	249691	285444	13306.6	6.68852e+06	4450.74	0	8602.8	22118.5	0	0	0	0	0	0	0	0	0	0	150	0
685.15	Diamond	2.94369e+06	251728	269112	12405.7	6.52188e+06	4200.66	50	8052.45	23571	100	0	0	0	0	0	0	0	0	0	0	0
685.573	Diamond	2.96206e+06	242562	277122	14107.4	6.65028e+06	4850.88	0	7402.07	23520.9	150	0	0	0	0	0	0	0	0	0	100	0
685.996	Diamond	2.92838e+06	255600	271816	13006.3	6.70677e+06	4050.62	200	8152.51	24172.1	200	0	0	50	0	0	0	0	0	0	0	0
686.42	Diamond	2.95485e+06	247043	272326	13406.7	6.69464e+06	4450.74	50	8702.86	22068.4	50	0	0	0	0	0	0	0	0	0	50	0
686.843	Diamond	2.90405e+06	243581	265441	11304.8	6.60183e+06	4800.87	0	8452.7	22519.2	50	50	0	50	0	0	0	0	0	0	0	0
687.267	Diamond	2.89384e+06	256415	262993	12906.2	6.62309e+06	4300.69	0	9103.13	20716.2	200	0	0	0	0	0	0	0	0	0	100	0
687.69	Diamond	2.86696e+06	258454	264064	9503.36	6.57894e+06	3800.54	50	9153.16	19314.1	100	0	0	0	0	0	0	0	0	0	50	0
688.114	Diamond	2.93828e+06	260900	268194	13106.4	6.61689e+06	3800.54	0	7952.39	23070.1	100	0	0	0	0	0	0	0	0	0	50	0
688.537	Diamond	2.9069e+06	245821	258966	11404.8	6.60131e+06	4850.88	200	10654.3	23470.8	50	0	0	0	0	0	0	0	0	0	0	0
688.96	Diamond	2.88723e+06	245006	275030	12005.4	6.64647e+06	4800.87	50	9303.27	20716.2	100	0	0	0	0	0	0	0	0	0	100	0
689.384	Diamond	2.91041e+06	258046	274316	13106.4	6.56624e+06	3850.56	50	8752.89	23470.8	100	0	0	0	0	0	0	0	0	0	0	0
689.807	Diamond	2.92319e+06	251932	264778	13907.2	6.60445e+06	4550.78	50	9103.13	22318.8	0	50	0	0	0	0	0	0	0	0	0	0
690.231	Diamond	2.9497e+06	257231	282278	12906.2	6.472e+06	4850.88	100	9503.41	24172.1	300	50	0	50	0	0	0	0	0	0	150	0
690.654	Diamond	2.92417e+06	248061	272479	14407.7	6.64489e+06	4550.78	100	8652.83	21767.9	150	0	0	0	0	0	0	0	0	0	50	0
691.077	Diamond	2.88957e+06	245210	267684	12405.7	6.60906e+06	4550.78	0	9753.59	23420.8	100	0	0	0	0	0	0	0	0	0	50	0
691.501	Diamond	2.96182e+06	244192	268857	12605.9	6.71509e+06	4050.62	50	9003.06	23020	150	0	0	0	0	40	0	0	0	0	50	0
691.924	Diamond	2.90904e+06	240934	360307	14407.7	6.49339e+06	4500.76	50	8252.57	24021.8	200	0	0	0	0	0	0	0	0	0	150	0
692.348	Diamond	2.90216e+06	259881	270031	9703.5	6.50003e+06	3750.53	0	9653.52	21517.5	50	50	0	0	0	0	0	0	0	0	0	0
692.771	Diamond	2.87368e+06	238898	270439	14107.4	6.62651e+06	4300.69	50	8602.8	22569.3	100	150	50	0	0	0	0	0	0	0	0	0
693.195	Diamond	2.87902e+06	242970	267888	12505.8	6.6212e+06	4500.76	150	9303.27	20716.2	50	0	0	0	0	0	0	0	0	0	0	0
693.618	Diamond	2.92599e+06	253155	267531	11004.5	6.54604e+06	5201.02	0	8852.96	20365.7	150	50	0	0	0	0	0	0	0	0	0	0
694.041	Diamond	2.87179e+06	251117	273551	13006.3	6.6205e+06	4150.65	50	9053.1	20415.8	150	0	50	50	0	0	0	0	0	0	50	0
694.465	Diamond	2.87543e+06	245413	281665	13807.1	6.57839e+06	4300.69	0	8252.57	22318.8	50	0	0	0	0	0	0	0	0	0	100	0
694.888	Diamond	2.92686e+06	245617	269521	12205.5	6.69778e+06	3850.56	50	8502.73	23020	50	50	0	0	0	0	0	0	0	0	0	0
695.312	Diamond	2.87345e+06	236659	266410	16109.6	6.57352e+06	5401.1	0	8452.7	20716.2	100	0	0	50	0	0	0	0	0	0	50	0
695.735	Diamond	2.95338e+06	259065	293361	13106.4	6.60647e+06	4850.88	50	9403.34	23520.9	100	50	0	0	0	0	0	0	0	0	100	0
696.159	Diamond	2.93463e+06	242766	289070	12605.9	6.57725e+06	5201.02	0	11705.2	23270.5	150	50	50	0	0	0	0	0	0	0	0	0
696.582	Diamond	2.86218e+06	239509	284167	12005.4	6.47493e+06	4100.63	100	8802.93	23320.6	0	0	0	100	0	0	0	0	0	0	50	0
697.005	Diamond	2.90352e+06	243377	295609	12605.9	6.64694e+06	4200.66	0	8752.89	26827.2	50	0	0	0	0	0	0	0	0	0	50	0
697.429	Diamond	2.89743e+06	254785	299136	13707	6.54049e+06	3950.59	350	8452.7	22919.9	50	100	0	0	0	0	0	0	0	0	50	0
697.852	Diamond	2.94745e+06	243377	271051	13907.2	6.56743e+06	4550.78	150	9503.41	26476.5	50	50	0	0	0	40	0	0	0	0	0	0
698.276	Diamond	2.89284e+06	245617	286261	11004.5	6.57567e+06	4200.66	100	10203.9	28330.4	0	0	0	0	0	0	0	0	0	0	50	0
698.699	Diamond	2.88625e+06	246024	285290	11504.9	6.65228e+06	4050.62	150	9153.16	23971.7	200	0	0	50	0	0	0	0	0	0	50	0
699.122	Diamond	2.89244e+06	242970	285495	11504.9	6.53321e+06	5000.94	0	9303.27	25925.4	0	0	0	0	0	0	0	0	0	0	100	0
699.546	Diamond	2.90941e+06	251321	294843	12105.5	6.66156e+06	4700.83	0	9103.13	24823.3	100	0	0	0	0	40	0	0	0	0	50	0
699.969	Diamond	2.94166e+06	239509	289223	14307.6	6.61142e+06	4850.88	50	8402.67	24172.1	150	100	0	0	0	0	0	0	0	0	0	0
700.393	Diamond	2.91143e+06	251524	300158	14307.6	6.64951e+06	4850.88	0	9003.06	27278.2	0	0	0	0	0	0	0	0	0	0	50	0
700.816	Diamond	2.91774e+06	255396	296172	14607.9	6.60422e+06	4550.78	100	7302.01	34795.8	0	0	0	0	0	0	0	0	0	0	100	0
701.24	Diamond	2.92972e+06	243988	299647	12505.8	6.57526e+06	4650.81	0	8953.03	29933.9	150	0	0	0	0	0	0	0	0	0	50	0
701.663	Diamond	2923967	245617	301334	13406.7	6.55766e+06	4700.83	0	10003.8	28230.2	50	100	0	50	0	0	0	0	0	0	0	0
702.086	Diamond	2.99004e+06	258861	307829	10804.3	6.61383e+06	4250.68	100	10354	28681.1	300	50	0	50	0	0	0	0	0	50	100	0
702.51	Diamond	2.99323e+06	251728	316066	12505.8	6.59641e+06	4650.81	50	7902.36	26476.5	100	0	0	0	0	0	0	0	0	0	0	0
702.933	Diamond	2.92557e+06	247450	315145	10704.3	6.65925e+06	4650.81	100	9153.16	29533	50	0	0	0	0	0	0	0	0	0	0	0
703.357	Diamond	2.91819e+06	245006	321339	12105.5	6.60725e+06	4500.76	200	9553.45	27729.1	50	0	0	0	0	0	0	0	0	0	100	0
703.78	Diamond	2.94373e+06	231775	345117	14407.7	6.65723e+06	3850.56	50	9053.1	28881.6	150	0	0	0	0	0	0	0	0	0	0	0
704.204	Diamond	2.83728e+06	253155	308749	11504.9	6.54319e+06	4950.92	100	10454.1	27829.3	100	0	0	50	0	0	0	0	0	0	100	0
704.627	Diamond	2.86805e+06	254581	328919	14207.5	6.66488e+06	4100.63	100	9753.59	45628.7	250	50	0	0	0	0	0	0	0	0	50	0
705.05	Diamond	2.91317e+06	261104	319803	12806.1	6.52686e+06	4200.66	50	10203.9	29583.1	250	0	0	50	0	0	0	0	0	0	0	0
705.474	Diamond	2.84695e+06	252951	309568	13807.1	6.62519e+06	4550.78	50	9303.27	28129.9	50	0	0	0	0	0	0	0	0	0	100	0
705.897	Diamond	2.89148e+06	240526	331736	14908.3	6.65622e+06	4700.83	100	7752.27	26977.5	50	0	0	50	0	0	0	0	0	0	100	0
706.321	Diamond	2.98413e+06	259677	316988	11404.8	6.63678e+06	4100.63	50	10454.1	30936.2	150	0	0	0	0	0	0	0	0	0	50	0
706.744	Diamond	2.91051e+06	257434	358715	14007.3	6.54918e+06	4300.69	0	11455	27729.1	100	50	0	0	0	0	0	0	0	0	50	40
707.167	Diamond	2.85695e+06	248265	351478	11805.2	6.65443e+06	4100.63	0	9103.13	31136.7	150	50	0	0	0	0	0	0	0	0	0	0
707.591	Diamond	2.90088e+06	247246	339681	12505.8	6.5821e+06	3850.56	50	9553.45	31186.8	50	0	50	0	0	0	0	0	0	0	0	0
708.014	Diamond	2.85848e+06	242970	340194	13506.8	6.55136e+06	4150.65	50	8002.42	34444.9	100	0	0	0	0	0	0	0	0	0	100	0
708.438	Diamond	2.96569e+06	241544	344809	13006.3	6.51589e+06	4100.63	0	8902.99	33041.3	350	0	0	0	0	0	0	0	0	0	150	0
708.861	Diamond	2.91064e+06	255600	458009	14307.6	6.55449e+06	4150.65	100	9003.06	31236.9	300	0	0	0	0	0	0	0	0	0	50	0
709.285	Diamond	2.93431e+06	248469	358048	12806.1	6.60377e+06	5451.12	100	8953.03	31337.1	0	0	50	0	0	0	0	0	0	0	0	0
709.708	Diamond	2.93628e+06	242562	349374	10904.4	6.68551e+06	4200.66	200	9053.1	29382.7	150	0	50	0	0	0	0	0	0	0	0	0
710.131	Diamond	2.96621e+06	264571	362618	13606.9	6.6059e+06	4250.68	50	9153.16	31236.9	150	50	0	50	0	0	0	0	0	0	100	0
710.555	Diamond	2.94384e+06	249283	351170	12906.2	6.61472e+06	4400.73	250	9253.23	30134.3	300	50	0	0	0	40	0	0	0	0	150	0
710.978	Diamond	2.90103e+06	245006	365288	11104.6	6.60795e+06	4200.66	50	7201.96	28079.8	150	100	0	50	0	0	0	0	0	0	0	0
711.402	Diamond	2.93269e+06	260288	372584	10904.4	6.58578e+06	4900.9	50	9753.59	30685.6	250	0	0	50	0	0	0	0	0	0	0	0
711.825	Diamond	2.90433e+06	257231	355481	12806.1	6.59079e+06	4000.6	150	9153.16	27879.4	150	0	0	50	0	0	0	0	0	0	150	0
712.249	Diamond	2.87879e+06	240119	469236	11304.8	6.56463e+06	4650.81	200	10153.9	29382.7	0	0	0	50	0	0	0	0	0	0	0	0
712.672	Diamond	2.94058e+06	255192	366932	11905.3	6.72368e+06	4000.6	50	8752.89	28631	50	0	0	0	0	0	0	0	0	0	50	0
713.095	Diamond	2.87098e+06	245821	385284	13807.1	6.67789e+06	4400.73	50	8452.7	29482.9	300	50	0	50	0	0	0	0	0	0	100	0
713.519	Diamond	2.86873e+06	243784	345527	12605.9	6.65653e+06	4150.65	100	8402.67	26827.2	100	0	0	100	0	0	0	0	0	0	100	0
713.942	Diamond	2.92061e+06	255192	356867	14107.4	6.47402e+06	4600.79	0	8902.99	26476.5	100	0	0	50	0	0	0	0	0	0	100	0
714.366	Diamond	2.89346e+06	252951	351888	13206.5	6.57241e+06	3350.42	50	8502.73	27779.2	50	50	0	0	0	0	0	0	0	0	100	0
714.789	Diamond	2.98379e+06	239305	349785	12906.2	6.692e+06	3350.42	100	9003.06	27528.7	100	0	0	0	0	0	0	0	0	0	0	0
715.212	Diamond	2.88444e+06	249080	348656	12205.5	6.73114e+06	3850.56	0	9753.59	29633.2	50	50	0	0	0	0	0	0	0	0	0	0
715.636	Diamond	2.92338e+06	235234	360666	13006.3	6.7539e+06	4400.73	50	8953.03	32038.8	100	50	0	50	0	0	0	0	0	0	150	0
716.059	Diamond	2.89601e+06	263143	365237	15108.5	6.68321e+06	4500.76	50	9753.59	107435	0	0	50	0	0	0	0	0	0	0	50	0
716.483	Diamond	2.90316e+06	257027	507953	12005.4	6.62928e+06	4200.66	50	8402.67	30936.2	200	50	0	0	0	0	0	0	0	0	0	0
716.906	Diamond	2.94062e+06	244192	369963	14207.5	6.59128e+06	3800.54	100	9503.41	37001.8	50	0	0	0	0	0	0	0	0	0	50	0
717.33	Diamond	2.91893e+06	261308	375976	12806.1	6.64235e+06	4400.73	0	9353.3	29883.8	50	0	0	0	0	0	0	0	0	0	100	0
717.753	Diamond	2.878e+06	228520	380912	13406.7	6.53419e+06	4000.6	50	10304	27378.4	100	0	0	0	0	0	0	0	0	0	50	0
718.176	Diamond	2.91355e+06	242155	467114	12906.2	6.72041e+06	4800.87	50	9153.16	31938.6	50	0	0	0	0	0	0	0	0	0	100	0
718.6	Diamond	2.86362e+06	251728	366418	12906.2	6.54493e+06	4650.81	100	9153.16	36951.6	100	0	0	0	0	0	0	0	0	0	50	0
719.023	Diamond	2.84364e+06	237270	365083	15408.8	6.63685e+06	3750.53	0	9053.1	29132.1	150	0	0	0	0	0	0	0	0	0	50	0
719.447	Diamond	2.86745e+06	256619	370940	11905.3	6.52937e+06	4300.69	100	9253.23	29031.9	150	50	0	0	0	0	0	0	0	0	50	0
719.87	Diamond	2.86141e+06	245210	406700	13406.7	6.50837e+06	4400.73	0	9453.37	26526.6	150	50	0	0	0	0	0	0	0	0	0	0
720.294	Diamond	2.87894e+06	253970	361745	14607.9	6.5385e+06	4250.68	50	9553.45	28079.8	50	50	0	0	0	0	0	0	0	0	50	0
720.717	Diamond	2.92778e+06	240119	365648	11705.1	6.57184e+06	3700.51	0	9703.56	53508.2	50	50	0	0	0	0	0	0	0	0	0	0
721.14	Diamond	2.90339e+06	257231	372584	11304.8	6.80777e+06	4000.6	50	10304	30184.5	50	0	0	0	0	80	0	0	0	0	50	0
721.564	Diamond	2906732	245617	371299	12906.2	6.65171e+06	4550.78	50	8452.7	27628.9	200	0	0	0	0	0	0	0	0	0	100	0
721.987	Diamond	2862257	245006	390017	13006.3	6.58744e+06	3950.59	50	8302.6	28280.3	200	0	0	0	0	0	0	0	0	0	50	0
722.411	Diamond	2.91139e+06	253970	373766	14207.5	6.47304e+06	4850.88	0	9153.16	33091.4	100	0	0	0	0	0	0	0	0	0	50	0
722.834	Diamond	2.86584e+06	240323	388474	12105.5	6.59659e+06	4750.85	150	8902.99	32640.3	200	0	0	0	0	0	0	0	0	0	0	0
723.257	Diamond	2.91283e+06	259677	367086	10504.1	6.69194e+06	4050.62	100	9403.34	26476.5	150	0	0	0	0	0	0	0	0	0	0	0
723.681	Diamond	2.90779e+06	248265	360101	13106.4	6.59924e+06	4150.65	50	9703.56	26927.4	50	0	0	0	0	0	0	0	0	0	0	0
724.104	Diamond	2.88427e+06	254989	372584	14107.4	6.65697e+06	4300.69	50	9103.13	72800.1	150	50	0	0	0	0	0	0	0	0	100	0
724.528	Diamond	2.94836e+06	246839	368422	11004.5	6.63838e+06	4900.9	0	9203.2	36049.2	100	0	0	0	0	0	0	0	0	0	50	0
724.951	Diamond	2.88319e+06	246228	377416	14007.3	6.62047e+06	3650.5	0	9853.67	49091.1	50	0	0	50	0	0	0	0	0	0	0	0
725.375	Diamond	2.92861e+06	258046	346604	12405.7	6.63711e+06	4100.63	0	9253.23	34244.3	250	50	0	50	0	0	0	0	0	0	0	0
725.798	Diamond	2863333	242155	353171	13506.8	6.6487e+06	4500.76	100	9903.7	38405.8	100	0	0	0	0	0	0	0	0	0	100	0
726.221	Diamond	2.91055e+06	244395	341988	11504.9	6.50705e+06	4400.73	0	8352.63	30284.7	100	0	0	0	0	0	0	0	0	0	100	0
726.645	Diamond	2.85459e+06	262939	349990	12505.8	6.52022e+06	3950.59	0	9853.67	34344.6	150	0	0	0	0	0	0	0	0	0	50	0
727.068	Diamond	2.92261e+06	251932	353685	13606.9	6.68033e+06	4300.69	0	9803.63	32289.4	150	0	0	0	0	0	0	0	0	0	50	0
727.492	Diamond	2.87092e+06	242359	367240	11504.9	6.60759e+06	4850.88	150	8852.96	32890.9	250	0	0	0	0	0	0	0	0	0	150	0
727.915	Diamond	2.90354e+06	250913	348502	12305.6	6.48439e+06	4550.78	100	9403.34	94285.4	100	0	0	0	0	0	0	0	0	0	0	0
728.339	Diamond	2.84542e+06	256823	353531	13606.9	6.59434e+06	3600.49	50	9053.1	33692.9	50	50	0	0	0	0	0	0	0	0	50	0
728.762	Diamond	2.8888e+06	257027	340758	14407.7	6.61552e+06	5401.1	50	9303.27	33743.1	100	0	0	0	0	0	0	0	0	0	50	0
729.185	Diamond	2.88555e+06	254785	353428	13106.4	6.58835e+06	3600.49	50	9353.3	33793.2	50	0	0	0	0	0	0	0	0	0	0	0
729.609	Diamond	2.8633e+06	236659	337118	13206.5	6.5499e+06	4050.62	0	9553.45	37854.2	200	0	0	0	0	0	0	0	0	0	50	0
730.032	Diamond	2.90248e+06	254173	332044	13006.3	6.54988e+06	3650.5	0	9603.48	58077.4	250	0	0	0	0	0	0	0	0	0	100	0
730.456	Diamond	2.87566e+06	240730	343322	12906.2	6.66358e+06	3700.51	150	8852.96	39709.6	100	0	0	0	0	0	0	0	0	0	50	0
730.879	Diamond	2.84045e+06	258250	353890	14007.3	6.69822e+06	3400.43	100	8352.63	40512.1	150	0	0	0	0	0	0	0	0	0	50	0
731.302	Diamond	2.89305e+06	246635	366675	14007.3	6.49759e+06	4500.76	0	9353.3	35146.7	50	50	0	0	0	0	0	0	0	0	150	0
731.726	Diamond	2.90164e+06	259677	356148	13807.1	6.54996e+06	4650.81	50	8953.03	46983.4	150	0	0	50	0	0	0	0	0	0	100	0
732.149	Diamond	2.85248e+06	252136	362001	12105.5	6.45821e+06	4250.68	50	9803.63	29282.4	150	0	0	50	0	0	0	0	0	0	50	0
732.573	Diamond	2.9053e+06	247450	363901	12706	6.62317e+06	4150.65	100	8902.99	30836	100	0	0	0	0	0	0	0	0	0	100	0
732.996	Diamond	2.89669e+06	259065	365340	14407.7	6.59584e+06	3950.59	0	10404.1	46682.4	100	50	0	0	0	0	0	0	0	0	100	0
733.42	Diamond	2.90196e+06	242562	369912	12806.1	6.70047e+06	4050.62	0	10504.2	31788.2	250	0	0	0	0	0	0	0	0	0	100	0
733.843	Diamond	2.8837e+06	242766	384975	12205.5	6.53964e+06	5151	50	8402.67	37402.9	100	50	0	0	0	0	0	0	0	0	50	0
734.266	Diamond	2.84865e+06	264571	392694	11404.8	6.62392e+06	4900.9	200	9103.13	30785.8	0	0	0	0	0	0	0	0	0	0	0	0
734.69	Diamond	2.89937e+06	252543	364569	11905.3	6.66255e+06	4100.63	50	8953.03	33542.6	150	0	0	0	0	0	0	0	0	0	50	0
735.113	Diamond	2.8591e+06	248265	374332	12806.1	6.53266e+06	4500.76	0	8802.93	37653.6	0	0	0	0	50	0	0	0	0	0	100	0
735.537	Diamond	2.84453e+06	252747	385850	13206.5	6.59063e+06	4550.78	150	8152.51	29883.8	0	0	0	0	0	0	0	0	0	0	0	0
735.96	Diamond	2.83641e+06	241544	363028	12205.5	6.64699e+06	4400.73	150	10354	34344.6	50	50	0	0	0	0	0	0	0	0	100	0
736.384	Diamond	2.86356e+06	256619	383227	12405.7	6.53412e+06	4600.79	0	8452.7	33141.5	150	0	0	0	0	0	0	0	0	0	50	0
736.807	Diamond	2.84859e+06	242359	379627	13006.3	6.54389e+06	4100.63	50	9803.63	44775.8	150	0	50	0	0	0	0	0	0	0	50	0
737.23	Diamond	2.89582e+06	257027	379987	11204.7	6.62838e+06	3900.57	50	10754.4	34194.2	50	0	0	50	0	0	0	0	0	0	0	0
737.654	Diamond	2.84e+06	258046	373663	14007.3	6.6704e+06	4350.71	50	8552.76	40512.1	200	50	0	0	0	0	0	0	0	0	50	0
738.077	Diamond	2.82707e+06	245210	375308	14607.9	6.47462e+06	4100.63	100	8402.67	34645.4	100	0	50	0	0	0	0	0	0	0	50	0
738.501	Diamond	2.90056e+06	243173	387239	13106.4	6.57948e+06	4400.73	200	8252.57	62497.6	200	0	0	50	0	0	0	0	0	0	100	0
738.924	Diamond	2.87928e+06	271915	408761	11504.9	6.61715e+06	3900.57	100	8902.99	48488.9	50	0	0	0	0	0	0	0	0	0	50	0
739.347	Diamond	2.85746e+06	241952	375154	11805.2	6.6682e+06	4350.71	100	8602.8	34344.6	200	0	0	0	0	0	0	0	0	0	50	0
739.771	Diamond	2.90041e+06	244395	389606	14908.3	6.49093e+06	4500.76	0	9403.34	32890.9	50	100	0	0	0	0	0	0	0	0	0	0
740.194	Diamond	2.93635e+06	246432	392951	11705.1	6.51078e+06	4600.79	100	8852.96	31988.7	150	50	0	0	0	40	0	0	0	0	100	0
740.618	Diamond	2.86114e+06	250913	395319	11204.7	6.58267e+06	4800.87	0	9503.41	48589.2	0	0	0	100	0	40	0	0	0	0	150	0
741.041	Diamond	2.83883e+06	252136	406288	14107.4	6.68098e+06	4500.76	100	9653.52	30184.5	150	0	0	0	0	0	0	0	0	0	50	0
741.465	Diamond	2.87808e+06	248672	436770	13206.5	6676908	3800.54	0	10504.2	29082	150	0	0	0	0	0	0	0	40	0	50	0
741.888	Diamond	2.84006e+06	240934	386364	11404.8	6.73791e+06	4900.9	100	9453.37	27328.2	250	0	0	50	0	0	0	0	0	0	150	0
742.311	Diamond	2.85091e+06	240934	419019	12605.9	6.51973e+06	5100.98	50	9403.34	28530.8	100	0	0	0	0	0	0	0	0	0	100	0
742.735	Diamond	2.92114e+06	255804	383741	13306.6	6.61821e+06	4050.62	150	8802.93	42267.5	100	50	0	0	0	0	0	0	0	0	50	0
743.158	Diamond	2.88904e+06	249283	392230	12906.2	6.54487e+06	3450.45	0	8502.73	28480.7	0	0	0	50	0	0	0	0	0	0	0	0
743.582	Diamond	2.8652e+06	232996	403712	12005.4	6.56556e+06	3600.49	50	8702.86	32339.6	50	0	0	0	0	0	0	0	0	0	50	0
744.005	Diamond	2.86954e+06	260900	461526	12405.7	6.51268e+06	4450.74	150	9603.48	26025.6	50	0	0	0	0	0	0	0	0	0	0	0
744.429	Diamond	2.84619e+06	240934	396554	11404.8	6.5638e+06	4500.76	50	8802.93	27378.4	100	0	0	50	0	0	0	0	0	0	50	0
744.852	Diamond	2.84247e+06	258250	386519	12806.1	6.57886e+06	4600.79	50	8252.57	28580.9	300	0	0	0	0	0	0	0	0	0	100	0
745.275	Diamond	2.90118e+06	258046	397069	11504.9	6.59079e+06	4900.9	100	7702.24	34695.5	50	0	0	0	0	0	0	0	0	0	100	0
745.699	Diamond	2.84651e+06	252340	372533	12605.9	6.64199e+06	3750.53	0	10554.2	25023.7	150	50	50	0	0	0	0	0	0	0	0	0
746.122	Diamond	2.85333e+06	249487	391201	12305.6	6.46713e+06	4900.9	50	8352.63	24923.5	0	0	0	0	0	0	0	0	0	0	0	0
746.546	Diamond	2.89933e+06	255804	472290	10203.9	6.57292e+06	3900.57	0	9003.06	27679	50	50	0	0	0	0	0	0	0	0	100	0
746.969	Diamond	2.82597e+06	238287	383381	10003.7	6.52092e+06	4000.6	50	9653.52	24322.4	0	0	0	0	0	0	0	0	0	0	0	0
747.392	Diamond	2801623	250098	373561	11705.1	6.57064e+06	4250.68	0	9053.1	26326.2	200	0	0	0	0	0	0	0	0	0	0	0
747.816	Diamond	2.85444e+06	251117	383175	12305.6	6.48286e+06	4000.6	50	8702.86	29482.9	200	0	0	0	0	0	0	0	0	0	50	0
748.239	Diamond	2.83568e+06	246839	376491	14107.4	6.50197e+06	4450.74	200	9453.37	30234.6	100	0	0	50	0	0	0	0	0	0	0	0
748.663	Diamond	2.8448e+06	254989	399541	13907.2	6.58604e+06	4500.76	100	9603.48	103303	200	0	0	0	0	0	0	0	0	0	0	40
749.086	Diamond	2.91642e+06	253155	390017	11605	6.56214e+06	4450.74	150	9553.45	38104.9	200	50	0	0	0	0	0	0	0	0	0	0
749.51	Diamond	2.81901e+06	252340	400519	12305.6	6.54228e+06	3950.59	150	10203.9	36049.2	100	50	0	0	0	0	0	0	0	0	0	0
749.933	Diamond	2.85873e+06	242562	388988	12806.1	6.55252e+06	4500.76	0	8702.86	36751.1	150	0	0	0	0	0	0	0	0	0	0	0
750.356	Diamond	2.85842e+06	242562	397018	13807.1	6.39011e+06	4900.9	0	10254	26576.7	50	0	0	150	0	0	0	0	0	0	0	0
750.78	Diamond	2.83041e+06	254581	392899	10203.9	6.67146e+06	3650.5	150	9553.45	25324.3	100	0	0	0	0	0	0	0	0	50	50	0
751.203	Diamond	2.89161e+06	263347	381529	12005.4	6.46262e+06	4150.65	0	10003.8	27127.8	150	0	0	50	0	0	0	0	0	0	0	0
751.627	Diamond	2.8551e+06	255600	371454	13707	6.61497e+06	4000.6	50	9303.27	26877.3	50	0	0	0	0	0	0	0	0	0	0	0
752.05	Diamond	2.84693e+06	254173	364877	12405.7	6.51519e+06	4450.74	0	9253.23	28981.8	200	0	0	0	0	0	0	0	0	0	100	0
752.474	Diamond	2.84872e+06	234827	377827	12706	6.47441e+06	3700.51	0	9453.37	28981.8	50	50	0	50	50	0	0	0	0	0	100	0
752.897	Diamond	2.83407e+06	244395	381221	12906.2	6.51371e+06	4250.68	0	10053.8	27378.4	150	0	0	0	0	0	0	0	0	0	100	0
753.32	Diamond	2.76472e+06	236862	397687	11104.6	6.56243e+06	4700.83	200	9403.34	26175.9	100	0	0	0	0	0	0	0	0	0	0	0
753.744	Diamond	2.8464e+06	263959	383278	13506.8	6.60305e+06	4600.79	50	8352.63	28681.1	150	0	0	0	0	0	0	0	0	0	50	0
754.167	Diamond	2.90532e+06	255600	385284	13506.8	6.54034e+06	3850.56	0	11354.9	44223.9	150	50	0	0	0	0	0	0	0	0	100	0
754.591	Diamond	2.85282e+06	240323	401292	13707	6.63978e+06	4500.76	50	9603.48	45127	100	50	0	50	0	0	0	0	0	0	100	0
755.014	Diamond	2.87462e+06	254581	369450	13707	6.68165e+06	4550.78	0	9153.16	30685.6	350	0	0	0	0	0	0	0	0	0	0	0
755.437	Diamond	2.89984e+06	236862	381221	11504.9	6.46002e+06	5000.94	0	10954.5	41214.2	250	0	0	0	0	0	0	0	0	0	100	0
755.861	Diamond	2.87534e+06	239916	375822	12205.5	6.57692e+06	5451.12	0	9403.34	34394.7	50	0	0	0	0	0	0	0	0	50	50	0
756.284	Diamond	2.8205e+06	247654	382918	12906.2	6.53425e+06	3850.56	50	9653.52	31838.3	0	0	0	0	0	0	0	0	0	0	50	0
756.708	Diamond	2.80075e+06	254581	386210	13807.1	6.52802e+06	4950.92	50	9753.59	47736.1	100	100	0	0	0	0	0	0	0	0	100	0
757.131	Diamond	2.86058e+06	249895	378907	11404.8	6.44815e+06	4300.69	200	10153.9	62296.6	150	0	0	0	0	0	0	0	0	0	50	0
757.555	Diamond	2.91255e+06	251524	358869	11004.5	6.66177e+06	5451.12	50	8702.86	55014.4	150	0	0	0	0	0	0	0	0	0	100	0
757.978	Diamond	2.80704e+06	260696	373715	13907.2	6.50008e+06	3750.53	0	9603.48	33041.3	150	0	0	50	0	0	0	0	0	0	50	0
758.401	Diamond	2.84598e+06	247043	375205	14507.8	6.62524e+06	3550.47	100	7602.18	45076.8	100	100	0	50	0	0	0	0	0	0	0	0
758.825	Diamond	2.82439e+06	243581	371299	14207.5	6.54314e+06	4700.83	50	9353.3	29533	350	50	0	50	0	0	0	0	0	0	0	0
759.248	Diamond	2.85871e+06	227910	367805	12405.7	6.58177e+06	4000.6	150	9253.23	30785.8	0	0	0	0	0	0	0	0	0	0	50	0
759.672	Diamond	2.81218e+06	266406	372944	13907.2	6.53922e+06	3800.54	50	9803.63	36600.7	50	0	0	0	0	0	0	0	0	0	0	0
760.095	Diamond	2.87942e+06	238694	373663	12706	6.52683e+06	4250.68	0	9003.06	48187.8	150	0	0	0	0	0	0	0	0	0	100	0
760.519	Diamond	2.86245e+06	245413	374023	12105.5	6.71911e+06	4700.83	50	9203.2	28931.7	100	0	0	0	0	0	0	0	0	0	0	0
760.942	Diamond	2.90868e+06	240119	354660	14708	6.68798e+06	3400.43	150	9753.59	56520.7	0	0	0	0	0	0	0	0	80	0	0	0
761.365	Diamond	2.85425e+06	263755	360666	13807.1	6.67045e+06	4900.9	100	8302.6	29783.5	0	0	0	0	0	0	0	0	0	0	0	0
761.789	Diamond	2.83715e+06	250506	350041	14607.9	6.58319e+06	4800.87	50	8652.83	27879.4	200	0	0	0	0	0	0	0	0	0	50	0
762.212	Diamond	2920890	245210	354916	13807.1	6.68754e+06	4050.62	0	9703.56	39358.6	50	0	0	0	0	0	0	0	0	0	100	0
762.636	Diamond	2.86616e+06	258861	370631	11805.2	6.80023e+06	4150.65	50	8602.8	48589.2	150	0	0	0	0	0	0	0	0	0	0	0
763.059	Diamond	2.87674e+06	253358	380141	13707	6.52553e+06	4750.85	50	7802.3	28731.2	50	50	0	0	0	0	0	0	0	0	50	0
763.482	Diamond	2.80521e+06	250506	378084	11204.7	6.69651e+06	4650.81	200	9703.56	26326.2	150	50	0	0	0	0	0	0	0	0	100	0
763.906	Diamond	2.90754e+06	246839	360153	12505.8	6.68308e+06	4550.78	50	8552.76	49091.1	150	0	0	0	0	0	0	0	0	0	50	0
764.329	Diamond	2.84451e+06	256823	377159	11905.3	6.54259e+06	4300.69	100	9003.06	38907.2	100	0	0	0	0	0	0	0	0	0	0	0
764.753	Diamond	2.81639e+06	244395	365494	13707	6.51045e+06	5100.98	100	10153.9	31938.6	150	100	0	0	0	0	0	0	0	0	50	0
765.176	Diamond	2.85295e+06	256619	369604	14207.5	6.56953e+06	5151	0	9753.59	32690.4	150	0	0	0	0	0	0	40	0	0	100	0
765.6	Diamond	2.83285e+06	250302	396142	11905.3	6.54311e+06	4200.66	50	9553.45	24973.6	150	0	0	0	0	0	0	0	0	0	100	0
766.023	Diamond	2.8454e+06	247858	371299	12605.9	6.60365e+06	4250.68	100	12205.6	26226	100	0	50	0	0	0	0	0	0	0	0	0
766.446	Diamond	2.79843e+06	249487	353633	12605.9	6.58817e+06	3950.59	200	10053.8	26175.9	100	0	0	0	0	0	0	0	0	0	50	0
766.87	Diamond	2.83228e+06	258454	353479	11805.2	6.48781e+06	4900.9	50	9103.13	27779.2	100	0	0	0	0	0	0	0	0	0	100	0
767.293	Diamond	2.89393e+06	254989	363542	14507.8	6.6108e+06	4650.81	50	8902.99	21267.1	50	0	0	0	0	0	0	0	0	0	100	0
767.717	Diamond	2.85012e+06	253766	348605	14307.6	6.40143e+06	3750.53	100	9053.1	20766.3	50	50	50	100	0	0	40	0	0	0	50	0
768.14	Diamond	2.87045e+06	261920	358766	13606.9	6.59024e+06	3950.59	50	8552.76	30034.1	200	0	0	100	0	0	0	0	0	0	0	0
768.564	Diamond	2.81265e+06	245821	362926	13006.3	6.45663e+06	3250.4	50	9303.27	24122	0	0	0	0	0	0	0	0	0	0	0	0
768.987	Diamond	2.84978e+06	250913	359280	12505.8	6.61176e+06	4950.92	0	9953.74	44625.3	100	0	0	0	0	0	0	0	0	0	100	0
769.41	Diamond	2.86326e+06	245210	354300	13707	6.57479e+06	4700.83	50	9903.7	71442.8	50	0	0	0	0	0	0	0	0	0	0	0
769.834	Diamond	2.87255e+06	228927	356302	13206.5	6.48128e+06	4450.74	0	9903.7	23621.1	50	50	0	0	0	0	0	0	0	0	200	0
770.257	Diamond	2.8316e+06	258250	367703	13006.3	6.59932e+06	4350.71	0	10203.9	26777.1	300	50	0	0	0	0	0	0	0	0	200	0
770.681	Diamond	2.85014e+06	251932	380810	11705.1	6.62892e+06	4750.85	0	9253.23	26226	50	0	0	0	0	0	0	0	0	0	0	0
771.104	Diamond	2.868e+06	248672	393517	13106.4	6.61041e+06	4800.87	50	8552.76	25624.8	50	50	0	100	0	0	0	0	0	0	0	0
771.527	Diamond	2.85482e+06	263347	390378	13707	6.69985e+06	4250.68	0	10704.3	25224.1	150	0	0	0	0	0	0	0	0	0	100	0
771.951	Diamond	2.8561e+06	254581	384975	12505.8	6.56149e+06	4900.9	0	8502.73	25274.2	200	0	0	0	0	0	0	0	0	0	150	0
772.374	Diamond	2.87307e+06	262124	389143	14207.5	6.51623e+06	3850.56	50	10103.9	26226	150	0	0	0	0	0	0	0	0	0	50	0
772.798	Diamond	2.867e+06	241748	394341	10804.3	6.53049e+06	4750.85	50	10704.3	50446.2	200	100	0	0	0	0	0	0	0	0	0	0
773.221	Diamond	2.79624e+06	254989	391716	11304.8	6.53005e+06	4750.85	150	9603.48	54964.2	50	0	0	0	0	0	0	0	0	0	50	0
773.645	Diamond	2.86097e+06	253970	382147	13907.2	6.64204e+06	4350.71	50	9853.67	30234.6	150	0	0	0	0	0	0	0	0	0	50	0
774.068	Diamond	2.87774e+06	257434	394032	12806.1	6.60253e+06	3550.47	100	9153.16	24773.2	250	0	0	0	0	0	0	0	0	0	0	0
774.491	Diamond	2.82195e+06	246432	392488	13406.7	6.68637e+06	4250.68	100	9103.13	26877.3	200	0	0	0	0	0	0	0	0	0	50	0
774.915	Diamond	2.81537e+06	249487	398717	13106.4	6.57261e+06	4050.62	100	8202.54	28580.9	0	0	0	0	0	0	0	0	0	0	50	0
775.338	Diamond	2.77529e+06	240934	533930	12305.6	6.46718e+06	5050.96	0	8602.8	28480.7	100	0	0	0	0	0	0	0	0	0	0	0
775.762	Diamond	2.87428e+06	247043	404743	12706	7.57947e+06	3850.56	50	8902.99	54462.1	250	0	0	0	0	0	0	0	0	0	0	0
776.185	Diamond	2.86069e+06	244599	410668	13006.3	6.55755e+06	4700.83	150	10404.1	32991.2	200	100	0	0	0	0	0	0	0	0	100	0
776.609	Diamond	2.84646e+06	257434	413606	12005.4	6.48709e+06	4850.88	0	9703.56	32740.5	50	50	0	100	0	0	0	0	0	0	0	0
777.032	Diamond	2.97831e+06	258861	424022	14708	6.60808e+06	4600.79	100	9503.41	77828.7	150	0	0	0	0	0	0	0	0	0	50	0
777.455	Diamond	2.86877e+06	249487	425003	12505.8	6.521e+06	4950.92	300	9403.34	30785.8	200	0	0	0	0	0	0	0	0	0	100	0
777.879	Diamond	2.84576e+06	241137	434499	12906.2	6.47301e+06	4350.71	100	10954.5	29533	200	0	0	0	0	0	0	0	0	0	100	0
778.302	Diamond	2.83319e+06	248876	431969	13206.5	6.40429e+06	3800.54	150	10254	41765.9	250	0	0	0	0	0	0	0	0	0	50	0
778.726	Diamond	2.82239e+06	243988	426344	15108.5	6.58026e+06	4750.85	50	8002.42	38205.2	150	0	0	50	0	0	0	0	0	0	50	0
779.149	Diamond	2.89265e+06	242970	423868	11905.3	6.45813e+06	5050.96	100	9703.56	30134.3	100	50	0	0	0	0	0	0	0	0	50	0
779.572	Diamond	2.84967e+06	263347	437183	13106.4	6.6913e+06	3600.49	0	10103.9	32289.4	0	0	0	0	0	0	0	0	0	0	50	0
779.996	Diamond	2.89518e+06	244192	440024	12906.2	6.62897e+06	4150.65	150	9903.7	25424.5	50	0	0	0	0	40	0	0	0	0	50	0
780.419	Diamond	2.85386e+06	261716	425003	13006.3	6.62371e+06	4100.63	0	8752.89	40161	50	100	0	50	0	0	0	0	0	0	50	0
780.843	Diamond	2.80825e+06	262735	426447	14207.5	6.44507e+06	3650.5	100	8902.99	27979.6	150	0	0	0	0	0	0	0	0	0	50	0
781.266	Diamond	2.87834e+06	244192	424280	14007.3	6.71364e+06	3950.59	50	9653.52	26977.5	200	0	0	0	0	0	0	0	0	0	50	0
781.69	Diamond	2.84712e+06	243377	429956	13606.9	6.45064e+06	3750.53	100	7602.18	26777.1	250	0	0	50	0	0	0	0	0	0	0	0
782.113	Diamond	2.84634e+06	242970	453252	11905.3	6.54047e+06	4200.66	0	9753.59	32941	0	50	0	0	0	40	0	0	0	0	150	0
782.536	Diamond	2.86005e+06	260492	474205	13106.4	6.65492e+06	3900.57	50	9503.41	31537.6	150	0	0	0	0	0	0	0	0	0	50	0
782.96	Diamond	2.83094e+06	253766	462560	15108.5	6.61464e+06	4450.74	0	9053.1	33943.6	100	0	0	0	50	0	0	0	0	0	50	0
783.383	Diamond	2.82664e+06	250913	472859	15008.4	6.58257e+06	4550.78	100	8802.93	29182.2	100	0	0	50	0	0	0	0	0	0	0	0
783.807	Diamond	2.86035e+06	244802	473946	11605	6.61961e+06	4850.88	0	10304	28280.3	0	50	0	0	0	0	0	0	0	0	0	0
784.23	Diamond	2.83013e+06	237473	466648	13006.3	6.57876e+06	5151	50	8252.57	41314.5	150	0	0	0	0	0	0	0	0	0	50	0
784.654	Diamond	2.85497e+06	253358	475085	15909.4	6.47773e+06	5201.02	150	10053.8	29633.2	400.01	0	0	0	0	0	0	0	0	0	50	0
785.077	Diamond	2.81019e+06	254173	493894	12205.5	6.54182e+06	4350.71	200	10053.8	28530.8	150	0	0	50	0	0	0	0	0	0	0	0
785.5	Diamond	2.77099e+06	239101	487933	12305.6	6.65384e+06	3700.51	0	7001.85	34595.3	150	0	100	50	0	0	0	0	0	0	100	0
785.924	Diamond	2.87003e+06	233810	490265	11004.5	6.56276e+06	3550.47	1600.1	9853.67	28079.8	250	0	0	0	0	0	0	0	0	0	0	0
786.347	Diamond	2.8386e+06	238084	463440	11605	6.52079e+06	4550.78	0	11605.1	30735.7	100	0	0	0	0	0	0	0	0	0	100	0
786.771	Diamond	2.81992e+06	238287	489021	13707	6.52916e+06	4450.74	50	9403.34	31938.6	250	50	0	50	0	0	0	0	0	0	100	0
787.194	Diamond	2.87853e+06	250098	470530	14007.3	6.48209e+06	3700.51	0	11104.7	29733.4	150	50	0	0	0	0	0	0	0	0	100	0
787.617	Diamond	2.87934e+06	255600	475034	13606.9	6.64048e+06	4100.63	100	9553.45	30836	50	50	0	0	0	0	0	0	0	0	0	0
788.041	Diamond	2.81629e+06	252747	466441	13406.7	6.4258e+06	3850.56	0	9253.23	62296.6	50	0	0	0	0	40	0	0	0	0	0	0
788.464	Diamond	2.84846e+06	245210	478193	13406.7	6.47288e+06	4150.65	50	9253.23	45026.7	50	0	0	0	0	0	0	0	0	0	100	0
788.888	Diamond	2.76372e+06	250302	478348	14708	6.61759e+06	3350.42	0	10153.9	35798.5	200	0	0	0	0	0	0	0	0	0	0	0
789.311	Diamond	2.78252e+06	255804	478814	13907.2	6.56971e+06	4050.62	0	9003.06	40662.5	200	0	0	0	0	0	0	0	0	0	150	0
789.735	Diamond	2.82969e+06	246024	476846	12906.2	6.48164e+06	4550.78	50	8102.48	46481.7	100	0	0	0	0	0	0	0	0	0	100	0
790.158	Diamond	2.80982e+06	264979	482233	12205.5	6.55766e+06	3950.59	150	8702.86	33091.4	50	50	0	50	0	0	0	0	0	0	50	0
790.581	Diamond	2.83286e+06	270282	487777	13106.4	6.48937e+06	4800.87	100	7402.07	29833.7	200	0	0	0	0	0	0	0	0	0	0	0
791.005	Diamond	2.85004e+06	244395	495398	11705.1	6.50246e+06	4200.66	100	8602.8	54562.5	150	50	0	0	0	0	0	0	0	0	0	0
791.428	Diamond	2.81891e+06	250302	465199	12605.9	6.52224e+06	4250.68	150	9403.34	38205.2	150	0	0	50	0	0	0	0	0	0	250	0
791.852	Diamond	2.7997e+06	261104	456664	11004.5	6.53168e+06	4150.65	0	10304	31688	100	0	0	0	0	0	0	0	0	0	50	0
792.275	Diamond	2.79268e+06	236455	460078	15308.7	6.58431e+06	4150.65	50	9303.27	30284.7	350	0	50	0	0	0	0	0	0	0	50	0
792.699	Diamond	2.844e+06	243377	482129	9503.36	6.47501e+06	3400.43	50	9803.63	32740.5	100	0	0	0	0	0	0	0	0	0	50	0
793.122	Diamond	2.84685e+06	261920	484202	12505.8	6.56631e+06	4250.68	0	9403.34	24372.5	150	0	0	0	0	0	0	0	0	0	150	0
793.545	Diamond	2.77614e+06	250098	561623	11805.2	6.46601e+06	4150.65	50	9503.41	65763.4	250	0	0	0	0	0	0	0	0	0	0	0
793.969	Diamond	2.87464e+06	235234	474464	13306.6	6.59968e+06	5000.94	50	10554.2	30785.8	100	0	0	0	0	0	0	0	0	0	100	0
794.392	Diamond	2.85444e+06	251932	501259	12105.5	6.61207e+06	3950.59	50	9303.27	28480.7	50	0	0	0	0	0	0	0	0	0	0	0
794.816	Diamond	2.83092e+06	255192	610534	14207.5	6.44294e+06	5251.03	50	10404.1	41565.3	0	50	0	0	50	0	0	0	0	0	50	0
795.239	Diamond	2.84026e+06	252136	463078	12605.9	6.36143e+06	4700.83	0	9703.56	33943.6	150	0	0	50	0	0	0	40	0	0	0	0
795.662	Diamond	2.9315e+06	242155	478710	13506.8	6.34391e+06	4500.76	0	8102.48	31938.6	100	0	0	0	0	0	0	0	0	0	50	0
796.086	Diamond	2.82305e+06	252951	471461	12005.4	6.5463e+06	4250.68	100	10504.2	96299.9	100	0	0	50	0	0	0	0	0	0	50	0
796.509	Diamond	2.81691e+06	250710	478710	11004.5	6.40566e+06	4400.73	100	9003.06	29833.7	50	50	0	0	0	0	0	0	0	0	0	0
796.933	Diamond	2.79158e+06	260288	456354	13807.1	6.56294e+06	4150.65	50	9453.37	51048.5	50	0	0	100	0	0	40	0	0	0	150	0
797.356	Diamond	2.82041e+06	251932	460698	9503.36	6.46e+06	3700.51	50	10454.1	44424.6	50	0	0	0	0	0	0	0	0	0	150	0
797.78	Diamond	2.77788e+06	258861	473170	13707	6.55968e+06	4600.79	100	9203.2	31136.7	300	0	0	0	0	0	0	0	0	0	50	0
798.203	Diamond	2.74499e+06	250913	500066	11404.8	6.45567e+06	4400.73	100	8502.73	30836	150	0	0	0	0	0	0	0	0	0	0	0
798.626	Diamond	2.8061e+06	233403	486533	11304.8	6.50677e+06	3750.53	50	11755.2	40762.8	100	0	0	50	0	0	40	0	0	0	0	0
799.05	Diamond	2.83115e+06	256619	470581	13707	6.53458e+06	4000.6	100	9053.1	28781.3	100	0	0	0	0	0	0	0	0	0	0	0
799.473	Diamond	2.83043e+06	245006	482958	13106.4	6.46189e+06	4800.87	50	8652.83	27578.8	50	0	0	0	0	0	0	0	0	0	50	0
799.897	Diamond	2.83543e+06	249283	497732	10504.1	6.4426e+06	4050.62	100	9153.16	41013.6	200	0	0	50	0	0	0	0	0	0	0	0
800.32	Diamond	2.78382e+06	246635	478918	13206.5	6.52255e+06	4600.79	100	10604.2	76873.1	50	0	0	0	0	0	0	0	0	0	50	0
800.744	Diamond	2.86014e+06	245617	502452	12405.7	6.52494e+06	4650.81	150	9053.1	39709.6	0	0	0	0	0	0	0	0	0	0	0	0
801.167	Diamond	2.86358e+06	241748	475551	13206.5	6.60567e+06	5151	100	9503.41	32790.7	200	0	0	50	0	0	0	0	0	0	100	0
801.59	Diamond	2.8749e+06	246432	484461	12806.1	6.54734e+06	3300.41	50	8652.83	29082	250	0	0	0	0	0	40	0	0	0	100	0
802.014	Diamond	2.8165e+06	255804	520520	13206.5	6.43164e+06	4450.74	100	10704.3	46431.5	150	0	0	50	0	0	0	0	0	0	100	0
802.437	Diamond	2.82346e+06	255192	486274	15308.7	6.51247e+06	5301.06	100	11204.7	29984	100	0	0	0	0	0	0	0	0	0	0	0
802.861	Diamond	2.77529e+06	250302	531902	11605	6.41779e+06	4650.81	0	9653.52	33342.1	50	0	0	200	0	0	0	0	0	0	0	0
803.284	Diamond	2.89135e+06	245006	504009	14808.1	6.51249e+06	4450.74	0	9203.2	29382.7	150	0	0	50	0	0	0	0	0	0	100	0
803.707	Diamond	2.80944e+06	246432	490110	13406.7	6.4922e+06	4850.88	100	8452.7	51249.3	200	0	0	50	0	0	0	0	0	0	0	0
804.131	Diamond	2.84861e+06	245821	490317	13306.6	6.40278e+06	3850.56	50	9403.34	29082	250	0	0	0	0	0	0	0	0	0	150	0
804.554	Diamond	2.79041e+06	246635	480679	13206.5	6.49144e+06	4300.69	0	8852.96	29633.2	0	100	0	0	0	0	0	0	0	0	0	0
804.978	Diamond	2.85824e+06	253562	469908	13006.3	6.49829e+06	4200.66	100	8352.63	32139.1	50	0	0	50	0	0	0	0	0	0	50	0
805.401	Diamond	2.80396e+06	238287	531330	12806.1	6.44263e+06	3700.51	50	8352.63	30184.5	50	0	0	0	0	0	0	0	0	0	100	0
805.825	Diamond	2.80798e+06	251728	466182	11504.9	6.52131e+06	4550.78	0	10153.9	29432.8	0	0	0	100	0	0	0	0	40	0	250	0
806.248	Diamond	2.84904e+06	247858	465199	11404.8	6.70859e+06	3900.57	50	9153.16	33442.3	50	0	0	100	0	0	0	0	0	0	50	0
806.671	Diamond	2.79739e+06	239305	459819	13807.1	6.52823e+06	4750.85	200	8502.73	31437.4	150	0	0	0	0	0	0	0	0	0	100	0
807.095	Diamond	2.77217e+06	239509	478607	13006.3	6.54638e+06	3450.45	100	8953.03	37051.9	150	0	0	0	0	0	0	0	0	0	0	0
807.518	Diamond	2.86065e+06	243581	467476	13606.9	6.47358e+06	4400.73	0	10804.4	43973.1	150	100	0	0	0	0	0	0	0	0	0	0
807.942	Diamond	2.86777e+06	244395	476069	14207.5	6.51249e+06	4100.63	150	8902.99	38255.3	0	50	0	50	0	0	0	0	0	0	50	0
808.365	Diamond	2.79511e+06	258046	473118	13106.4	6.53054e+06	4000.6	100	9003.06	32189.2	350	0	0	0	0	0	0	0	0	0	100	0
808.789	Diamond	2.86169e+06	253358	499288	12005.4	6.52318e+06	4050.62	50	9503.41	48940.5	100	0	0	0	0	0	0	0	0	0	0	0
809.212	Diamond	2.89797e+06	237677	569441	11304.8	6.56367e+06	5100.98	50	9353.3	36149.4	150	0	0	0	0	0	0	0	0	0	100	0
809.635	Diamond	2.80706e+06	257027	526079	12605.9	6.45435e+06	4700.83	50	9403.34	28380.5	50	50	0	50	0	0	40	0	0	0	100	0
810.059	Diamond	2.81084e+06	240119	522390	13606.9	6.5126e+06	4200.66	100	9653.52	36249.7	150	0	0	0	0	0	0	0	0	0	50	0
810.482	Diamond	2.81034e+06	245821	495917	16009.5	6.40934e+06	4850.88	50	9003.06	68778.7	50	50	0	0	0	0	0	0	0	0	0	0
810.906	Diamond	2.80444e+06	243377	490939	13506.8	6.55016e+06	3600.49	50	10404.1	37352.8	50	0	0	50	0	0	0	0	0	0	100	0
811.329	Diamond	2.81412e+06	251117	515533	12505.8	6.59548e+06	3700.51	150	9053.1	38355.6	0	0	0	0	0	0	0	0	0	0	100	0
811.752	Diamond	2.80678e+06	247246	513508	12205.5	6.56854e+06	3750.53	50	11555	31688	0	50	0	0	0	0	40	0	0	0	50	0
812.176	Diamond	2.8555e+06	248876	485912	11905.3	6.44903e+06	3850.56	250	10554.2	46983.4	100	0	0	0	0	0	0	0	0	0	100	0
812.599	Diamond	2.76013e+06	246635	492339	12906.2	6.51874e+06	3600.49	50	9353.3	40913.3	100	0	0	0	0	0	0	0	0	0	150	0
813.023	Diamond	2.8542e+06	238491	536530	11204.7	6.40086e+06	4700.83	100	10504.2	39910.2	100	0	0	0	0	0	0	0	0	0	150	0
813.446	Diamond	2.85372e+06	242155	514546	12405.7	6.66293e+06	4250.68	50	9953.74	33392.2	100	0	0	0	0	0	0	0	0	0	50	0
813.87	Diamond	2.87385e+06	239712	500637	15809.3	6.26144e+06	5050.96	50	10053.8	47384.9	150	0	0	100	0	0	0	0	0	0	0	0
814.293	Diamond	2.84008e+06	245006	489799	11705.1	6.53228e+06	4300.69	50	8302.6	37352.8	100	0	0	0	0	0	0	0	0	0	0	0
814.716	Diamond	2.84651e+06	251117	528782	9903.65	6.62363e+06	4600.79	0	10254	32640.3	100	0	0	0	0	0	0	0	0	0	50	0
815.14	Diamond	2.87894e+06	244192	517559	15709.2	6.38126e+06	4600.79	50	9153.16	81098.3	200	0	0	0	0	0	0	0	0	0	50	0
815.563	Diamond	2.8127e+06	250710	525975	11605	6.41328e+06	5601.18	100	10203.9	33342.1	50	0	50	0	0	0	0	0	0	0	0	0
815.987	Diamond	2.832e+06	236659	529042	12806.1	6.54192e+06	4650.81	50	8802.93	41715.8	150	0	0	0	0	0	0	0	0	0	0	0
816.41	Diamond	2.82977e+06	246432	507486	12806.1	6.4306e+06	4350.71	0	8702.86	34745.7	0	0	0	0	0	0	0	0	0	0	0	0
816.834	Diamond	2.82175e+06	243784	495605	13606.9	6.48571e+06	4600.79	200	8652.83	52403.8	50	0	0	50	0	0	0	0	0	0	50	0
817.257	Diamond	2.85727e+06	245821	520623	12105.5	6.53508e+06	5401.1	150	9303.27	34294.5	0	0	0	0	0	40	0	0	0	0	50	0
817.68	Diamond	2.8538e+06	252543	495813	12405.7	6.46103e+06	4000.6	150	9003.06	35748.3	50	100	0	50	0	0	0	0	0	0	100	0
818.104	Diamond	2.80257e+06	246432	512833	12105.5	6.50783e+06	4600.79	50	8902.99	58479.2	100	0	0	0	0	40	0	0	0	0	100	0
818.527	Diamond	2.80972e+06	254173	522234	12305.6	6.56611e+06	4500.76	50	9303.27	27679	150	0	0	0	0	0	0	0	0	0	0	0
818.951	Diamond	2.83505e+06	233403	500948	11905.3	6.52805e+06	4750.85	0	9503.41	27528.7	50	0	0	50	0	0	0	0	0	0	150	0
819.374	Diamond	2.80004e+06	242970	482492	13206.5	6.52712e+06	3950.59	50	9853.67	32339.6	150	0	0	50	0	0	0	0	0	0	0	0
819.797	Diamond	2.80968e+06	254581	473014	12205.5	6.47363e+06	4100.63	50	9853.67	35196.8	100	0	0	0	0	0	0	0	0	0	0	0
820.221	Diamond	2.81202e+06	252543	487518	12105.5	6.52582e+06	4750.85	250	7502.13	30986.3	50	0	0	0	0	0	0	0	0	0	150	0
820.644	Diamond	2.81907e+06	251524	480213	13907.2	6.45663e+06	3850.56	0	8302.6	26676.9	50	0	0	0	0	0	0	0	0	0	150	0
821.068	Diamond	2.83385e+06	260900	468925	13206.5	6.45396e+06	3450.45	0	8953.03	25324.3	200	0	0	100	0	0	0	0	0	0	0	0
821.491	Diamond	2.80106e+06	242562	472704	11905.3	6.46028e+06	3350.42	50	7852.33	28430.6	150	0	0	0	0	0	0	0	0	0	50	0
821.915	Diamond	2.77044e+06	249895	473946	12505.8	6.48683e+06	4300.69	100	9453.37	31236.9	100	50	0	0	0	0	0	0	0	0	0	0
822.338	Diamond	2.87798e+06	247450	455268	11905.3	6.40665e+06	4650.81	150	8802.93	27177.9	100	0	0	0	0	0	0	0	0	0	0	0
822.761	Diamond	2.82584e+06	251524	455475	12405.7	6.31254e+06	3500.46	100	8052.45	27829.3	50	0	0	0	0	0	0	0	0	0	50	0
823.185	Diamond	2.81199e+06	249487	460750	11504.9	6.46399e+06	4100.63	100	9703.56	31988.7	100	0	0	0	0	0	0	0	0	0	50	0
823.608	Diamond	2.77627e+06	246839	479125	14808.1	6.40252e+06	2850.3	100	8302.6	47936.9	100	0	0	0	0	0	0	0	0	0	0	0
824.032	Diamond	2.8051e+06	257434	478710	12806.1	6.55867e+06	3400.43	0	9853.67	78683.8	150	50	0	0	0	0	0	0	0	0	0	0
824.455	Diamond	2.79405e+06	258046	463078	14708	6.47939e+06	4850.88	100	8352.63	28230.2	150	0	0	50	0	0	0	0	0	0	0	0
824.879	Diamond	2.7748e+06	254989	475448	10203.9	6.51296e+06	4650.81	0	9553.45	29382.7	50	50	0	0	0	40	0	0	0	0	100	0
825.302	Diamond	2.84721e+06	242359	490265	10003.7	6.44092e+06	4200.66	0	9453.37	32790.7	200	0	0	0	0	0	0	0	0	0	100	0
825.725	Diamond	2781462	240323	493220	13006.3	6.45217e+06	5151	0	8352.63	28079.8	200	0	0	50	0	0	0	0	0	0	50	0
826.149	Diamond	2.80525e+06	266814	682782	13006.3	6.4257e+06	3550.47	50	9553.45	42367.9	150	0	0	0	0	0	0	0	0	0	100	0
826.572	Diamond	2.84338e+06	243988	490576	12405.7	6.45219e+06	3950.59	50	8953.03	32540	150	0	0	0	0	0	0	0	0	0	100	0
826.996	Diamond	2.77289e+06	251728	484512	13206.5	6.44797e+06	3600.49	0	10604.2	53307.4	100	0	0	50	0	0	40	0	0	0	0	0
827.419	Diamond	2.78635e+06	254989	629267	12505.8	6.44999e+06	4300.69	200	8202.54	44575.1	100	0	0	50	0	0	0	0	0	0	50	0
827.842	Diamond	2.81793e+06	242766	490887	11404.8	6.41994e+06	4600.79	50	9903.7	31637.9	250	0	0	0	0	0	0	0	0	0	0	0
828.266	Diamond	2.84208e+06	246432	487052	14407.7	6.52507e+06	4250.68	0	9753.59	32038.8	150	0	0	50	0	0	0	0	0	0	0	0
828.689	Diamond	2.81669e+06	250710	487104	11905.3	6.4847e+06	4650.81	0	9603.48	34344.6	100	0	0	200	0	0	0	0	0	0	0	0
829.113	Diamond	2811779	244395	487829	12505.8	6.44307e+06	4550.78	100	9353.3	35247	100	0	0	0	0	0	0	0	0	0	200	0
829.536	Diamond	2.88378e+06	233810	490576	13206.5	6.46269e+06	4200.66	300	8752.89	31287	100	0	0	50	0	0	0	0	0	0	0	0
829.96	Diamond	2.76798e+06	242562	496694	10003.7	6.51387e+06	4600.79	100	11304.8	29031.9	100	50	0	0	0	0	0	0	0	0	0	0
830.383	Diamond	2.74835e+06	245413	500792	10704.3	6.58975e+06	4550.78	50	9453.37	49643.2	100	50	0	0	0	0	0	40	0	0	50	0
830.806	Diamond	2.83111e+06	246432	536374	12706	6.4593e+06	3600.49	0	8402.67	36751.1	50	0	0	0	0	0	0	0	0	0	50	0
831.23	Diamond	2.84714e+06	233199	495294	13306.6	6.51885e+06	4250.68	0	9003.06	28731.2	250	50	0	0	0	0	0	0	0	0	50	0
831.653	Diamond	2.84982e+06	252340	498769	13406.7	6.61661e+06	4700.83	50	8052.45	32339.6	50	0	0	0	0	0	0	0	0	0	50	0
832.077	Diamond	2.82116e+06	245821	484409	14307.6	6.48284e+06	3850.56	0	10504.2	23520.9	100	0	0	0	0	0	0	0	0	0	0	0
832.5	Diamond	2.8326e+06	239101	497524	13707	6.54156e+06	4650.81	100	8852.96	30084.2	50	0	0	0	50	0	0	0	0	0	0	0
832.924	Diamond	2.80931e+06	250913	459612	12906.2	6.39521e+06	4550.78	50	9403.34	39208.1	0	0	0	0	0	0	0	0	0	0	0	0
833.347	Diamond	2.78314e+06	243581	480575	14808.1	6.55374e+06	4700.83	0	8652.83	38907.2	0	0	0	50	0	0	0	0	0	0	100	0
833.77	Diamond	2.804e+06	247858	495450	13106.4	6.44657e+06	4800.87	50	9253.23	162646	350	50	0	0	0	0	0	0	0	0	100	0
834.194	Diamond	2.88365e+06	249283	478141	13907.2	6.55374e+06	4700.83	50	9253.23	32941	50	0	0	0	0	0	0	0	0	0	0	0
834.617	Diamond	2.82078e+06	239509	483891	12706	6.45938e+06	3900.57	50	9953.74	27428.5	0	50	0	0	0	0	0	0	0	0	150	0
835.041	Diamond	2.78503e+06	256823	497680	13006.3	6.4663e+06	3300.41	50	8702.86	26025.6	200	0	0	0	0	0	0	0	0	0	50	0
835.464	Diamond	2.80632e+06	244192	483476	12105.5	6.39257e+06	4500.76	50	8652.83	24673	150	0	0	0	0	0	0	0	0	0	0	0
835.887	Diamond	2.7536e+06	240934	517247	13206.5	6.41981e+06	3850.56	0	10203.9	24973.6	200	0	0	50	0	0	0	0	0	0	0	0
836.311	Diamond	2.84045e+06	245210	553184	14607.9	6.36937e+06	4500.76	0	10003.8	30435	150	0	0	50	0	0	0	0	0	0	0	0
836.734	Diamond	2.77973e+06	234420	508680	13106.4	6.49896e+06	3550.47	0	10454.1	39057.7	200	0	0	50	0	0	0	0	0	0	200	0
837.158	Diamond	2.77029e+06	250710	512781	15609	6.47296e+06	4100.63	0	8702.86	23721.3	100	0	0	0	0	0	0	0	0	0	0	0
837.581	Diamond	2.8155e+06	253970	507175	13807.1	6.43721e+06	4300.69	0	9953.74	26827.2	300	0	0	50	0	0	0	0	0	0	0	0
838.005	Diamond	2.82163e+06	236252	485238	15108.5	6.49852e+06	3300.41	100	8502.73	26576.7	50	0	0	0	0	0	0	0	0	0	50	0
838.428	Diamond	2.87149e+06	244599	480213	12906.2	6.53388e+06	4350.71	150	8652.83	24122	150	0	50	0	0	0	0	0	0	0	150	0
838.851	Diamond	2.81622e+06	239509	479384	13306.6	6.53523e+06	4600.79	50	8802.93	23621.1	200	50	0	0	0	0	0	0	0	0	50	0
839.275	Diamond	2.85189e+06	259881	487777	11104.6	6.59296e+06	4350.71	50	8052.45	27328.2	50	0	0	0	0	0	0	0	0	0	50	0
839.698	Diamond	2.74962e+06	251117	489643	12605.9	6.44387e+06	4500.76	150	8402.67	45829.4	250	0	0	100	0	0	0	0	0	0	100	0
840.122	Diamond	2.84393e+06	235845	995754	11004.5	6.41774e+06	4700.83	0	10103.9	26326.2	200	50	0	0	0	0	0	0	0	0	150	0
840.545	Diamond	2.79037e+06	248469	424190	11004.5	6.46643e+06	5251.03	0	8652.83	30084.2	100	0	0	0	0	0	0	0	0	0	0	0
840.969	Diamond	2.77954e+06	238694	488503	10904.4	6.57002e+06	4200.66	50	10854.5	31287	100	0	0	100	0	0	0	0	0	0	50	0
841.392	Diamond	2.76464e+06	251524	506863	12305.6	6.47993e+06	4650.81	0	8852.96	34996.3	250	0	0	0	0	40	0	0	0	0	50	0
841.815	Diamond	2.75641e+06	243988	505306	13406.7	6.4377e+06	3350.42	0	9403.34	28380.5	200	0	0	0	0	0	0	0	0	0	0	0
842.239	Diamond	2.7846e+06	249080	496020	13306.6	6.46228e+06	4200.66	0	9453.37	34645.4	50	0	0	0	0	0	0	0	0	0	50	0
842.662	Diamond	2.8282e+06	256823	516208	13506.8	6.41318e+06	4750.85	150	10003.8	40863.1	200	0	0	0	0	0	0	0	0	0	0	0
843.086	Diamond	2.83198e+06	262939	505721	12405.7	6.47185e+06	4750.85	100	10003.8	28480.7	100	0	0	0	0	0	0	0	0	0	100	0
843.509	Diamond	2.85503e+06	268854	531226	11605	6.35967e+06	3850.56	50	9053.1	38455.9	100	0	0	0	0	0	0	0	0	0	100	0
843.932	Diamond	2.77729e+06	250506	528678	12605.9	6.55356e+06	3750.53	50	7352.04	26175.9	150	0	0	150	0	0	0	0	0	0	100	0
844.356	Diamond	2.81742e+06	256823	540900	15108.5	6.41883e+06	4500.76	0	9753.59	48890.3	50	100	0	0	0	0	0	0	0	0	50	0
844.779	Diamond	2.85169e+06	250913	541680	13406.7	6.5997e+06	4950.92	100	8302.6	37202.3	0	0	0	50	0	0	0	0	0	0	0	0
845.203	Diamond	2.76038e+06	237677	549018	13707	6.49468e+06	4450.74	0	8002.42	32439.8	50	50	0	100	0	0	0	0	0	0	0	0
845.626	Diamond	2.81976e+06	238898	586709	12205.5	6.59882e+06	3800.54	0	9603.48	38305.5	100	0	0	0	0	0	0	0	0	0	0	0
846.05	Diamond	2.9752e+06	258046	558549	13907.2	6.42746e+06	3850.56	100	9103.13	59584.1	250	0	0	0	0	0	0	0	0	0	0	0
846.473	Diamond	2.80487e+06	255600	532266	14808.1	6.42873e+06	3750.53	50	8953.03	63150.7	150	0	0	50	0	0	0	0	0	0	100	0
[truncated: 1,716 more rows]

## Sheet: A3-4
Time [Sec]	Phase	C13 [cts]	Na23 [cts]	Mg25 [cts]	Al27 [cts]	Si29 [cts]	Ca43 [cts]	Ti47 [cts]	Cr53 [cts]	Fe57 [cts]	Rb85 [cts]	Sr88 [cts]	Nb93 [cts]	Ba138 [cts]	La139 [cts]	Ce140 [cts]	Nd146 [cts]	Sm147 [cts]	Eu153 [cts]	Yb172 [cts]	Pb208 [cts]	Th232 [cts]
0.47022	Blank	2.3968e+06	309308	50	16109.6	4.22909e+06	3550.47	50	6601.65	3600.49	100	0	0	0	0	0	0	0	0	0	100	0
0.89364	Blank	2.36172e+06	322409	0	14107.4	4.20506e+06	3050.35	0	7302.01	3250.4	200	100	0	0	0	0	0	0	0	0	0	0
1.31706	Blank	2.40565e+06	309512	100	16009.5	4.23033e+06	3700.51	50	7151.93	3400.44	200	0	0	50	0	0	0	0	0	0	0	0
1.74048	Blank	2.37511e+06	316266	0	16309.9	4.2503e+06	3600.49	0	7402.07	2900.32	100	0	0	0	0	0	0	0	0	0	0	0
2.1639	Blank	2.42359e+06	315448	150	16009.5	4.33919e+06	3950.59	0	7201.96	3000.34	250	0	0	0	0	0	0	0	0	0	0	0
2.58733	Blank	2.39183e+06	317904	0	15008.4	4.28102e+06	3950.59	0	7652.21	3100.36	300	0	0	0	0	0	0	0	0	0	0	0
3.01075	Blank	2.40057e+06	302353	50	16910.6	4.31804e+06	3600.49	0	7051.88	3450.45	150	0	0	0	0	0	0	0	0	0	0	0
3.43417	Blank	2.4058e+06	304807	0	16510.1	4.35514e+06	3700.51	0	6101.41	3350.42	150	0	0	0	0	0	0	0	0	0	50	0
3.85759	Blank	2.39667e+06	306239	0	14808.1	4.32833e+06	4250.68	100	6301.5	3400.44	100	0	0	0	0	0	0	0	0	0	0	0
4.28101	Blank	2.39635e+06	323843	100	15809.3	4.31329e+06	4650.81	0	6701.7	3750.53	250	0	0	0	0	0	0	0	0	0	0	0
4.70443	Blank	2.43993e+06	305830	200	11304.8	4.34375e+06	4250.68	0	7502.13	2400.22	50	0	0	0	0	0	0	0	0	0	50	0
5.12785	Blank	2.41579e+06	314629	0	15909.4	4.33857e+06	3750.53	0	7352.04	4250.68	150	50	0	50	0	0	0	40	0	0	150	0
5.55127	Blank	2.34564e+06	309308	0	17711.7	4.33727e+06	3850.56	150	6801.75	2900.32	150	0	0	0	0	0	0	0	0	0	0	0
5.97469	Blank	2.34978e+06	296423	100	14908.3	4.27783e+06	3400.43	0	7251.99	3700.52	150	0	0	50	0	0	0	0	0	0	0	0
6.39811	Blank	2.4001e+06	299490	0	15008.4	4.3365e+06	3000.34	0	7602.18	2950.33	100	0	0	0	0	0	40	0	0	0	0	0
6.82154	Blank	2.39261e+06	312991	0	15208.6	4363820	3400.43	50	6751.72	2350.21	150	0	0	0	0	0	0	0	0	0	100	0
7.24496	Blank	2.41056e+06	296219	0	16009.5	4.35278e+06	3550.47	50	7051.88	3600.49	100	0	0	0	0	0	0	0	0	50	0	0
7.66838	Blank	2465059	318723	0	17110.9	4.35278e+06	3600.49	0	7502.13	3300.41	200	50	0	0	0	0	0	0	0	0	0	0
8.0918	Blank	2.42861e+06	319133	0	16510.1	4.36776e+06	3900.57	50	6451.57	3350.42	250	0	0	0	0	0	0	0	0	0	50	0
8.51522	Blank	2.36894e+06	296014	100	17611.5	4.42368e+06	4000.6	0	7352.04	3450.45	100	0	0	0	0	0	0	0	0	0	0	0
8.93864	Blank	2.37649e+06	318109	100	14607.9	4.44053e+06	3550.47	100	6651.67	3150.38	150	0	0	50	0	0	0	0	0	0	50	0
9.36206	Blank	2.38995e+06	316676	0	16309.9	4.30837e+06	3650.5	0	6851.77	2750.29	250	0	0	50	0	0	0	0	0	0	50	0
9.78548	Blank	2.45326e+06	316676	0	16209.8	4.28602e+06	3700.51	0	6651.67	3400.44	0	0	0	0	0	0	0	0	0	0	0	0
10.2089	Blank	2.42887e+06	307875	100	16109.6	4.23443e+06	3200.38	0	6901.8	3800.55	50	0	0	0	0	0	0	0	0	0	0	0
10.6323	Blank	2.4068e+06	311149	100	13606.9	4.30391e+06	4000.6	100	6901.8	3700.52	150	0	50	50	0	0	0	0	0	0	50	0
11.0557	Blank	2.42328e+06	301944	50	14808.1	4.32807e+06	4350.71	50	7452.1	3000.34	200	0	0	0	0	0	0	0	0	0	50	0
11.4792	Blank	2.3861e+06	288453	0	13206.5	4.35889e+06	4000.6	50	6651.67	4050.62	200	0	0	0	0	0	0	0	0	0	0	0
11.9026	Blank	2.41473e+06	312377	0	15609	4.317e+06	4050.62	100	6451.57	3100.36	50	0	0	0	0	0	0	0	0	0	100	0
12.326	Blank	2.41103e+06	296832	50	17110.9	4.32221e+06	4950.92	0	6201.45	3250.4	200	0	0	0	0	0	0	0	0	0	0	0
12.7494	Blank	2.38653e+06	321385	50	13907.2	4.36548e+06	3350.42	50	6501.6	3100.36	150	50	0	0	0	0	0	0	0	0	50	0
13.1729	Blank	2.36478e+06	313605	0	16810.5	4.38643e+06	3600.49	0	7251.99	3500.46	250	0	0	0	0	0	0	0	0	0	0	0
13.5963	Blank	2.44065e+06	305625	150	16710.4	4.32115e+06	4400.73	100	8552.76	2950.33	0	0	0	0	0	0	0	0	0	0	0	0
14.0197	Blank	2.39782e+06	314424	250	17010.8	4.35926e+06	3550.47	0	7502.13	3550.48	100	0	0	0	0	0	40	0	0	0	0	0
14.4431	Blank	2.40416e+06	308285	0	17311.1	4.19386e+06	4150.65	50	6851.77	2900.32	250	0	0	0	0	0	0	0	0	0	50	0
14.8665	Blank	2.34927e+06	306034	50	13707	4.27695e+06	3000.34	0	5951.34	3550.48	50	0	0	0	0	0	0	0	0	0	50	0
15.29	Blank	2.41528e+06	301739	0	16009.5	4.2328e+06	4150.65	50	6251.48	3400.44	200	0	0	50	0	0	0	0	0	0	0	0
15.7134	Blank	2.41258e+06	310535	50	14808.1	4.31586e+06	3500.46	0	6351.52	2800.3	100	0	0	0	0	0	0	40	0	0	50	0
16.1368	Blank	2.44008e+06	320976	50	16009.5	4.27114e+06	3250.4	100	6751.72	3650.5	150	0	0	0	0	0	0	0	0	0	0	0
16.5602	Blank	2.43306e+06	306034	100	14107.4	4.23096e+06	4100.63	0	7302.01	3550.48	100	0	0	0	50	0	0	0	0	0	0	0
16.9836	Blank	2.40337e+06	330194	100	16209.8	4.19871e+06	4850.88	50	6701.7	4400.73	300	0	0	0	0	0	0	0	0	0	50	0
17.4071	Blank	2.38738e+06	302762	50	16209.8	4.14102e+06	4100.63	50	8102.48	3250.4	150	0	50	0	0	0	0	0	0	0	100	0
17.8305	Blank	2.39867e+06	316266	0	16810.5	4.27648e+06	3400.43	0	6651.67	3650.5	0	0	0	0	0	0	0	0	0	0	0	0
18.2539	Blank	2.41294e+06	321590	0	16209.8	4.26313e+06	3550.47	100	7602.18	3300.41	200	0	0	0	0	0	0	0	0	0	50	40
18.6773	Blank	2.385e+06	311149	0	15709.2	4.21094e+06	4250.68	0	6201.45	3050.35	50	0	0	50	0	0	0	0	0	0	0	0
19.1007	Blank	2.40476e+06	319952	0	16309.9	4.1459e+06	3750.53	100	8202.54	3400.44	100	50	0	0	0	0	0	0	0	0	50	0
19.5242	Blank	2.42432e+06	307875	50	17110.9	4268703	3100.36	50	6901.8	3200.39	100	0	0	50	0	0	0	0	0	0	50	0
19.9476	Blank	2.39457e+06	309512	0	18112.2	4.28662e+06	3900.57	100	6701.7	3600.49	50	0	0	0	0	0	0	0	0	0	100	0
20.371	Blank	2.40344e+06	314219	100	15408.8	4.23337e+06	3800.54	0	6201.45	3350.42	200	50	0	0	0	0	0	0	0	0	50	0
20.7944	Blank	2.432e+06	303784	0	16009.5	4.27609e+06	3700.51	50	6601.65	2500.24	50	100	0	0	0	0	0	0	0	0	50	0
21.2178	Blank	2.38744e+06	312582	50	16309.9	4.23687e+06	3750.53	0	5801.27	2450.23	200	0	0	0	0	0	0	40	0	0	0	0
21.6413	Blank	2.44962e+06	307875	0	15508.9	4.31874e+06	4050.62	0	6351.52	4350.72	100	0	0	0	0	0	0	0	0	0	0	0
22.0647	Blank	2.43363e+06	329989	0	14207.5	4.29356e+06	3150.37	0	7051.88	3600.49	150	50	0	0	0	0	0	0	0	0	50	0
22.4881	Blank	2.4143e+06	309512	0	14708	4.26507e+06	3700.51	0	7251.99	3600.49	100	0	0	0	0	0	0	0	0	0	150	0
22.9115	Blank	2.37985e+06	304602	0	14507.8	4.29997e+06	3750.53	0	6151.43	3100.36	100	50	0	0	0	0	0	0	0	0	0	0
23.3349	Blank	2.40284e+06	314424	0	14507.8	4.27941e+06	4650.81	0	6451.57	3600.49	50	0	0	0	0	0	0	0	0	0	50	0
23.7584	Blank	2.40265e+06	321795	0	14708	4.30603e+06	4350.71	0	8202.54	2400.22	100	0	0	0	0	0	0	0	0	0	0	0
24.1818	Blank	2.34019e+06	313196	50	15709.2	4.26069e+06	3550.47	0	6051.38	3000.34	100	0	0	0	0	0	0	0	0	0	0	0
24.6052	Blank	2.37792e+06	317699	50	14107.4	4.20851e+06	3800.54	0	6801.75	3400.44	50	0	0	0	0	0	0	0	0	0	0	0
25.0286	Blank	2.39748e+06	308285	50	12806.1	4.23039e+06	3750.53	0	6551.62	2300.2	50	0	0	50	0	0	0	0	0	0	50	0
25.4521	Blank	2.42368e+06	304193	150	13606.9	4.2021e+06	3300.41	50	6301.5	3150.38	300	0	0	0	0	0	0	0	0	0	0	0
25.8755	Blank	2.43051e+06	318928	50	16309.9	4.18061e+06	4600.79	50	5801.27	3850.56	100	0	0	0	0	0	0	0	0	0	50	0
26.2989	Blank	2.4088e+06	300717	0	16309.9	4.2483e+06	4750.85	0	8002.42	2900.32	150	0	0	0	0	0	0	0	0	0	50	0
26.7223	Blank	2.34419e+06	313810	0	18713	4.3443e+06	3750.53	0	7151.93	3550.48	250	0	0	0	0	0	0	0	0	0	150	0
27.1457	Blank	2.40025e+06	306853	0	15909.4	4.30653e+06	3800.54	50	6951.82	3700.52	150	0	0	0	0	0	0	0	0	0	100	0
27.5692	Blank	2.4354e+06	320976	50	16009.5	4.2196e+06	3700.51	0	6301.5	2900.32	50	0	0	0	0	0	0	0	0	0	0	0
27.9926	Blank	2.42513e+06	302557	0	14708	4.28257e+06	3400.43	50	6751.72	3500.46	100	0	0	0	0	0	0	0	0	0	50	0
28.416	Blank	2.37971e+06	325892	0	18813.2	4.28602e+06	4000.6	0	6351.52	3450.45	100	0	0	0	0	0	0	0	0	0	50	0
28.8394	Blank	2.45683e+06	333269	0	14808.1	4.1734e+06	4200.66	50	6601.65	3400.44	200	0	0	0	0	0	0	0	0	0	0	0
29.2629	Blank	2376109	308694	0	17511.4	4.21315e+06	3700.51	50	7602.18	3400.44	100	0	0	50	0	0	0	0	0	0	50	0
29.6863	Blank	2.43686e+06	323024	150	16710.4	4.2812e+06	4800.87	50	7402.07	2700.28	200	0	0	0	0	0	0	0	0	0	0	0
30.1097	Blank	2.37494e+06	321795	0	15609	4.23643e+06	3550.47	100	6151.43	3100.36	0	0	0	50	0	0	0	0	0	0	0	0
30.5331	Blank	2.40916e+06	321385	0	15809.3	4.41816e+06	3900.57	100	7952.39	3450.45	150	0	0	0	0	0	0	0	0	0	0	0
30.9565	Blank	2.42109e+06	317085	0	14507.8	4.27249e+06	4250.68	0	7502.13	3300.41	150	0	0	0	0	40	0	0	0	0	0	0
31.38	Blank	2.35006e+06	306648	150	16910.6	4.30733e+06	4400.73	50	7752.27	3700.52	350	50	50	0	0	0	0	0	0	0	0	0
31.8034	Blank	2.41798e+06	307875	50	15508.9	4.18046e+06	4100.63	0	7251.99	3350.42	250	50	0	0	0	0	0	0	0	0	100	0
32.2268	Diamond	2.41603e+06	300308	0	15108.5	4.30829e+06	3900.57	0	8102.48	3150.38	50	0	0	0	0	0	0	0	0	0	150	0
32.6502	Diamond	2.38991e+06	318518	0	14607.9	4.24993e+06	4050.62	0	8702.86	2800.3	150	1900.14	0	10004	50	80	0	0	0	0	2400.24	40
33.0736	Diamond	2.40097e+06	410145	2100.16	25624.4	4.33237e+06	4050.62	950.03	16610.4	5351.08	200	4150.66	100	16911.4	200	200	0	0	0	0	4750.93	40
33.4971	Diamond	2.46712e+06	526067	5701.21	43369.8	4.242e+06	5251.03	2600.25	32189.1	6851.78	100	8702.92	150	21668.6	100	80	0	0	0	0	3900.63	0
33.9205	Diamond	2.47639e+06	514430	5351.06	40761.7	4.33395e+06	6001.35	3100.36	31738	7602.19	200	8552.82	50	21919.1	50	240	40	0	0	0	5601.3	120
34.3439	Diamond	2.55878e+06	629563	6551.59	56418.1	4.36154e+06	4400.73	3650.5	42468	9303.28	400.01	10504.3	100	25726.3	100	240	80	0	0	0	5401.21	120
34.7673	Diamond	2624799	631448	7702.2	57221.5	4.4249e+06	4600.79	4100.63	36249.6	8452.71	200	9653.59	50	23471.9	150	280	0	0	0	0	3800.6	80
35.1907	Diamond	2.60554e+06	513600	3900.56	41162.9	4.36141e+06	4650.81	2000.15	26727	6501.6	300	4550.8	50	15209.2	0	40	0	0	0	0	3150.41	120
35.6142	Diamond	2.6678e+06	453501	3350.42	35045.6	4.33198e+06	5050.96	1450.08	21617.6	5501.15	350	4350.73	50	9203.36	50	120	0	0	0	0	2250.21	120
36.0376	Diamond	2.70909e+06	427471	2150.17	30133.7	4.34033e+06	4100.63	1150.05	17361.4	5601.19	300	2750.29	0	7152.03	0	160	0	0	0	0	1600.11	80
36.461	Diamond	2.75668e+06	390577	1550.09	25925	4.38622e+06	4850.88	1100.05	16109.8	4950.93	250	2200.19	0	5851.36	0	40	40	0	0	0	1350.08	0
36.8844	Diamond	2.77325e+06	379466	2600.25	22719.2	4.406e+06	5501.14	500.01	12656	4450.75	250	2400.22	0	3550.5	100	40	0	0	0	0	1250.06	40
37.3079	Diamond	2.77623e+06	373092	1100.04	22919.5	4.33388e+06	4350.71	250	11855.3	3850.56	100	1650.11	0	3250.42	150	0	0	0	0	0	900.03	0
37.7313	Diamond	2.72557e+06	331834	700.02	19414	4.42295e+06	4350.71	350	10604.2	2800.3	100	600.01	0	2250.2	50	40	0	0	0	0	250	0
38.1547	Diamond	2.75675e+06	313401	600.01	19714.4	4.38866e+06	3700.51	250	9553.45	3000.34	150	550.01	100	2050.17	0	0	0	0	0	0	350.01	0
38.5781	Diamond	2.82099e+06	343726	450.01	16410	4.41087e+06	3900.57	150	8902.99	3600.49	250	300	0	950.04	100	40	0	0	0	0	350.01	40
39.0015	Diamond	2.73378e+06	317290	300	16710.4	4.32154e+06	4600.79	100	9403.34	3650.5	200	400.01	0	550.01	100	40	0	0	0	0	200	0
39.425	Diamond	2.73974e+06	313810	300	18612.9	4.33235e+06	3650.5	150	7802.3	3500.46	150	250	0	400.01	0	0	0	0	0	0	250	0
39.8484	Diamond	2.77382e+06	318723	250	17811.8	4.40317e+06	4250.68	50	9553.45	3750.53	200	150	0	700.02	0	0	0	0	0	0	100	0
40.2718	Diamond	2.7391e+06	314219	50	15709.2	4.45233e+06	4350.71	50	9403.34	3650.5	200	250	0	350	0	40	0	0	0	0	400.01	0
40.6952	Diamond	2.77754e+06	310331	0	17611.5	4.45663e+06	4750.85	150	8252.57	2800.3	250	200	0	150	0	0	0	0	0	0	100	0
41.1186	Diamond	2.79545e+06	301330	200	16410	4.30741e+06	4200.66	0	7902.36	2700.28	50	100	0	100	0	0	0	0	0	0	50	0
41.5421	Diamond	2.75452e+06	309103	150	17211	4.41476e+06	4650.81	0	8252.57	3200.39	200	100	0	200	50	0	0	0	0	0	200	0
41.9655	Diamond	2.77384e+06	304602	50	17611.5	4.41676e+06	4500.76	100	6451.57	3350.42	50	0	0	150	0	0	0	0	0	0	100	0
42.3889	Diamond	2.81605e+06	300308	100	16209.8	4.34912e+06	4500.76	50	9253.23	4300.7	200	0	0	100	0	0	0	0	0	0	50	0
42.8123	Diamond	2.77716e+06	307262	100	18612.9	4.34764e+06	3300.41	50	6951.82	3750.53	200	0	0	100	0	0	0	0	0	50	250	0
43.2357	Diamond	2.8359e+06	314833	100	15909.4	4.45277e+06	4100.63	100	8502.73	2750.29	200	0	0	0	0	0	0	0	0	0	50	0
43.6592	Diamond	2.75892e+06	315038	100	17010.8	4.31267e+06	3950.59	50	8602.8	3200.39	0	100	0	0	0	0	0	0	0	0	250	0
44.0826	Diamond	2.85491e+06	297445	0	18713	4.35641e+06	4150.65	0	7902.36	3100.36	200	100	0	50	0	0	0	0	0	0	100	0
44.506	Diamond	2.80381e+06	321181	250	16710.4	4.31459e+06	4600.79	0	7802.3	3500.46	200	0	0	0	0	0	0	0	0	0	100	0
44.9294	Diamond	2.76383e+06	312377	50	15709.2	4.34202e+06	4000.6	0	7902.36	3250.4	100	0	0	0	0	0	0	0	0	0	50	0
45.3528	Diamond	2.77261e+06	313605	50	15008.4	4.28794e+06	3500.46	0	7402.07	3950.59	100	0	0	50	0	40	0	0	0	0	250	0
45.7763	Diamond	2.80083e+06	314833	50	16209.8	4.39947e+06	4750.85	0	8652.83	3550.48	50	0	0	0	0	0	0	0	0	0	200	0
46.1997	Diamond	2.76489e+06	309717	50	15709.2	4.37686e+06	4600.79	50	9253.23	3100.36	250	100	400.01	50	0	0	0	0	0	0	100	0
46.6231	Diamond	2.83034e+06	326916	200	15609	4.4026e+06	3000.34	50	8452.7	2950.33	150	0	0	150	0	0	0	0	0	0	200	0
47.0465	Diamond	2.78998e+06	304602	100	16610.2	4.31031e+06	3950.59	0	7902.36	3350.42	250	0	0	0	0	0	0	0	0	0	100	0
47.4699	Diamond	2.78595e+06	323433	0	15709.2	4.38295e+06	4550.78	50	9353.3	3450.45	300	50	0	0	0	40	0	0	0	0	0	0
47.8934	Diamond	2.78833e+06	296423	0	19313.9	4.32714e+06	4100.63	50	9903.7	2800.3	150	0	0	100	0	0	0	0	0	0	250	0
48.3168	Diamond	2.76602e+06	305011	50	16009.5	4.38523e+06	3650.5	0	7952.39	2150.18	0	100	0	0	0	0	0	0	0	0	150	0
48.7402	Diamond	2.77066e+06	313401	0	17511.4	4.34917e+06	4850.88	0	8152.51	3050.35	250	100	0	0	0	0	0	0	0	0	50	0
49.1636	Diamond	2.76611e+06	314219	0	15008.4	4.35651e+06	4750.85	0	7702.24	3350.42	300	150	0	50	0	0	0	0	0	50	150	0
49.5871	Diamond	2.80559e+06	326506	300	16810.5	4.37403e+06	3950.59	50	7752.27	4150.65	150	50	0	0	0	0	0	0	0	0	100	0
50.0105	Diamond	2.77306e+06	299081	50	17811.8	4.41155e+06	4650.81	50	8252.57	3400.44	100	0	0	0	0	0	0	0	0	0	100	0
50.4339	Diamond	2.81986e+06	329375	150	18112.2	4.40543e+06	3750.53	0	7902.36	3150.38	150	0	0	100	0	0	0	0	0	0	50	0
50.8573	Diamond	2.78969e+06	307262	100	16910.6	4.40722e+06	3600.49	100	6801.75	2500.24	350	50	0	0	0	0	0	0	0	0	200	0
51.2807	Diamond	2.75619e+06	315652	0	17311.1	4.43996e+06	3950.59	100	8552.76	3650.5	100	0	0	0	0	0	0	0	0	0	100	0
51.7042	Diamond	2.76308e+06	310331	150	18212.3	4.34158e+06	4550.78	100	6701.7	3050.35	150	0	0	0	0	0	0	0	0	0	250	0
52.1276	Diamond	2.78488e+06	304193	50	15709.2	4.3064e+06	4150.65	50	8252.57	3550.48	100	0	0	50	0	0	0	0	0	0	350.01	0
52.551	Diamond	2.73882e+06	306853	100	17211	4.3688e+06	3350.42	0	7051.88	3900.58	200	100	0	0	0	0	0	0	0	0	250	0
52.9744	Diamond	2.7946e+06	319542	0	15809.3	4.28555e+06	4950.92	50	8352.63	3200.39	150	0	0	0	0	0	0	0	0	0	100	0
53.3978	Diamond	2.7173e+06	309512	0	15308.7	4.41365e+06	3600.49	50	8602.8	3100.36	150	50	0	50	0	0	0	0	0	0	150	0
53.8213	Diamond	2.75379e+06	319542	100	16710.4	4.39236e+06	4150.65	100	9153.16	3300.41	0	50	0	50	0	0	0	0	0	0	200	0
54.2447	Diamond	2.76253e+06	309512	200	17311.1	4.35607e+06	3500.46	50	8953.03	2750.29	100	0	0	0	0	0	0	0	0	0	200	0
54.6681	Diamond	2.76536e+06	304807	50	16109.6	4.38238e+06	4550.78	50	7051.88	3550.48	300	0	0	0	0	0	0	0	0	0	100	0
55.0915	Diamond	2.78214e+06	326301	0	16810.5	4.28003e+06	4800.87	0	6801.75	2750.29	100	0	0	0	0	0	0	0	0	0	150	0
55.5149	Diamond	2.8081e+06	309717	0	16410	4.39581e+06	4300.69	0	7352.04	2150.18	200	0	0	0	0	0	0	0	0	0	250	0
55.9384	Diamond	2.80515e+06	299081	1450.08	15609	4.34191e+06	4350.71	0	7852.33	2700.28	200	50	0	0	0	0	0	0	0	0	350.01	0
56.3618	Diamond	2.82177e+06	302762	100	17311.1	4.40208e+06	3850.56	0	6251.48	3100.36	250	0	0	0	0	0	0	0	0	0	150	0
56.7852	Diamond	2.77165e+06	332039	150	16810.5	4.32963e+06	4000.6	0	8102.48	3350.42	150	0	0	0	0	0	0	0	0	0	100	0
57.2086	Diamond	2.83334e+06	306648	50	15609	4.33668e+06	4750.85	0	7802.3	3150.38	150	0	0	0	0	0	0	0	0	0	150	0
57.6321	Diamond	2.78361e+06	315243	100	14207.5	4.27425e+06	4500.76	0	8602.8	3300.41	150	0	0	0	0	0	0	0	0	0	150	0
58.0555	Diamond	2.75853e+06	307875	50	15909.4	4.28529e+06	4800.87	100	8352.63	3650.5	250	0	0	50	0	0	0	0	0	0	50	0
58.4789	Diamond	2.84812e+06	326506	0	14708	4.29644e+06	4000.6	0	7752.27	3250.4	0	50	0	0	0	0	0	0	0	0	200	0
58.9023	Diamond	2.81995e+06	307671	0	17110.9	4.37212e+06	4000.6	0	7201.96	2950.33	200	0	0	50	0	40	0	0	0	0	50	0
59.3257	Diamond	2.81812e+06	321590	0	15008.4	4.4257e+06	3350.42	100	8152.51	3850.56	100	50	0	0	0	0	0	0	0	0	200	0
59.7492	Diamond	2.78988e+06	308489	0	16810.5	4.50825e+06	4300.69	50	8902.99	3500.46	50	0	0	0	0	0	0	0	0	0	100	0
60.1726	Diamond	2.79126e+06	308489	50	17611.5	4.32343e+06	3800.54	0	9403.34	4150.65	200	0	50	100	0	0	0	0	0	0	200	40
60.596	Diamond	2.83319e+06	314015	50	17311.1	4.38132e+06	4050.62	50	8802.93	3500.46	150	50	0	0	0	0	0	0	0	0	50	0
61.0194	Diamond	2.84517e+06	301944	0	15609	4.30474e+06	4600.79	50	8752.89	3750.53	200	0	0	800.03	0	0	0	0	0	0	200	0
61.4428	Diamond	2.80938e+06	301739	50	14307.6	4.36338e+06	3350.42	0	7952.39	3450.45	50	0	0	0	0	0	0	0	0	0	200	0
61.8663	Diamond	2.8219e+06	322614	50	18813.2	4.38228e+06	4250.68	50	8402.67	3600.49	50	0	0	0	0	0	0	0	0	0	50	0
62.2897	Diamond	2.79177e+06	322819	0	18212.3	4.40328e+06	4350.71	0	8302.6	3050.35	150	0	0	0	0	0	0	0	0	0	250	0
62.7131	Diamond	2.84002e+06	304193	50	18012	4.33165e+06	3700.51	50	7802.3	3250.4	100	0	50	50	0	0	0	0	0	0	100	0
63.1365	Diamond	2.82312e+06	312173	100	17611.5	4.41417e+06	4100.63	0	7051.88	2250.19	100	0	0	0	0	0	0	0	0	0	150	0
63.56	Diamond	2.79768e+06	315448	100	17311.1	4.22961e+06	3650.5	0	9003.06	3000.34	250	0	0	0	0	0	0	0	0	0	250	0
63.9834	Diamond	2.82203e+06	316062	50	15909.4	4.31298e+06	4650.81	0	8502.73	3050.35	100	50	0	100	0	0	0	0	0	0	50	0
64.4068	Diamond	2.82192e+06	308694	50	17211	4.34292e+06	3700.51	0	8402.67	3000.34	200	150	0	100	0	0	0	0	0	0	350.01	0
64.8302	Diamond	2.84916e+06	307875	0	15909.4	4.26645e+06	3500.46	0	7502.13	3200.39	150	100	0	0	0	0	0	0	0	0	150	0
65.2536	Diamond	2.77948e+06	311559	50	15609	4.36286e+06	3850.56	50	7852.33	4850.89	250	0	0	0	0	0	0	0	0	0	250	0
65.677	Diamond	2.84168e+06	310740	50	16510.1	4.38186e+06	4650.81	50	6651.67	3500.46	300	0	0	50	0	0	0	0	0	0	200	0
66.1005	Diamond	2.8e+06	297241	100	15809.3	4.45349e+06	4150.65	0	8202.54	3850.56	100	0	0	50	0	80	0	0	0	0	100	0
66.5239	Diamond	2.78367e+06	320157	0	18212.3	4.33429e+06	3450.45	0	7602.18	2750.29	150	0	0	0	0	0	0	0	0	0	50	0
66.9473	Diamond	2.76678e+06	322409	100	15408.8	4.37289e+06	4900.9	0	7251.99	3400.44	200	0	0	0	0	0	0	0	0	0	200	0
67.3707	Diamond	2.83413e+06	314219	0	16410	4.39138e+06	4050.62	0	7802.3	3800.55	150	0	0	0	0	0	0	0	0	0	0	0
67.7942	Diamond	2.85918e+06	295605	50	17711.7	4.37492e+06	4450.74	150	7101.91	3400.44	150	0	0	0	0	0	0	0	0	0	200	0
68.2176	Diamond	2.75885e+06	305625	0	19414	4.44709e+06	4050.62	100	8502.73	3000.34	150	0	0	50	0	0	0	0	0	0	50	0
68.641	Diamond	2.79547e+06	322614	0	15609	4.36138e+06	3750.53	0	6501.6	3650.5	200	0	0	0	0	0	0	0	0	0	150	0
69.0644	Diamond	2.79445e+06	310535	0	16610.2	4.45749e+06	3600.49	100	8802.93	3200.39	350	0	0	50	0	0	0	0	0	0	250	0
69.4878	Diamond	2.89837e+06	310740	50	16009.5	4.38119e+06	4000.6	200	7151.93	2450.23	50	0	0	50	0	0	0	0	0	0	150	0
69.9113	Diamond	2.82656e+06	308285	0	18612.9	4.38482e+06	3700.51	0	7902.36	2500.24	100	0	0	50	0	0	0	0	0	0	200	0
70.3347	Diamond	2.8182e+06	312991	100	17211	4.35975e+06	4300.69	0	7952.39	3250.4	50	0	0	0	0	0	0	0	0	0	50	0
70.7581	Diamond	2.86377e+06	324048	100	16610.2	4.38764e+06	3800.54	0	8252.57	3250.4	300	0	0	0	0	0	0	0	0	0	250	0
71.1815	Diamond	2.82129e+06	294583	50	16410	4.44727e+06	4150.65	50	8402.67	3200.39	150	0	0	0	0	0	0	0	0	0	300	0
71.605	Diamond	2.85131e+06	301944	0	19614.3	4.36061e+06	2750.28	0	7101.91	3550.48	100	50	0	0	0	0	0	0	0	0	250	0
72.0284	Diamond	2.81595e+06	297036	50	16510.1	4.37694e+06	4100.63	0	8052.45	3300.41	100	100	0	0	0	0	0	0	40	0	100	0
72.4518	Diamond	2.81678e+06	305421	50	16309.9	4.30894e+06	3850.56	0	7352.04	3050.35	250	150	0	0	0	0	0	0	0	0	500.01	0
72.8752	Diamond	2.87032e+06	307875	0	16810.5	4.38132e+06	3800.54	0	9003.06	3000.34	50	0	0	50	0	0	0	0	0	0	300	0
73.2986	Diamond	2.842e+06	314219	50	16410	4.33937e+06	4650.81	0	7852.33	2850.31	200	0	0	0	0	0	0	0	0	0	100	0
73.722	Diamond	2.87368e+06	305216	0	15809.3	4.34814e+06	4550.78	100	9103.13	3200.39	150	0	0	0	0	0	0	0	0	0	200	0
74.1455	Diamond	2.83558e+06	309922	50	14407.7	4.30738e+06	4500.76	150	8002.42	3250.4	200	50	0	0	0	0	0	0	0	0	100	0
74.5689	Diamond	2.8222e+06	308898	0	15709.2	4.3016e+06	4050.62	0	8452.7	3050.35	0	0	0	0	0	0	0	0	0	0	250	0
74.9923	Diamond	2.84138e+06	308898	0	18212.3	4.31801e+06	3950.59	0	7352.04	2950.33	50	50	0	0	0	0	0	0	0	0	100	0
75.4157	Diamond	2.83832e+06	327326	0	17511.4	4.30712e+06	4250.68	50	8102.48	3450.45	200	50	0	0	0	0	0	0	0	0	200	0
75.8392	Diamond	2.7661e+06	307262	50	17711.7	4.36587e+06	4000.6	0	7452.1	2950.33	50	0	0	0	0	0	0	0	0	0	100	0
76.2626	Diamond	2.80041e+06	311559	0	18512.7	4.42384e+06	4250.68	0	7902.36	4000.61	50	0	0	50	0	40	0	0	0	0	200	0
76.686	Diamond	2.80132e+06	313810	50	16610.2	4.36602e+06	4450.74	0	9303.27	3150.38	50	50	0	0	0	0	0	0	0	0	100	0
77.1094	Diamond	2.84997e+06	317495	50	16410	4.29284e+06	3750.53	0	7302.01	3050.35	250	50	0	0	0	0	0	0	0	0	150	0
77.5328	Diamond	2.85416e+06	308898	50	13907.2	4.4405e+06	4850.88	0	8802.93	3250.4	50	50	0	0	50	0	0	0	0	0	300	0
77.9563	Diamond	2.85533e+06	302148	100	16309.9	4.40289e+06	4600.79	100	8602.8	3250.4	450.01	0	0	0	0	0	0	0	0	0	100	0
78.3797	Diamond	2.85669e+06	304807	100	14908.3	4.33478e+06	3750.53	100	7802.3	3550.48	150	0	0	0	0	0	0	0	0	0	150	0
78.8031	Diamond	2.82075e+06	305625	0	19614.3	4.37645e+06	4550.78	0	8953.03	4100.64	250	0	0	0	0	0	0	0	0	0	100	0
79.2265	Diamond	2.80542e+06	318109	0	15809.3	4.33504e+06	4000.6	0	9053.1	2750.29	100	50	0	50	0	0	0	0	0	0	150	0
79.65	Diamond	2.83641e+06	326711	50	14207.5	4.3975e+06	4850.88	0	8402.67	2800.3	50	0	0	0	0	0	0	0	0	0	50	0
80.0734	Diamond	2.84281e+06	322205	50	18512.7	4.31853e+06	4450.74	50	7552.15	3400.44	150	0	0	0	0	0	0	0	0	0	250	0
80.4968	Diamond	2.86229e+06	306239	0	17311.1	4.34842e+06	4650.81	50	9153.16	3050.35	0	0	0	0	0	0	0	0	0	0	50	0
80.9202	Diamond	2.83043e+06	307262	50	17811.8	4.36211e+06	3900.57	50	8402.67	3300.41	150	0	0	0	0	80	0	0	0	0	400.01	0
81.3436	Diamond	2.84827e+06	305011	50	18412.6	4.28537e+06	3850.56	0	8802.93	3300.41	0	50	0	0	0	0	0	0	0	50	150	0
81.767	Diamond	2.81444e+06	299490	150	17311.1	4.43374e+06	4050.62	0	9403.34	2950.33	350	50	0	0	0	0	0	0	0	0	50	0
82.1905	Diamond	2.8286e+06	309103	0	18212.3	4.38274e+06	3950.59	0	7752.27	2700.28	150	0	0	0	0	0	0	0	0	0	150	0
82.6139	Diamond	2.8716e+06	312991	0	13606.9	4.39529e+06	4050.62	0	8402.67	3300.41	250	0	0	0	0	0	0	40	0	0	150	0
83.0373	Diamond	2.84848e+06	310740	0	13707	4.46008e+06	4250.68	100	7652.21	2950.33	150	0	0	0	0	0	0	0	0	0	400.01	0
83.4607	Diamond	2.85701e+06	298672	100	17110.9	4.21792e+06	3750.53	50	7352.04	3200.39	300	100	0	0	0	0	0	0	0	0	100	0
83.8842	Diamond	2.8589e+06	333269	150	14908.3	4.40945e+06	4150.65	50	7952.39	2950.33	50	100	0	0	0	0	0	0	0	0	50	0
84.3076	Diamond	2.84891e+06	309103	0	17311.1	4.34668e+06	4750.85	0	7151.93	3100.36	200	0	0	0	0	0	0	0	0	0	0	0
84.731	Diamond	2.84555e+06	305216	0	17010.8	4.36698e+06	2650.26	0	8502.73	3650.5	50	0	0	0	0	0	0	0	0	0	50	0
85.1544	Diamond	2.84646e+06	306034	50	17311.1	4.28146e+06	3950.59	0	8852.96	3900.58	300	350	0	0	0	0	0	0	0	0	250	0
85.5778	Diamond	2.84649e+06	306443	0	14607.9	4.30228e+06	4500.76	0	9003.06	3650.5	50	0	50	0	0	0	0	0	0	0	150	0
86.0013	Diamond	2.83872e+06	312991	50	17010.8	4.32351e+06	4000.6	50	7452.1	3600.49	150	0	0	0	0	0	0	0	0	0	300	0
86.4247	Diamond	2.85308e+06	311559	0	15408.8	4.39366e+06	3950.59	50	7802.3	3700.52	100	50	0	0	0	0	0	0	0	0	150	0
86.8481	Diamond	2.88115e+06	320771	50	16910.6	4.35682e+06	4250.68	50	8252.57	3650.5	200	2450.23	0	0	0	0	0	0	0	0	300	0
87.2715	Diamond	2.86056e+06	322614	0	16810.5	4.27715e+06	3950.59	100	8152.51	3350.42	100	0	0	6401.63	0	0	0	0	0	0	100	0
87.695	Diamond	2.84051e+06	310945	50	16209.8	4.35589e+06	4500.76	0	6851.77	3100.36	150	0	0	0	0	0	0	0	0	0	150	0
88.1184	Diamond	2.85875e+06	301739	0	16610.2	4.40553e+06	4750.85	200	7752.27	3450.45	50	0	50	0	0	0	0	0	0	0	150	0
88.5418	Diamond	2.82271e+06	328760	150	14207.5	4.3302e+06	3400.43	50	7352.04	3800.55	50	0	0	0	0	0	0	0	0	0	200	0
88.9652	Diamond	2.82143e+06	327940	0	15809.3	4.37147e+06	3650.5	50	8202.54	3650.5	50	0	0	0	0	0	0	0	0	0	100	0
89.3886	Diamond	2.87124e+06	300717	0	17311.1	4.296e+06	4800.87	0	9503.41	2850.31	50	50	0	0	0	0	0	0	0	0	150	0
89.812	Diamond	2.88531e+06	300921	0	16410	4.35e+06	3400.43	100	7051.88	3450.45	150	50	0	0	0	0	0	0	0	50	300	0
90.2355	Diamond	2.82482e+06	301739	50	20115	4.35716e+06	4400.73	0	7902.36	3300.41	200	0	0	0	50	0	0	0	0	0	100	0
90.6589	Diamond	2.84974e+06	308489	50	16810.5	4.3022e+06	4750.85	0	7652.21	2550.25	0	0	0	0	0	0	0	0	0	0	200	0
91.0823	Diamond	2.83777e+06	323843	50	16910.6	4.32664e+06	4050.62	50	9153.16	2550.25	50	50	0	0	0	0	0	0	0	0	50	0
91.5057	Diamond	2.83889e+06	313810	100	15308.7	4.4087e+06	3750.53	150	8202.54	3300.41	50	50	0	0	0	0	0	0	0	0	200	0
91.9292	Diamond	2.76808e+06	309512	0	15408.8	4.30622e+06	4050.62	50	7852.33	3000.34	150	0	0	0	0	0	0	0	40	0	200	0
92.3526	Diamond	2.85656e+06	322614	50	17811.8	4.33256e+06	4600.79	0	7702.24	2900.32	0	0	0	0	0	0	0	0	0	0	50	0
92.776	Diamond	2.79864e+06	305421	100	16610.2	4.35462e+06	3450.45	0	7702.24	3450.45	50	0	0	0	0	0	0	0	0	0	100	0
93.1994	Diamond	2.83081e+06	319747	0	16209.8	4.30108e+06	3950.59	0	9103.13	3300.41	300	0	0	0	0	0	0	0	0	0	150	0
93.6228	Diamond	2.84047e+06	327940	0	14307.6	4.34054e+06	4500.76	50	9653.52	3100.36	50	0	0	0	0	0	0	0	0	0	50	0
94.0463	Diamond	2.87983e+06	311763	100	17611.5	4.36385e+06	4250.68	0	8052.45	3350.42	150	0	0	0	0	0	0	0	0	0	200	0
94.4697	Diamond	2.86773e+06	311354	50	15609	4.33453e+06	4400.73	150	6551.62	3650.5	150	0	50	0	0	0	0	0	0	0	150	0
94.8931	Diamond	2.89403e+06	305421	0	16710.4	4.3654e+06	4250.68	100	7702.24	3400.44	100	0	0	0	0	0	0	0	0	0	200	0
95.3165	Diamond	2.86498e+06	322000	0	15008.4	4.41059e+06	4150.65	50	7652.21	3100.36	100	0	0	0	50	0	0	0	0	0	300	0
95.7399	Diamond	2.90356e+06	299899	50	17511.4	4.50389e+06	4600.79	50	8502.73	2950.33	200	0	0	0	0	0	0	0	0	0	400.01	0
96.1634	Diamond	2.83923e+06	319542	0	17711.7	4.37092e+06	3900.57	0	8102.48	3700.52	150	0	0	50	0	0	0	0	0	0	250	0
96.5868	Diamond	2.8676e+06	313196	0	15408.8	4.31093e+06	4050.62	150	8802.93	3300.41	50	0	0	0	0	40	0	0	0	0	200	0
97.0102	Diamond	2.83862e+06	308080	100	15709.2	4.4264e+06	3800.54	100	8852.96	3850.56	200	0	0	0	0	0	0	0	0	0	150	0
97.4336	Diamond	2.86856e+06	314833	50	17311.1	4.48372e+06	3700.51	0	8152.51	3250.4	0	0	0	0	0	0	0	0	0	0	100	0
97.8571	Diamond	2835017	303989	0	14808.1	4.31337e+06	4100.63	0	8102.48	2800.3	50	0	0	0	50	0	0	0	0	0	250	0
98.2805	Diamond	2.83536e+06	310126	0	13606.9	4.42907e+06	4450.74	50	6501.6	3200.39	0	0	0	0	0	0	0	0	0	0	150	0
98.7039	Diamond	2.88417e+06	301739	50	15108.5	4.34106e+06	4150.65	50	8152.51	3100.36	150	0	0	0	0	0	40	0	0	0	100	0
99.1273	Diamond	2.87515e+06	306443	0	15408.8	4.43338e+06	3850.56	0	9153.16	3600.49	200	0	0	0	0	0	0	0	0	0	50	0
99.5507	Diamond	2.86424e+06	298672	50	17511.4	4.36662e+06	4000.6	50	8502.73	3050.35	50	0	0	0	0	0	0	0	0	0	150	0
99.9742	Diamond	2.86265e+06	311968	50	17411.3	4.42635e+06	3850.56	0	7352.04	4150.65	150	50	0	0	0	0	0	0	0	0	300	0
100.398	Diamond	2.88604e+06	310126	0	15308.7	4.34588e+06	4300.69	0	7502.13	3650.5	150	50	0	0	0	0	0	0	0	0	250	0
100.821	Diamond	2.8043e+06	322205	150	17711.7	4.4965e+06	4200.66	0	6751.72	3400.44	150	0	0	0	0	0	0	0	0	0	200	0
101.244	Diamond	2.93924e+06	309922	0	15408.8	4.36426e+06	4150.65	50	7852.33	3300.41	100	0	0	0	0	0	0	0	0	0	150	0
101.668	Diamond	2.90758e+06	304807	150	17311.1	4.33411e+06	4350.71	0	8953.03	3150.38	250	0	0	0	0	0	0	0	0	0	300	0
102.091	Diamond	2.87356e+06	309717	50	15809.3	4.28874e+06	4550.78	0	8902.99	3100.36	50	0	0	0	0	0	0	0	0	0	250	0
102.515	Diamond	2.85388e+06	315652	50	15308.7	4.40898e+06	3600.49	0	8652.83	3000.34	150	50	50	0	0	0	0	0	0	0	300	0
102.938	Diamond	2.8747e+06	297854	0	15909.4	4.42876e+06	5451.12	150	9103.13	3200.39	200	50	0	0	0	0	0	0	0	0	100	0
103.362	Diamond	2.85557e+06	318109	0	18012	4.324e+06	3850.56	0	7402.07	3700.52	200	50	0	50	0	0	0	0	0	0	50	0
103.785	Diamond	2.85752e+06	315652	0	16109.6	4.37385e+06	4000.6	50	8152.51	3200.39	200	0	0	0	0	0	0	0	0	0	150	0
104.208	Diamond	2.81635e+06	311968	0	17811.8	4.36027e+06	3850.56	100	7502.13	3900.58	0	0	0	0	0	0	0	0	0	0	150	0
104.632	Diamond	2.85788e+06	298263	150	19013.4	4.31428e+06	4650.81	0	6751.72	3100.36	50	0	0	0	0	0	0	0	0	0	100	0
105.055	Diamond	2.85384e+06	320771	200	16610.2	4.33196e+06	4500.76	100	7552.15	4200.67	250	50	0	0	0	0	0	0	0	0	100	0
105.479	Diamond	2.87721e+06	311354	37000.8	17411.3	4.33209e+06	3900.57	0	7852.33	2750.29	150	0	0	0	0	0	0	0	0	0	0	0
105.902	Diamond	2.85943e+06	334909	50	17211	4.32535e+06	3950.59	100	8402.67	3400.44	250	50	0	0	0	0	0	0	0	0	50	0
106.325	Diamond	2.85756e+06	324458	0	15108.5	4.39441e+06	5100.98	0	9453.37	3250.4	100	0	0	0	0	0	0	0	0	0	100	0
106.749	Diamond	2.8515e+06	310126	100	14007.3	4.41824e+06	4450.74	0	7852.33	3000.34	150	0	0	0	0	0	0	0	0	0	150	0
107.172	Diamond	2.80995e+06	302762	50	17611.5	4.32366e+06	3800.54	0	6601.65	3100.36	150	0	0	0	50	0	0	0	0	0	150	0
107.596	Diamond	2.8914e+06	314629	0	15909.4	4.49896e+06	4300.69	50	8052.45	3350.42	50	0	0	50	0	0	0	0	0	0	200	0
108.019	Diamond	2.83277e+06	298876	0	13807.1	4.39179e+06	3850.56	50	7902.36	3400.44	100	0	0	0	0	0	0	0	0	0	100	0
108.443	Diamond	2.85516e+06	289883	0	14207.5	4.41821e+06	3800.54	0	9353.3	3450.45	50	50	0	0	0	0	0	0	0	0	250	0
108.866	Diamond	2.82095e+06	311559	0	17211	4.36532e+06	4100.63	0	8102.48	3200.39	100	0	0	0	0	0	0	0	0	0	200	0
109.289	Diamond	2.88919e+06	311763	50	15909.4	4.43706e+06	4200.66	100	8052.45	3150.38	100	0	0	0	0	40	0	0	0	0	250	0
109.713	Diamond	2844097	313810	50	20215.2	4.34305e+06	4850.88	0	8802.93	3450.45	200	50	0	0	0	0	0	0	0	0	250	0
110.136	Diamond	2.85263e+06	305216	50	16009.5	4.39013e+06	4600.79	50	8202.54	2750.29	200	0	0	0	0	0	0	0	0	0	50	0
110.56	Diamond	2.89093e+06	311968	150	18112.2	4.36351e+06	3650.5	50	9003.06	2800.3	50	0	50	0	0	0	0	0	0	0	150	0
110.983	Diamond	2.82737e+06	316266	0	18112.2	4391637	3950.59	50	9103.13	3300.41	100	0	0	0	0	0	0	0	0	0	100	0
111.407	Diamond	2.88006e+06	309512	0	17311.1	4.36198e+06	4350.71	0	7852.33	2900.32	400.01	0	0	0	0	0	0	0	0	0	200	0
111.83	Diamond	2.84289e+06	315448	50	16009.5	4.34839e+06	3250.4	0	8452.7	3300.41	150	0	0	0	0	0	0	0	0	0	100	0
112.253	Diamond	2.83698e+06	309922	0	15709.2	4.3653e+06	4250.68	0	7752.27	3050.35	200	50	0	0	0	0	0	0	0	0	50	0
112.677	Diamond	2.84444e+06	307875	50	17010.8	4.28716e+06	3800.54	0	8252.57	2750.29	250	0	50	0	0	0	0	0	0	0	350.01	0
113.1	Diamond	2.84051e+06	300717	100	16810.5	4.34059e+06	3450.45	0	8652.83	4100.64	50	0	0	0	0	0	0	0	0	0	250	0
113.524	Diamond	2.8581e+06	287227	50	16610.2	4.36665e+06	4150.65	50	10604.2	3100.36	200	50	0	0	50	0	0	0	0	0	50	0
113.947	Diamond	2.884e+06	319747	50	17711.7	4.3717e+06	4100.63	0	9253.23	3300.41	200	0	0	50	0	0	0	0	0	0	150	0
114.37	Diamond	2.89656e+06	305216	100	15709.2	4.30894e+06	4600.79	0	7702.24	2400.22	50	0	0	0	0	0	0	0	0	0	100	0
114.794	Diamond	2.82165e+06	318723	100	18012	4.40429e+06	3800.54	50	8102.48	3500.46	150	0	0	0	0	0	0	0	0	0	50	0
115.217	Diamond	2.89735e+06	325687	0	18813.2	4.38472e+06	4150.65	0	7902.36	3350.42	50	0	0	300	0	0	0	0	0	0	100	0
115.641	Diamond	2.91895e+06	301944	0	16109.6	4.36229e+06	4050.62	0	7251.99	3300.41	200	0	0	0	0	0	0	0	0	0	150	0
116.064	Diamond	2.86039e+06	310740	50	19213.7	4.41601e+06	3650.5	100	7652.21	3100.36	150	0	0	0	0	0	0	0	0	0	200	0
116.488	Diamond	2.88878e+06	313401	0	14908.3	4.33779e+06	3600.49	50	7352.04	3300.41	100	0	0	0	0	0	0	0	0	0	250	0
116.911	Diamond	2.87677e+06	312582	100	17010.8	4.44001e+06	4200.66	200	7752.27	3800.55	50	0	0	0	0	0	0	0	0	0	150	0
117.334	Diamond	2.85943e+06	312582	100	15609	4.27073e+06	4550.78	0	8552.76	3400.44	250	0	0	0	0	0	0	0	0	0	200	0
117.758	Diamond	2.91468e+06	300921	100	17110.9	4.4285e+06	5151	0	7552.15	3250.4	150	0	0	0	0	0	0	0	0	0	50	0
118.181	Diamond	2.88047e+06	307262	0	17010.8	4.34238e+06	3350.42	50	8602.8	3150.38	50	0	0	0	0	0	0	0	0	0	350.01	0
118.605	Diamond	2.92568e+06	313810	100	17311.1	4.38987e+06	3850.56	50	9303.27	3050.35	150	0	0	0	0	0	0	0	0	0	100	0
119.028	Diamond	2.87609e+06	311763	0	12806.1	4.39812e+06	3650.5	0	9503.41	3250.4	250	50	0	0	0	0	0	0	0	0	200	0
119.452	Diamond	2.84678e+06	307671	0	18312.5	4.3723e+06	4800.87	0	7101.91	4300.7	250	0	0	0	0	0	0	0	0	0	250	0
119.875	Diamond	2.91158e+06	304602	0	16510.1	4.366e+06	4250.68	50	8652.83	2400.22	150	0	0	0	0	0	0	0	0	0	50	0
120.298	Diamond	2.86443e+06	301535	150	15108.5	4.33955e+06	4200.66	0	9153.16	3700.52	100	0	0	50	0	0	0	0	0	0	50	0
120.722	Diamond	2.89946e+06	306648	50	18612.9	4.34847e+06	4100.63	50	7151.93	2800.3	100	50	0	50	0	0	0	0	0	0	50	0
121.145	Diamond	2.82979e+06	316062	50	15909.4	4.36996e+06	3550.47	0	8102.48	3400.44	50	0	0	0	0	0	0	0	0	0	200	0
121.569	Diamond	2.88427e+06	313605	0	17211	4.23135e+06	4800.87	0	7802.3	2950.33	150	0	0	0	0	0	0	0	0	0	100	0
121.992	Diamond	2.8518e+06	326301	100	19614.3	4.29763e+06	3550.47	0	9053.1	3600.49	200	0	0	100	0	0	0	0	0	0	100	0
122.415	Diamond	2.90624e+06	314629	100	17711.7	4.24509e+06	4100.63	100	8602.8	2750.29	200	50	0	0	0	0	0	0	0	0	300	0
122.839	Diamond	2.84166e+06	303989	0	16209.8	4.4439e+06	4300.69	150	7201.96	4350.72	100	0	0	50	0	0	0	0	0	0	150	0
123.262	Diamond	2.85016e+06	315038	50	19313.9	4.35135e+06	4050.62	0	8152.51	2650.27	200	0	0	0	0	0	0	0	0	0	150	0
123.686	Diamond	2.89648e+06	315243	0	14908.3	4.36408e+06	4600.79	0	8552.76	3650.5	250	0	0	0	0	0	0	0	0	0	100	0
124.109	Diamond	2.82099e+06	322614	100	16810.5	4.37836e+06	3650.5	0	7402.07	2200.18	100	100	0	0	0	0	0	0	0	0	100	0
124.533	Diamond	2.89089e+06	314424	100	17511.4	4.4074e+06	4350.71	0	7652.21	3250.4	500.01	0	0	0	0	0	0	0	40	0	0	0
124.956	Diamond	2.89809e+06	305625	0	17211	4.32778e+06	4650.81	0	7352.04	2900.32	150	0	0	0	0	0	0	0	0	0	150	0
125.379	Diamond	2.83717e+06	313605	0	17211	4.2454e+06	4100.63	50	8352.63	3700.52	250	0	0	0	0	0	0	0	0	0	100	0
125.803	Diamond	2.82362e+06	305011	0	15609	4.33035e+06	3950.59	50	7101.91	3700.52	100	0	0	0	0	0	0	0	0	0	100	0
126.226	Diamond	2.86239e+06	303784	0	14607.9	4.24965e+06	4150.65	0	8852.96	3050.35	200	100	0	0	0	0	0	0	0	0	250	0
126.65	Diamond	2.87047e+06	297241	50	16610.2	4.40468e+06	4850.88	0	8152.51	2650.27	100	0	0	0	0	0	0	0	0	0	0	0
127.073	Diamond	2.84604e+06	313605	0	16309.9	4.30427e+06	5000.94	0	9303.27	3400.44	250	0	50	0	0	0	0	0	0	0	100	0
127.497	Diamond	2.90322e+06	320976	100	16309.9	4.34474e+06	4250.68	100	7452.1	2800.3	50	0	0	0	0	0	0	0	0	0	150	0
127.92	Diamond	2.91283e+06	318518	50	14107.4	4.33328e+06	4400.73	150	7702.24	2700.28	100	0	0	0	0	0	0	0	0	0	100	0
128.343	Diamond	2.89784e+06	313196	50	16209.8	4.33605e+06	3100.36	0	7302.01	3300.41	100	0	0	0	0	0	0	0	0	0	50	0
128.767	Diamond	2.87555e+06	313605	50	17411.3	4.35252e+06	3550.47	0	7552.15	2350.21	100	0	0	0	0	0	0	0	0	0	100	0
129.19	Diamond	2.84857e+06	316062	100	19313.9	4.34523e+06	3650.5	50	8502.73	2900.32	50	0	0	0	0	40	0	0	0	0	150	0
129.614	Diamond	2.87815e+06	368775	100	14507.8	4.41774e+06	4450.74	50	8052.45	3200.39	200	50	0	0	0	0	0	0	0	0	50	0
130.037	Diamond	2.82194e+06	310535	0	17311.1	4.31664e+06	4500.76	0	8602.8	3050.35	350	0	0	0	0	0	0	40	40	0	100	0
130.46	Diamond	2.87889e+06	314629	0	19614.3	4.26837e+06	3700.51	100	7452.1	2650.27	0	0	0	0	0	0	0	0	0	0	0	0
130.884	Diamond	2.90224e+06	316676	150	17611.5	4.38103e+06	5100.98	100	8552.76	3400.44	250	0	0	0	0	0	0	0	0	0	100	0
131.307	Diamond	2.87475e+06	312377	0	15308.7	4.27249e+06	4350.71	0	8402.67	3550.48	250	50	0	0	0	0	0	0	0	0	250	0
131.731	Diamond	2.8831e+06	300103	0	18312.5	4.40704e+06	3850.56	0	9253.23	2900.32	250	0	0	0	0	0	0	0	0	0	0	0
132.154	Diamond	2.84823e+06	306239	0	12906.2	4.30264e+06	4000.6	0	7652.21	3350.42	200	50	0	0	0	0	0	0	0	0	100	0
132.578	Diamond	2.90224e+06	323229	50	16510.1	4.41868e+06	4050.62	0	8802.93	2700.28	150	0	0	0	0	0	0	0	0	0	0	0
133.001	Diamond	2.83128e+06	294992	0	18913.3	4.3192e+06	4450.74	150	7402.07	2750.29	200	0	0	0	0	0	0	0	0	0	150	0
133.424	Diamond	2.86924e+06	308285	0	17911.9	4.33598e+06	3800.54	0	8302.6	3150.38	150	0	0	0	0	0	0	0	0	0	200	0
133.848	Diamond	2.91383e+06	330399	0	17311.1	4.32874e+06	4550.78	0	7952.39	2650.27	100	0	0	0	0	0	0	0	0	0	250	0
134.271	Diamond	2.95634e+06	313401	100	17511.4	4.373e+06	4250.68	50	8002.42	2850.31	300	0	0	0	0	0	0	0	0	0	150	0
134.695	Diamond	2.88404e+06	304602	100	15008.4	4.3781e+06	4100.63	0	8502.73	2900.32	400.01	0	0	0	0	0	0	0	0	0	250	0
135.118	Diamond	2.93964e+06	303375	0	15508.9	4.32683e+06	4150.65	100	7552.15	3250.4	300	50	0	0	0	0	0	0	0	0	50	0
135.542	Diamond	2.86275e+06	301535	50	15508.9	4.38565e+06	4100.63	50	8552.76	3200.39	0	0	0	0	0	0	0	0	0	0	250	0
135.965	Diamond	2.85977e+06	310331	50	16410	4.34064e+06	4450.74	100	8402.67	2600.26	200	50	0	0	0	0	0	0	0	0	300	0
136.388	Diamond	2.88312e+06	332859	50	17010.8	4.41105e+06	3950.59	0	8102.48	3600.49	100	0	50	0	0	0	0	0	0	0	200	0
136.812	Diamond	2.85025e+06	300103	50	17911.9	4.378e+06	4600.79	0	7201.96	3050.35	100	0	0	0	0	0	0	0	0	0	300	0
137.235	Diamond	2.83522e+06	325072	0	19414	4.34889e+06	3950.59	50	7151.93	2950.33	100	0	0	0	0	0	0	0	0	0	0	0
137.659	Diamond	2.90143e+06	309103	0	16009.5	4.35267e+06	3450.45	50	7802.3	3500.46	100	50	0	0	0	0	0	0	0	0	150	0
138.082	Diamond	2.90805e+06	299694	0	18112.2	4.37619e+06	4450.74	50	7952.39	2650.27	0	50	0	0	0	0	0	0	0	0	150	0
138.505	Diamond	2.87211e+06	314424	0	16109.6	4.32112e+06	4250.68	100	7001.85	3100.36	150	0	0	0	0	0	0	0	0	0	150	0
138.929	Diamond	2.9272e+06	307671	50	14908.3	4.29331e+06	4250.68	50	6851.77	3200.39	100	0	0	0	0	0	0	0	0	0	200	0
139.352	Diamond	2.84723e+06	328350	50	17211	4.44066e+06	3800.54	0	8452.7	3200.39	100	0	0	50	0	0	0	0	0	0	250	0
139.776	Diamond	2.90369e+06	312582	100	14407.7	4.34943e+06	5050.96	0	8452.7	4300.7	50	0	0	0	0	0	0	0	0	0	50	0
140.199	Diamond	2.85263e+06	316676	50	17110.9	4.43257e+06	4200.66	50	8002.42	3050.35	0	0	0	0	0	0	0	0	0	0	200	0
140.623	Diamond	2.92021e+06	300717	50	17010.8	4.39415e+06	4100.63	50	8902.99	3300.41	300	0	0	0	50	0	0	0	0	0	100	0
141.046	Diamond	2.83881e+06	300308	100	17511.4	4.32931e+06	4850.88	50	8953.03	3200.39	300	0	50	0	0	0	0	0	0	0	150	0
141.469	Diamond	2.88302e+06	300512	100	17711.7	4.34007e+06	4350.71	0	8402.67	2650.27	200	0	0	0	0	0	0	0	0	0	50	0
141.893	Diamond	2.87109e+06	304602	50	15609	4.36457e+06	5201.02	0	7902.36	3150.38	0	0	0	0	0	0	0	0	40	0	100	0
142.316	Diamond	2.87015e+06	310945	0	15508.9	4.4143e+06	3050.35	50	8602.8	2800.3	200	0	0	0	0	0	0	0	0	0	50	0
142.74	Diamond	2.80766e+06	308080	0	16209.8	4.36011e+06	4250.68	50	7952.39	3350.42	300	50	0	0	0	0	0	0	0	0	100	0
143.163	Diamond	2.86692e+06	304193	0	16309.9	4.24496e+06	3900.57	0	8352.63	3050.35	50	0	0	0	0	0	0	0	0	0	250	0
143.587	Diamond	2.85801e+06	322614	0	15408.8	4.36413e+06	3950.59	50	9053.1	2850.31	150	50	0	0	0	0	0	0	0	50	100	0
144.01	Diamond	2.89391e+06	316471	100	16710.4	4.35436e+06	4200.66	0	8702.86	3500.46	0	0	0	0	0	0	0	0	0	0	200	0
144.433	Diamond	2.83621e+06	308080	50	17911.9	4.38018e+06	4700.83	50	9103.13	2650.27	150	0	0	0	0	0	0	0	0	0	250	0
144.857	Diamond	2.86171e+06	298876	50	16610.2	4.37689e+06	4300.69	50	7802.3	3800.55	50	0	0	0	0	0	0	0	0	0	50	0
145.28	Diamond	2.87424e+06	307057	0	15308.7	4.38204e+06	3950.59	0	8652.83	3500.46	100	0	0	0	0	0	0	0	0	0	100	0
145.704	Diamond	2.8875e+06	302966	0	15008.4	4.37974e+06	4200.66	50	8953.03	3400.44	100	50	0	0	0	0	0	0	0	0	200	0
146.127	Diamond	2.83847e+06	309512	50	16410	4.44227e+06	4350.71	0	7001.85	3450.45	200	0	0	0	0	0	0	0	0	0	150	0
146.55	Diamond	2.89794e+06	315243	50	14607.9	4.3415e+06	4450.74	100	8752.89	2800.3	150	0	0	0	0	0	0	0	0	0	200	0
146.974	Diamond	2.87785e+06	304602	50	15709.2	4.33541e+06	4050.62	100	8002.42	3200.39	0	50	0	0	0	0	0	0	0	0	100	0
147.397	Diamond	2.9013e+06	312173	0	17211	4.26277e+06	3600.49	50	7752.27	4000.61	50	0	0	0	0	0	0	0	0	0	150	0
147.821	Diamond	2.89986e+06	316676	0	18212.3	4.35319e+06	4000.6	50	8953.03	2650.27	150	0	0	0	0	0	0	0	40	0	50	0
148.244	Diamond	2.92489e+06	292335	0	17711.7	4.38153e+06	3500.46	0	8702.86	2900.32	50	0	0	0	0	0	0	0	0	0	50	0
148.668	Diamond	2.90218e+06	310535	0	19514.2	4.29732e+06	4500.76	100	8152.51	4000.61	150	50	0	0	0	0	0	0	0	0	100	0
149.091	Diamond	2.88144e+06	300717	50	15508.9	4.28135e+06	3900.57	50	7051.88	3350.42	50	0	0	0	0	0	0	0	0	0	250	0
149.514	Diamond	2.87071e+06	314629	0	18312.5	4.33455e+06	3300.41	50	9203.2	2750.29	100	0	50	0	0	0	0	0	0	0	100	40
149.938	Diamond	2.84968e+06	323638	50	16910.6	4.30909e+06	4800.87	0	8402.67	3050.35	150	0	0	0	0	0	0	0	0	0	100	0
150.361	Diamond	2.86044e+06	321795	0	16710.4	4.4622e+06	4050.62	0	7352.04	2850.31	100	0	0	0	0	0	0	0	0	0	200	0
150.785	Diamond	2.85442e+06	305216	150	15709.2	4.34505e+06	4200.66	50	8352.63	3250.4	50	50	0	0	0	0	0	0	0	0	100	0
151.208	Diamond	2.92153e+06	305625	50	19614.3	4.37865e+06	5050.96	0	8502.73	2600.26	100	0	0	0	0	0	0	0	0	0	150	0
151.632	Diamond	2.87547e+06	299490	0	15709.2	4.27469e+06	4450.74	0	7802.3	3350.42	150	0	0	0	0	0	0	0	0	0	100	0
152.055	Diamond	2.90299e+06	304807	100	15508.9	4.33494e+06	3800.54	0	7452.1	3600.49	100	0	50	0	0	0	0	0	40	0	50	0
152.478	Diamond	2.86029e+06	299490	0	16410	4391637	4450.74	100	8552.76	3450.45	150	0	0	0	0	0	0	0	0	0	150	0
152.902	Diamond	2.87387e+06	321385	0	18813.2	4.41938e+06	3950.59	0	7802.3	2950.33	100	0	0	0	0	0	0	0	0	0	100	0
153.325	Diamond	2.90862e+06	309308	50	13606.9	4.33782e+06	3850.56	0	6551.62	3400.44	100	0	0	0	0	0	0	0	0	0	100	0
153.749	Diamond	2.87145e+06	308694	100	17511.4	4.43135e+06	3850.56	0	7702.24	3200.39	100	0	0	0	0	0	0	0	0	0	50	0
154.172	Diamond	2.8797e+06	310126	0	16209.8	4.32991e+06	3650.5	0	7201.96	3150.38	150	0	0	0	0	0	0	0	0	0	150	0
154.595	Diamond	2.89091e+06	316062	150	15308.7	4.37515e+06	4150.65	100	7352.04	3400.44	100	0	0	0	0	0	0	0	0	0	100	0
155.019	Diamond	2.88801e+06	309103	100	17110.9	4.33616e+06	4150.65	0	9053.1	3600.49	200	0	0	50	0	0	0	0	0	0	150	0
155.442	Diamond	2.92595e+06	301330	0	17611.5	4.34925e+06	5551.16	50	8002.42	2700.28	200	0	0	0	0	0	0	0	0	50	0	0
155.866	Diamond	2.97971e+06	320771	0	17010.8	4.32753e+06	5050.96	0	8953.03	2550.25	150	0	0	0	0	0	0	0	0	0	100	0
156.289	Diamond	2.9486e+06	294175	0	13506.8	4.33688e+06	5000.94	0	7802.3	3200.39	100	0	0	0	0	0	0	0	0	0	200	0
156.713	Diamond	2.9425e+06	316471	0	18612.9	4.25455e+06	4900.9	50	7652.21	3200.39	300	0	0	0	0	0	0	0	0	0	150	0
157.136	Diamond	2.91723e+06	328555	0	15909.4	4411210	3950.59	50	8002.42	3100.36	150	0	0	0	0	0	0	0	0	0	100	0
157.559	Diamond	2.86954e+06	320771	0	18813.2	4.37427e+06	3700.51	0	8302.6	3250.4	250	0	0	50	0	0	0	40	0	0	0	0
157.983	Diamond	2.87334e+06	306034	50	17611.5	4.35838e+06	4950.92	50	7402.07	3200.39	50	0	0	0	0	0	0	0	0	0	200	0
158.406	Diamond	2.89884e+06	313605	50	16510.1	4.31176e+06	4650.81	0	8552.76	3750.53	150	0	0	0	0	0	0	0	0	0	150	0
158.83	Diamond	2.84276e+06	314424	0	17211	4.38832e+06	3900.57	100	8852.96	3500.46	200	0	0	0	0	0	0	0	0	0	50	0
159.253	Diamond	2.84615e+06	317085	0	18913.3	4.43081e+06	3950.59	50	7602.18	3300.41	250	0	0	0	0	0	0	0	0	0	100	0
159.677	Diamond	2.89325e+06	324253	100	18112.2	4.38324e+06	4450.74	50	9203.2	3350.42	200	0	0	0	0	0	0	0	0	0	200	0
160.1	Diamond	2.86505e+06	305625	0	16510.1	4.31812e+06	4250.68	100	7652.21	3500.46	200	0	0	0	0	0	0	0	0	0	50	0
160.523	Diamond	2.87759e+06	306443	200	16009.5	4.31407e+06	4550.78	50	8152.51	3300.41	100	0	0	0	0	0	0	0	0	0	100	0
160.947	Diamond	2.8861e+06	323229	100	17611.5	4.25102e+06	4550.78	0	8002.42	3000.34	250	0	0	0	0	0	0	0	0	0	150	0
161.37	Diamond	2.85771e+06	318928	50	16710.4	4.34744e+06	4350.71	0	6951.82	3700.52	100	50	0	0	0	0	0	0	0	0	100	0
161.794	Diamond	2.84648e+06	314833	0	19714.4	4.3309e+06	4700.83	0	9753.59	3900.58	50	0	0	50	0	0	0	0	0	0	200	0
162.217	Diamond	2.89291e+06	304193	50	17110.9	4.30482e+06	4350.71	0	7802.3	2950.33	150	0	0	0	0	160	0	0	0	0	200	0
162.64	Diamond	2.8713e+06	293153	0	15208.6	4.34054e+06	4250.68	50	8752.89	3000.34	200	0	0	0	0	0	0	0	0	0	100	0
163.064	Diamond	2.94358e+06	314833	50	17110.9	4.34241e+06	3500.46	0	8552.76	3150.38	100	50	0	0	0	0	0	0	0	0	150	0
163.487	Diamond	2.93988e+06	300717	0	16410	4.39838e+06	3850.56	0	8752.89	2950.33	200	50	0	0	0	0	0	0	0	0	50	0
163.911	Diamond	2.89884e+06	306443	50	15308.7	4.39967e+06	4250.68	0	8852.96	3550.48	150	0	0	0	0	0	0	0	0	0	50	0
164.334	Diamond	2.9254e+06	312582	0	17511.4	4.3372e+06	4150.65	0	8402.67	3850.56	200	0	0	0	0	0	0	0	0	0	150	0
164.758	Diamond	2.88034e+06	300103	0	16610.2	4.3823e+06	4400.73	50	9353.3	3400.44	100	0	0	0	0	0	0	0	0	0	50	0
165.181	Diamond	2.87143e+06	310126	250	17611.5	4.2566e+06	4600.79	50	7302.01	3500.46	50	50	0	0	0	0	0	0	0	0	200	0
165.604	Diamond	2.91761e+06	311149	0	17611.5	4.35301e+06	4350.71	50	7902.36	3350.42	200	50	0	0	0	0	0	0	0	0	150	0
166.028	Diamond	2.87443e+06	308285	50	18913.3	4.25978e+06	3500.46	50	8552.76	3050.35	100	0	0	0	0	0	0	0	0	0	100	0
166.451	Diamond	2.85229e+06	312787	0	17411.3	4.34142e+06	4000.6	150	7952.39	3050.35	100	0	0	0	0	0	0	0	0	0	350.01	0
166.875	Diamond	2.88062e+06	294175	0	14107.4	4.37836e+06	3900.57	50	8002.42	3050.35	50	0	0	0	0	0	0	0	0	0	200	0
167.298	Diamond	2.89395e+06	310331	150	16510.1	4.43115e+06	3200.38	150	7952.39	3200.39	50	50	0	0	0	0	0	0	0	0	150	0
167.722	Diamond	2.87806e+06	312582	50	17711.7	4.35762e+06	4700.83	100	8902.99	2900.32	50	0	0	0	0	0	0	0	0	0	50	0
168.145	Diamond	2.91577e+06	298876	0	15809.3	4.42689e+06	4400.73	0	7402.07	2650.27	350	0	0	0	0	0	0	0	0	0	250	0
168.568	Diamond	2.85897e+06	307466	50	16610.2	4.36799e+06	4000.6	50	8052.45	3850.56	250	0	0	0	0	0	0	0	0	0	0	0
168.992	Diamond	2.90586e+06	290292	100	18112.2	4.49072e+06	4800.87	50	8352.63	2750.29	100	50	0	0	0	0	0	0	0	0	300	0
169.415	Diamond	2.89395e+06	302966	50	17711.7	4.31933e+06	4500.76	100	8252.57	3300.41	250	0	0	0	0	0	0	0	0	0	250	0
169.839	Diamond	2.90152e+06	287840	100	18412.6	4.36937e+06	4500.76	50	7502.13	3350.42	50	0	0	0	0	0	0	0	0	0	200	0
170.262	Diamond	2.84867e+06	315652	50	19414	4.38422e+06	3900.57	0	8502.73	2900.32	100	0	0	0	0	0	0	0	0	0	50	0
170.685	Diamond	2.86945e+06	309717	50	18512.7	4.2636e+06	4600.79	0	7602.18	3000.34	100	50	0	0	0	0	0	0	40	0	50	0
171.109	Diamond	2.86341e+06	308898	0	16810.5	4.40569e+06	5050.96	0	8252.57	2950.33	50	0	0	0	0	0	0	0	0	0	150	0
171.532	Diamond	2.88342e+06	310945	100	15609	4.37585e+06	4200.66	100	8152.51	3150.38	100	0	0	50	0	0	0	0	0	0	100	0
171.956	Diamond	2.89954e+06	316676	50	15709.2	4.28628e+06	3750.53	0	8502.73	2450.23	300	0	0	0	0	0	0	0	0	0	50	0
172.379	Diamond	2.87409e+06	301739	0	16410	4.35666e+06	4700.83	0	8102.48	3150.38	200	0	0	0	0	0	0	0	0	0	150	0
172.803	Diamond	2.93258e+06	312582	50	17711.7	4.3309e+06	3200.38	150	7552.15	3350.42	100	50	0	0	0	0	0	0	0	0	50	0
173.226	Diamond	2.85425e+06	303989	150	14007.3	4.33061e+06	3650.5	50	7602.18	2450.23	50	0	0	3450.47	0	0	0	0	0	0	50	0
173.649	Diamond	2.83589e+06	317085	0	15809.3	4.33499e+06	5000.94	0	8252.57	3500.46	50	50	0	50	0	0	0	0	0	0	250	0
174.073	Diamond	2.89839e+06	310126	50	16510.1	4.33823e+06	4950.92	100	7702.24	2400.22	200	0	0	0	0	0	0	0	0	0	100	0
174.496	Diamond	2.91068e+06	317290	100	15108.5	4.33123e+06	5301.06	0	9003.06	3350.42	50	0	0	50	0	0	0	0	0	0	150	0
174.92	Diamond	2.82416e+06	313810	100	16610.2	4.28037e+06	3850.56	0	8052.45	2700.28	150	0	0	0	0	0	0	0	0	0	300	0
175.343	Diamond	2.83619e+06	295810	50	20014.9	4.4194e+06	4650.81	50	8252.57	2300.2	200	50	0	0	0	0	0	0	0	0	150	0
175.767	Diamond	2.91691e+06	302966	50	16309.9	4.42435e+06	4150.65	50	8402.67	3450.45	100	50	0	0	0	0	0	0	0	0	150	0
176.19	Diamond	2.90011e+06	305830	100	15508.9	4.31039e+06	4000.6	0	9603.48	3500.46	150	0	0	100	0	0	0	0	0	50	100	0
176.613	Diamond	2.9439e+06	315652	0	15308.7	4.25356e+06	3250.4	100	8802.93	3400.44	100	0	0	100	0	0	0	0	0	0	100	0
177.037	Diamond	2.92604e+06	300103	100	13707	4.29214e+06	3100.36	0	8402.67	3600.49	50	0	0	50	0	0	0	0	0	0	150	0
177.46	Diamond	2.93103e+06	321181	100	16209.8	4.40698e+06	4250.68	0	7902.36	2800.3	200	0	0	0	0	0	0	0	0	0	200	0
177.884	Diamond	2.88972e+06	313605	0	17010.8	4.36162e+06	4350.71	0	7602.18	3300.41	250	0	0	0	0	0	0	0	0	0	100	0
178.307	Diamond	2.90496e+06	301535	0	16510.1	4.25623e+06	4250.68	0	7502.13	3250.4	200	0	0	0	0	0	0	0	0	0	200	0
178.73	Diamond	2.84834e+06	304807	100	16309.9	4.28405e+06	3600.49	0	8552.76	2900.32	150	0	0	0	0	0	0	0	0	0	0	0
179.154	Diamond	2.96587e+06	313605	50	19213.7	4.3597e+06	4150.65	0	9103.13	3400.44	50	0	0	0	0	0	0	0	0	0	150	0
179.577	Diamond	2.86735e+06	311149	50	14708	4.26715e+06	3900.57	0	8402.67	3300.41	150	50	0	50	0	0	0	0	0	0	150	0
180.001	Diamond	2.93388e+06	324048	150	16209.8	4.33997e+06	4000.6	50	9103.13	3600.49	350	0	0	0	0	0	0	0	0	0	150	0
180.424	Diamond	2.90171e+06	301944	50	16810.5	4.29146e+06	4700.83	0	7552.15	2400.22	50	50	0	0	0	0	0	40	0	0	100	0
180.848	Diamond	2.96301e+06	307262	50	18212.3	4.36392e+06	3500.46	0	8702.86	2300.2	100	0	0	0	0	0	0	0	0	0	250	0
181.271	Diamond	2.91073e+06	325277	50	15308.7	4.30412e+06	4750.85	100	9053.1	2850.31	0	0	0	0	0	0	0	0	0	0	300	0
181.694	Diamond	2.87823e+06	325482	0	19814.6	4.36112e+06	4100.63	50	9503.41	3100.36	100	0	0	0	0	0	0	0	40	0	50	0
182.118	Diamond	2.80034e+06	306239	50	18312.5	4.29973e+06	3500.46	50	8802.93	2400.22	50	0	0	0	0	0	0	0	0	0	150	40
182.541	Diamond	2.92072e+06	306034	100	17110.9	4.30207e+06	3400.43	0	9153.16	2650.27	200	0	0	0	0	0	0	0	0	0	200	0
182.965	Diamond	2.83851e+06	316881	100	17110.9	4.36016e+06	4250.68	0	9753.59	3550.48	150	0	0	0	0	0	0	0	0	0	150	0
183.388	Diamond	2.9119e+06	318928	50	17311.1	4.31604e+06	4700.83	0	9953.74	2700.28	200	0	0	0	0	0	0	0	0	0	50	0
183.812	Diamond	2.91219e+06	313196	100	17711.7	4.39765e+06	3950.59	50	8752.89	2650.27	100	0	0	0	50	0	0	0	0	0	250	0
184.235	Diamond	2.87428e+06	311354	0	18012	4.3858e+06	4250.68	0	8552.76	3350.42	100	50	0	0	0	0	0	0	0	0	100	0
184.658	Diamond	2.88787e+06	299694	0	17311.1	4.33935e+06	3800.54	0	7952.39	3200.39	300	0	0	0	0	0	0	0	0	0	200	0
185.082	Diamond	2.91526e+06	309103	0	15108.5	4.30158e+06	4200.66	0	7802.3	2800.3	100	0	0	0	0	0	0	0	0	0	200	0
185.505	Diamond	2.84629e+06	307057	100	16910.6	4.28695e+06	4800.87	0	8352.63	2700.28	0	0	0	0	0	0	0	0	0	0	100	0
185.929	Diamond	2.89123e+06	316062	50	16009.5	4.29826e+06	3450.45	50	8252.57	3450.45	50	0	0	0	0	0	0	0	0	0	200	0
186.352	Diamond	2.89784e+06	312173	0	18012	4.2715e+06	3500.46	0	7952.39	2650.27	250	50	0	0	0	0	0	0	0	0	0	0
186.775	Diamond	2.91698e+06	305011	0	15308.7	4.32338e+06	5251.03	50	8953.03	3400.44	50	0	0	0	0	0	0	0	0	0	150	0
187.199	Diamond	2.90515e+06	321590	0	16009.5	4.33805e+06	3700.51	0	9203.2	3300.41	200	0	0	0	0	0	0	0	0	0	0	0
187.622	Diamond	2.82732e+06	310331	0	18212.3	4.31283e+06	4550.78	0	8953.03	2450.23	0	50	0	0	0	0	0	0	0	0	100	0
188.046	Diamond	2.96508e+06	309512	0	18813.2	4.26074e+06	3750.53	100	8152.51	3300.41	200	0	0	0	0	0	0	0	0	0	100	0
188.469	Diamond	2.88621e+06	301126	0	17010.8	4.30619e+06	3850.56	0	8702.86	2850.31	200	0	0	0	0	0	0	0	0	0	100	0
188.893	Diamond	2.88115e+06	304807	100	16009.5	4.36882e+06	3800.54	0	12706.1	3500.46	100	0	0	0	0	0	0	0	0	0	200	0
189.316	Diamond	2.84791e+06	313401	0	16810.5	4.33465e+06	4350.71	0	8402.67	3600.49	150	0	0	0	0	0	0	0	0	0	150	0
189.739	Diamond	2.90113e+06	291722	0	15909.4	4.27998e+06	4600.79	50	7602.18	3000.34	150	0	0	0	0	0	0	0	0	0	150	0
190.163	Diamond	2.99334e+06	314015	0	16610.2	4.3394e+06	4050.62	200	7251.99	3250.4	50	50	0	0	0	0	0	0	0	0	100	0
190.586	Diamond	2.87392e+06	303784	0	16710.4	4.31228e+06	4350.71	0	8802.93	3100.36	50	0	0	0	0	0	0	0	0	0	50	0
191.01	Diamond	2.90573e+06	304807	100	17511.4	4.32436e+06	4600.79	0	8552.76	2900.32	0	0	0	0	0	0	0	0	0	0	100	0
191.433	Diamond	2.92148e+06	312582	50	15408.8	4.35812e+06	4050.62	50	7602.18	3650.5	100	50	0	0	0	0	0	0	0	0	100	0
191.857	Diamond	2.91234e+06	283346	0	16209.8	4.27604e+06	4050.62	0	8452.7	3950.59	150	0	0	100	0	0	0	0	0	0	100	0
192.28	Diamond	2.89967e+06	312173	100	16009.5	4.28662e+06	4650.81	50	9503.41	3050.35	100	0	0	0	0	0	0	0	0	0	300	0
192.703	Diamond	2.85386e+06	306239	200	16910.6	4.31091e+06	4300.69	50	8702.86	3550.48	0	0	0	0	0	0	0	0	0	0	50	0
193.127	Diamond	2.94167e+06	305421	150	17110.9	4.35991e+06	4600.79	50	7852.33	2950.33	100	0	0	100	0	0	0	0	0	0	100	0
193.55	Diamond	2.89118e+06	297445	150	17811.8	4.28615e+06	4400.73	0	8552.76	2800.3	150	0	0	0	0	0	0	0	0	0	50	0
193.974	Diamond	2.91377e+06	310331	0	19514.2	4.29178e+06	4300.69	50	6601.65	2700.28	50	0	0	0	0	0	0	0	0	0	50	0
194.397	Diamond	2.89318e+06	316266	200	16309.9	4.32548e+06	4550.78	0	9403.34	2950.33	100	0	0	0	0	0	0	0	0	0	50	0
194.82	Diamond	2.85763e+06	304193	50	18112.2	4.42101e+06	3400.43	0	9653.52	2950.33	100	0	0	0	0	0	0	0	0	0	50	0
195.244	Diamond	2.94745e+06	313605	0	17211	4.4419e+06	3950.59	0	7752.27	3100.36	100	0	0	0	0	0	0	0	0	0	0	0
195.667	Diamond	2.88461e+06	320157	50	16610.2	4.33893e+06	4700.83	50	8752.89	4250.68	250	0	0	0	0	0	0	0	0	0	150	0
196.091	Diamond	2.92782e+06	301944	50	17110.9	4.34272e+06	3800.54	100	7952.39	3700.52	200	0	0	0	0	0	0	0	40	0	150	0
196.514	Diamond	2.89544e+06	299285	50	18412.6	4.33782e+06	4450.74	0	8752.89	3250.4	150	50	0	0	0	0	0	0	0	0	150	0
196.938	Diamond	2.85586e+06	296423	50	16810.5	4.28675e+06	5000.94	0	7502.13	2550.25	350	0	0	50	0	0	0	0	0	0	0	0
197.361	Diamond	2.87821e+06	315448	100	16810.5	4.32312e+06	4000.6	100	8102.48	3550.48	100	0	0	0	0	0	0	0	40	0	150	0
197.784	Diamond	2.91253e+06	316881	0	15308.7	4.37855e+06	4250.68	150	8852.96	3250.4	100	0	0	0	0	0	0	0	0	0	350.01	0
198.208	Diamond	2.92025e+06	324253	0	18112.2	4.2833e+06	4050.62	0	6551.62	3450.45	150	200	0	0	0	0	0	0	0	0	150	0
198.631	Diamond	2.85395e+06	326096	0	18012	4.29929e+06	3500.46	50	8352.63	3150.38	50	0	0	0	0	0	0	0	0	0	100	0
199.055	Diamond	2.86286e+06	307466	50	17711.7	4.28636e+06	5701.22	0	8102.48	3850.56	0	0	0	0	0	0	0	0	0	0	400.01	0
199.478	Diamond	2.92425e+06	312991	0	15508.9	4.28167e+06	4300.69	100	8502.73	2950.33	100	0	0	50	0	0	0	0	0	0	0	0
199.902	Diamond	2.94736e+06	311968	50	12706	4.26386e+06	3800.54	100	8652.83	3650.5	100	0	0	0	0	0	0	0	0	0	150	0
200.325	Diamond	2.95106e+06	316266	100	18312.5	4.33642e+06	4000.6	0	9053.1	2950.33	200	0	0	0	0	0	0	0	0	0	250	0
200.748	Diamond	2.88421e+06	309308	50	15709.2	4.29193e+06	4000.6	0	9703.56	4050.62	100	0	0	0	0	0	0	0	0	0	50	0
201.172	Diamond	2.92982e+06	306648	50	18412.6	4.29025e+06	4200.66	50	8552.76	3800.55	300	0	0	0	0	0	0	0	0	0	100	0
201.595	Diamond	2.93531e+06	305830	50	17911.9	4.36532e+06	3650.5	100	8402.67	3450.45	300	0	0	50	0	0	0	0	0	0	0	0
202.019	Diamond	2.8709e+06	306443	50	15308.7	4.30593e+06	3950.59	0	8652.83	3200.39	100	0	0	0	0	0	0	0	0	0	100	0
202.442	Diamond	2.86556e+06	300921	0	16209.8	4.31309e+06	4050.62	0	7702.24	3200.39	50	0	0	0	0	0	0	0	0	0	0	0
202.865	Diamond	2.92261e+06	310331	0	17211	4.39825e+06	4600.79	100	7302.01	2400.22	200	0	0	50	0	0	0	0	0	0	450.01	0
203.289	Diamond	2.86632e+06	311354	0	16510.1	4.26028e+06	3650.5	0	7302.01	2800.3	50	0	0	0	0	0	0	0	0	0	50	0
203.712	Diamond	2.87751e+06	304807	100	17211	4.39838e+06	4650.81	0	7101.91	3500.46	150	0	0	0	0	0	0	0	0	0	0	0
204.136	Diamond	2.87039e+06	311354	50	18813.2	4.29569e+06	4250.68	100	7352.04	3300.41	150	0	0	0	0	0	0	0	0	0	100	0
204.559	Diamond	2.96189e+06	306648	200	13807.1	4.25553e+06	4450.74	50	8852.96	2400.22	100	0	0	0	0	0	0	0	0	0	200	0
204.983	Diamond	2.87139e+06	303171	150	16810.5	4.32755e+06	3850.56	0	8802.93	3300.41	0	0	0	0	0	0	0	0	0	50	200	0
205.406	Diamond	2.88557e+06	312787	50	16309.9	4.3773e+06	4500.76	100	8602.8	2750.29	100	0	0	0	0	0	0	0	0	0	50	0
205.829	Diamond	2.93788e+06	325072	100	19814.6	4.29826e+06	4400.73	150	7802.3	3200.39	200	0	0	0	0	0	0	0	0	0	100	0
206.253	Diamond	2.89854e+06	307671	0	16910.6	4.26165e+06	4150.65	0	8552.76	4350.72	0	0	0	0	0	0	0	0	0	0	100	0
206.676	Diamond	2.91628e+06	312173	50	13707	4.28662e+06	4150.65	0	8352.63	3150.38	150	0	0	0	0	0	0	0	0	0	50	0
207.1	Diamond	2.87451e+06	293766	50	18913.3	4.36748e+06	4050.62	150	7902.36	2650.27	100	0	0	0	0	0	0	0	0	0	100	0
207.523	Diamond	2.90199e+06	312787	150	16209.8	4.2552e+06	4150.65	50	7502.13	3250.4	0	0	0	0	0	0	0	0	0	0	200	0
207.947	Diamond	2.93516e+06	313196	50	16510.1	4.36208e+06	3950.59	0	8652.83	3400.44	150	0	0	0	50	0	0	0	0	0	100	0
208.37	Diamond	2.88085e+06	305625	50	17711.7	4.33338e+06	3700.51	0	7552.15	3500.46	50	0	0	0	0	0	0	0	0	0	150	0
208.793	Diamond	2.92389e+06	302966	100	17411.3	4.41883e+06	3700.51	100	8702.86	2500.24	100	50	0	0	0	0	0	0	0	0	0	0
209.217	Diamond	2.9857e+06	317085	100	17811.8	4.31381e+06	4650.81	50	8902.99	3050.35	150	0	0	0	0	0	0	0	0	0	200	0
209.64	Diamond	2.90486e+06	324458	250	15108.5	4.40768e+06	4750.85	0	8752.89	2950.33	350	50	50	50	0	0	0	0	0	0	200	0
210.064	Diamond	2.89014e+06	310331	0	17411.3	4.33157e+06	4500.76	100	8502.73	3250.4	150	0	0	50	0	0	0	0	0	0	200	0
210.487	Diamond	2.90656e+06	302762	50	14808.1	4.29507e+06	3350.42	0	8902.99	2450.23	150	0	0	0	0	0	0	0	0	0	100	0
210.91	Diamond	2.88829e+06	309512	50	17010.8	4.28986e+06	4150.65	0	8402.67	3200.39	200	0	0	0	0	0	0	0	0	0	0	0
211.334	Diamond	2.86526e+06	315243	0	17110.9	4.37437e+06	3900.57	0	8902.99	3100.36	100	0	0	0	0	0	0	0	0	0	200	0
211.757	Diamond	2.85306e+06	300308	150	15909.4	4.28903e+06	4000.6	50	8452.7	3650.5	50	0	0	0	0	0	0	0	0	0	200	0
212.181	Diamond	2.8642e+06	293766	0	16109.6	4.29616e+06	5000.94	0	8602.8	3550.48	50	0	0	0	0	0	0	0	0	0	0	0
212.604	Diamond	2.92667e+06	302557	250	15709.2	4.31358e+06	3750.53	0	8953.03	3400.44	50	0	0	0	0	0	0	0	0	0	0	0
213.028	Diamond	2.92329e+06	326916	0	16009.5	4.32517e+06	4000.6	50	7251.99	2600.26	100	0	0	0	0	0	0	0	0	0	50	0
213.451	Diamond	2.84493e+06	306648	50	15709.2	4.28986e+06	4000.6	50	8302.6	3500.46	50	0	0	0	0	0	0	0	0	0	100	0
213.874	Diamond	2.87481e+06	299285	0	15609	4.33385e+06	3450.45	50	9503.41	3450.45	250	50	0	0	0	0	0	0	0	0	150	0
214.298	Diamond	2.92512e+06	306443	0	16009.5	4.30116e+06	4750.85	50	8752.89	3250.4	0	0	0	0	0	0	0	0	0	0	250	0
214.721	Diamond	2.909e+06	301739	200	15809.3	4.32732e+06	3700.51	50	8752.89	3400.44	250	0	0	0	0	0	0	0	0	0	0	0
215.145	Diamond	2.99851e+06	305011	0	18913.3	4.31449e+06	4750.85	0	7552.15	3250.4	200	0	0	0	0	0	0	0	0	0	50	0
215.568	Diamond	2.93509e+06	299694	0	15809.3	4.303e+06	4050.62	50	9003.06	3700.52	200	0	0	0	0	0	0	0	0	0	150	0
215.992	Diamond	2.85271e+06	301739	50	16910.6	4.29841e+06	4200.66	0	9303.27	3300.41	100	0	0	0	0	0	0	0	0	0	50	0
216.415	Diamond	2.86471e+06	304602	50	15108.5	4.28084e+06	4150.65	50	8102.48	3050.35	100	0	0	0	0	0	0	0	0	0	150	0
216.838	Diamond	2.90569e+06	299490	0	17811.8	4.31285e+06	3600.49	0	8452.7	2550.25	250	0	0	100	0	0	0	0	0	0	50	0
217.262	Diamond	2.92665e+06	312173	50	15008.4	4.27962e+06	3600.49	0	9053.1	4150.65	150	0	0	0	0	0	0	0	0	0	50	0
217.685	Diamond	2.88566e+06	317085	0	18112.2	4.24179e+06	4500.76	0	7702.24	2900.32	50	0	0	0	0	0	0	0	0	0	100	0
218.109	Diamond	2.92546e+06	290292	50	15408.8	4.29424e+06	3850.56	0	8652.83	3400.44	100	0	0	0	0	0	0	0	0	0	150	0
218.532	Diamond	3.07527e+06	301330	250	17911.9	4.3037e+06	4550.78	0	9753.59	2950.33	200	0	0	0	50	0	0	0	0	0	150	0
218.955	Diamond	2.8683e+06	317290	50	18312.5	4.2805e+06	4150.65	0	7552.15	3200.39	200	0	0	0	0	0	0	0	0	0	150	0
219.379	Diamond	3.05913e+06	341880	0	15909.4	4.21494e+06	3950.59	50	7902.36	2650.27	100	0	0	0	0	0	0	0	0	0	50	0
219.802	Diamond	2.93291e+06	305216	0	18112.2	4.26398e+06	4600.79	0	7552.15	2750.29	250	100	0	0	0	0	0	0	0	0	150	0
220.226	Diamond	2.90386e+06	303784	0	16710.4	4.27715e+06	4400.73	150	7302.01	4450.75	150	0	0	0	0	0	0	0	0	0	100	0
220.649	Diamond	2.85754e+06	314219	50	17110.9	4.32685e+06	4100.63	100	9253.23	3100.36	400.01	0	0	0	0	0	0	0	0	0	150	0
221.073	Diamond	2.92842e+06	327531	50	15108.5	4.39304e+06	4900.9	50	8002.42	3000.34	150	100	0	0	0	0	0	0	0	0	250	0
221.496	Diamond	2.93829e+06	293766	0	17711.7	4.24817e+06	4400.73	0	9353.3	2500.24	300	0	0	0	0	0	0	0	0	0	200	0
221.919	Diamond	2.90964e+06	313810	50	17010.8	4.20345e+06	5301.06	0	8252.57	3500.46	50	0	0	0	0	0	0	0	0	0	100	0
222.343	Diamond	2.99832e+06	319542	100	17511.4	4.31067e+06	4900.9	50	8702.86	3050.35	50	0	0	0	0	0	0	0	0	0	300	0
222.766	Diamond	2.81769e+06	319338	0	16009.5	4.26266e+06	5651.2	0	7552.15	3500.46	250	0	0	0	0	0	0	0	0	0	100	0
223.19	Diamond	2.9129e+06	303375	0	15508.9	4.30253e+06	4350.71	0	6201.45	3850.56	100	0	0	0	0	0	0	0	0	0	150	0
223.613	Diamond	2.86526e+06	305830	50	15008.4	4.35926e+06	3950.59	0	7602.18	3750.53	500.01	0	0	0	0	40	0	0	0	0	50	0
224.037	Diamond	2.85737e+06	303989	0	17411.3	4.34767e+06	4350.71	0	8502.73	4100.64	50	0	0	50	0	0	0	0	0	0	150	0
224.46	Diamond	2.9331e+06	315038	250	17311.1	4.34308e+06	4200.66	0	8953.03	2300.2	50	0	0	0	0	0	0	0	0	0	0	0
224.883	Diamond	2.93156e+06	300921	50	16309.9	4.30526e+06	4400.73	0	8052.45	2700.28	100	50	0	0	0	0	0	0	0	0	250	0
225.307	Diamond	2.92918e+06	318314	0	18012	4.25626e+06	4400.73	50	8502.73	3900.58	50	100	0	0	0	0	0	0	0	0	50	0
225.73	Diamond	2.82424e+06	310945	150	15909.4	4.26443e+06	4000.6	100	8002.42	3150.38	0	0	0	0	0	0	0	0	0	0	300	0
226.154	Diamond	2.94924e+06	309308	100	16710.4	4.26214e+06	5251.03	0	8552.76	3200.39	200	0	0	0	0	0	0	0	0	0	50	0
226.577	Diamond	2.9298e+06	297036	0	15308.7	4.35402e+06	4500.76	50	9053.1	2850.31	150	0	0	0	0	0	0	0	0	0	100	0
227	Diamond	2.94216e+06	315243	50	15408.8	4.32452e+06	4600.79	0	8802.93	3500.46	300	0	0	0	0	0	0	0	0	0	150	0
227.424	Diamond	2.91508e+06	299081	50	19514.2	4.29896e+06	4550.78	50	9003.06	3300.41	0	0	0	50	0	0	0	0	0	0	50	0
227.847	Diamond	2.86739e+06	311968	0	17511.4	4.23508e+06	4400.73	50	9053.1	2600.26	300	0	50	0	0	0	0	0	0	0	100	0
228.271	Diamond	2.96429e+06	300717	50	18913.3	4.32263e+06	3550.47	0	9353.3	4250.68	0	0	0	0	0	0	0	0	0	0	200	0
228.694	Diamond	2.93673e+06	322614	50	17911.9	4.22761e+06	4900.9	200	9053.1	2450.23	50	0	0	0	0	0	0	0	0	0	150	0
229.118	Diamond	2.87647e+06	312582	0	15308.7	4.3276e+06	3950.59	0	8202.54	3300.41	50	0	0	0	0	0	0	0	0	0	100	0
229.541	Diamond	2.91421e+06	302353	100	18112.2	4.27469e+06	5100.98	0	8652.83	3350.42	250	50	0	0	0	0	0	0	0	0	100	0
229.964	Diamond	2.94194e+06	308489	0	16610.2	4.24205e+06	4500.76	0	9453.37	4550.78	200	0	0	0	0	0	0	0	0	0	250	0
230.388	Diamond	2.83634e+06	313810	50	14708	4.27902e+06	4750.85	100	8602.8	2550.25	200	0	0	50	0	0	0	0	0	0	100	0
230.811	Diamond	2.90819e+06	309308	250	18512.7	4.31075e+06	4950.92	0	9103.13	2750.29	50	0	0	0	0	0	0	0	0	0	250	0
231.235	Diamond	2.97301e+06	311149	50	18412.6	4.29359e+06	4400.73	50	8852.96	2950.33	50	0	0	0	0	0	0	0	0	0	200	0
231.658	Diamond	2.96297e+06	311559	0	17511.4	4.2764e+06	4150.65	0	7802.3	3750.53	200	0	0	0	0	0	0	0	0	0	100	0
232.082	Diamond	2.94156e+06	294992	0	16109.6	4.25162e+06	4500.76	100	8652.83	3200.39	100	0	0	0	0	0	0	0	0	0	100	0
232.505	Diamond	2.94958e+06	308489	150	15809.3	4.2903e+06	5651.2	300	9103.13	2800.3	250	0	0	0	0	0	0	0	0	0	50	0
232.928	Diamond	2.88193e+06	308080	50	17511.4	4.30041e+06	4200.66	100	8402.67	3300.41	0	0	0	0	0	0	0	0	0	0	0	0
233.352	Diamond	2.90033e+06	303784	100	15308.7	4.34207e+06	4550.78	100	8702.86	3700.52	250	0	0	0	0	0	0	0	0	0	50	0
233.775	Diamond	2.87681e+06	325892	50	17211	4.27539e+06	5501.14	0	8953.03	3300.41	350	0	0	0	0	0	0	0	0	0	50	0
234.199	Diamond	2.96191e+06	308898	50	19514.2	4.3451e+06	5451.12	0	7452.1	2500.24	150	50	0	0	0	0	0	0	0	0	150	0
234.622	Diamond	2.92876e+06	300512	0	17010.8	4.30323e+06	4000.6	0	8802.93	3150.38	150	0	0	0	0	0	0	0	0	0	200	0
235.045	Diamond	3.00546e+06	297445	0	17511.4	4.30305e+06	4650.81	0	9353.3	3350.42	300	0	0	0	0	0	0	40	0	0	50	0
235.469	Diamond	2.96429e+06	314833	50	15709.2	4.26048e+06	4850.88	0	8802.93	3750.53	250	0	0	0	0	0	0	0	0	0	50	0
235.892	Diamond	2.96401e+06	310740	150	17511.4	4.24973e+06	3800.54	0	9103.13	3400.44	150	0	0	0	0	0	0	0	0	0	250	0
236.316	Diamond	2.94953e+06	310740	0	17611.5	4.2426e+06	4400.73	50	8752.89	2950.33	0	0	0	0	0	0	0	0	0	0	100	0
236.739	Diamond	2.91761e+06	322205	100	16109.6	4.30049e+06	4650.81	50	8152.51	3950.59	0	50	0	0	0	0	0	0	0	0	0	0
237.163	Diamond	2.91451e+06	312787	0	17010.8	4.30883e+06	4500.76	50	8302.6	3100.36	50	0	0	0	0	0	0	0	0	0	200	0
237.586	Diamond	3.0442e+06	303989	150	16810.5	4.30474e+06	4250.68	0	8502.73	2350.21	0	0	0	0	0	0	0	0	0	0	50	0
238.009	Diamond	2.93675e+06	301535	50	16209.8	4.23905e+06	4400.73	100	7852.33	3450.45	200	150	0	0	0	0	0	0	0	0	200	0
238.433	Diamond	2.92144e+06	300717	150	17511.4	4.28483e+06	4500.76	0	7201.96	2300.2	150	50	0	0	0	0	0	0	0	0	0	0
238.856	Diamond	2.96846e+06	317290	50	15408.8	4.30295e+06	3800.54	0	8652.83	3500.46	250	0	0	0	0	0	0	0	0	0	100	0
239.28	Diamond	2.92559e+06	312377	200	16810.5	4.35957e+06	5401.1	0	9853.67	2500.24	200	50	0	0	0	0	0	0	0	0	100	0
239.703	Diamond	2.86099e+06	297241	50	15809.3	4.23842e+06	4700.83	50	8102.48	3050.35	50	50	0	50	0	0	0	0	0	0	200	0
240.127	Diamond	2.93728e+06	299694	100	16710.4	4.29797e+06	4200.66	0	7952.39	3850.56	50	0	0	0	0	0	0	0	0	0	100	0
240.55	Diamond	3.00287e+06	311354	50	18112.2	4.30725e+06	6551.61	100	9053.1	3500.46	150	0	0	0	0	0	0	0	0	0	100	0
240.973	Diamond	2.86409e+06	321181	50	16910.6	4.26984e+06	5000.94	0	8502.73	2850.31	150	0	0	0	0	0	0	0	0	0	250	0
241.397	Diamond	3.03585e+06	308694	100	17010.8	4.23832e+06	4400.73	0	8502.73	2800.3	200	0	0	0	0	0	0	0	0	0	150	0
241.82	Diamond	2.94171e+06	308489	50	17311.1	4.31358e+06	5351.07	0	8802.93	3200.39	100	0	0	0	0	0	0	0	0	0	150	0
242.244	Diamond	2.88121e+06	303171	50	16910.6	4.33289e+06	4600.79	0	7452.1	3400.44	100	0	0	0	0	0	0	0	0	0	200	0
242.667	Diamond	2.99959e+06	305421	100	14607.9	4.27316e+06	4700.83	0	8552.76	3450.45	300	0	0	0	0	0	0	0	0	0	50	0
243.09	Diamond	2.98258e+06	312173	0	20014.9	4.3388e+06	4200.66	50	8102.48	2600.26	50	0	0	0	0	0	0	0	0	0	250	0
243.514	Diamond	2.9526e+06	308080	100	15308.7	4.29458e+06	5100.98	50	8502.73	3000.34	100	0	0	0	0	0	0	0	0	0	100	0
243.937	Diamond	2.92563e+06	319952	50	16610.2	4.32944e+06	4300.69	50	7251.99	4100.64	0	0	0	0	0	0	0	0	0	50	100	0
244.361	Diamond	2.99942e+06	303989	200	16309.9	4.31677e+06	5251.03	50	8252.57	3500.46	250	150	0	0	0	0	0	0	0	0	0	0
244.784	Diamond	2902730	293562	50	18412.6	4.22427e+06	5901.31	0	8552.76	3750.53	200	0	0	0	0	0	0	0	0	0	100	0
245.208	Diamond	2.96146e+06	309512	0	20315.3	4.25641e+06	4800.87	100	8152.51	3100.36	50	0	0	0	0	0	0	0	0	0	50	0
245.631	Diamond	3.04786e+06	324458	100	17511.4	4.35252e+06	4650.81	0	7502.13	4550.78	50	0	0	0	0	0	0	0	0	0	300	0
246.054	Diamond	2.96482e+06	311354	0	15008.4	4.27998e+06	4100.63	50	8202.54	3200.39	100	0	0	0	0	0	0	0	0	0	100	0
246.478	Diamond	2.99721e+06	310945	100	18412.6	4.32216e+06	5000.94	0	7752.27	3700.52	100	0	0	0	0	0	0	0	0	0	150	0
246.901	Diamond	2.95113e+06	297036	0	18913.3	4.30813e+06	4650.81	100	7752.27	2950.33	300	0	0	0	0	0	0	0	0	0	0	0
247.325	Diamond	2.95598e+06	296014	50	17110.9	4.32711e+06	5100.98	0	8953.03	3650.5	150	0	0	0	0	0	0	0	0	0	0	0
247.748	Diamond	3.03548e+06	290292	100	19514.2	4.24024e+06	5751.24	200	8152.51	3100.36	0	0	0	0	0	0	0	0	0	0	100	0
248.172	Diamond	2.91704e+06	322000	100	16710.4	4.4109e+06	4400.73	150	9203.2	3350.42	200	50	0	0	0	0	0	0	0	0	50	0
248.595	Diamond	2.94105e+06	307466	0	15909.4	4.27822e+06	4700.83	100	8002.42	3050.35	100	0	0	0	0	0	0	0	0	0	50	0
249.018	Diamond	2.96299e+06	314424	0	16309.9	4.34539e+06	5501.14	0	7902.36	3050.35	100	0	0	0	0	0	0	0	0	0	100	0
249.442	Diamond	2.93029e+06	302966	50	17411.3	4.31874e+06	4150.65	100	9153.16	3150.38	350	50	0	0	0	0	0	0	0	0	150	0
249.865	Diamond	2.92808e+06	319952	50	16109.6	4.30313e+06	4500.76	100	7702.24	3050.35	300	0	0	0	0	0	0	0	0	0	50	0
250.289	Diamond	2.9627e+06	309103	0	16510.1	4.39343e+06	4200.66	0	7902.36	3550.48	50	50	0	50	0	0	0	0	0	0	50	0
250.712	Diamond	2.94554e+06	308694	150	16009.5	4.36566e+06	4600.79	50	8302.6	3300.41	350	0	0	50	0	0	0	0	0	0	50	0
251.135	Diamond	2.94284e+06	313196	0	17110.9	4.29857e+06	4950.92	50	8602.8	2650.27	250	50	0	0	50	0	0	0	0	0	100	0
251.559	Diamond	3.06251e+06	292948	100	16910.6	4.24838e+06	5601.18	100	7902.36	3950.59	100	0	0	0	0	0	0	0	0	0	0	0
251.982	Diamond	2.93914e+06	318314	0	16510.1	4.31552e+06	4400.73	0	9103.13	2900.32	300	0	0	0	0	0	0	0	0	0	0	0
252.406	Diamond	3.05165e+06	306443	50	17611.5	4.26367e+06	4750.85	0	8452.7	2950.33	50	550.01	0	0	0	0	0	0	0	0	100	0
252.829	Diamond	2.90726e+06	315448	0	17911.9	4.28721e+06	4550.78	0	8102.48	3350.42	150	0	0	0	0	0	0	0	0	0	50	0
253.253	Diamond	2.97431e+06	315448	50	18212.3	4.31169e+06	4200.66	0	8652.83	3050.35	100	0	0	0	0	0	0	0	0	0	150	0
253.676	Diamond	3.02636e+06	316881	100	16410	4.29885e+06	4250.68	50	8102.48	2900.32	150	0	0	0	0	0	0	0	0	0	250	0
254.099	Diamond	2.97629e+06	302557	0	17110.9	4.31332e+06	4150.65	0	9153.16	3750.53	50	50	0	0	0	0	0	0	0	0	50	0
254.523	Diamond	2.92304e+06	320566	0	19614.3	4.26284e+06	5251.03	0	7902.36	3750.53	200	0	0	50	0	0	0	0	0	0	0	0
254.946	Diamond	2.96937e+06	319542	0	15909.4	4281406	4350.71	50	8152.51	3650.5	150	0	0	0	0	0	0	0	0	0	250	0
255.37	Diamond	3.0185e+06	306239	100	18212.3	4.27251e+06	4750.85	150	7602.18	2850.31	50	0	0	0	0	0	0	0	40	0	100	0
255.793	Diamond	2.98343e+06	311763	50	18012	4.29725e+06	5000.94	0	9403.34	3150.38	200	0	0	0	0	0	0	0	0	0	300	0
256.216	Diamond	2.97333e+06	300512	200	17511.4	4.30163e+06	5451.12	100	7852.33	3350.42	100	0	0	0	0	0	0	0	0	0	100	0
256.64	Diamond	2.87713e+06	309922	100	649199	4.34679e+06	5551.16	0	8352.63	3300.41	100	0	0	0	0	0	0	0	0	0	0	0
257.063	Diamond	3.11276e+06	304602	50	41832.9	4.26899e+06	5401.1	100	8352.63	3200.39	150	0	0	0	0	0	0	0	0	0	200	0
257.487	Diamond	3.03242e+06	324253	150	19514.2	4.23363e+06	5601.18	50	8802.93	2600.26	0	0	0	0	0	0	0	0	0	0	50	0
257.91	Diamond	2.97059e+06	305625	50	17611.5	4.34391e+06	4950.92	0	9553.45	2700.28	50	0	0	0	0	0	0	0	0	0	0	0
258.334	Diamond	2.99021e+06	310535	150	16610.2	4.30425e+06	5401.1	50	8702.86	2850.31	100	50	0	0	50	0	0	0	0	0	200	0
258.757	Diamond	2.99081e+06	308489	200	20315.3	4.25711e+06	5201.02	50	7952.39	3550.48	150	50	0	0	0	0	0	0	0	0	50	0
259.18	Diamond	2.98715e+06	300512	150	19414	4.27342e+06	5000.94	0	7702.24	3450.45	100	50	0	0	0	0	0	0	0	0	150	0
259.604	Diamond	2.95655e+06	313605	100	21216.7	4.22227e+06	4500.76	0	9203.2	3000.34	250	0	0	0	0	0	0	0	0	0	150	0
260.027	Diamond	3.00495e+06	324867	50	19814.6	4.35247e+06	4350.71	0	9003.06	3900.58	50	0	0	0	0	0	0	0	0	0	200	0
260.451	Diamond	3.00261e+06	317495	0	14307.6	4.24843e+06	5751.24	0	8352.63	3900.58	250	0	0	0	0	0	0	0	0	0	0	0
260.874	Diamond	2.93008e+06	303171	50	17211	4.26759e+06	4250.68	0	8352.63	3800.55	50	0	0	0	0	0	0	0	0	0	150	0
261.298	Diamond	3.0045e+06	318723	0	15508.9	4.31882e+06	5301.06	100	8602.8	3450.45	100	0	0	0	0	0	0	0	0	0	50	0
261.721	Diamond	3.24318e+06	308489	100	16810.5	4.2461e+06	5251.03	0	8602.8	3250.4	50	100	0	0	0	0	0	0	0	0	100	0
262.144	Diamond	3086633	314219	0	19313.9	4.31386e+06	4950.92	50	8652.83	2850.31	50	0	0	0	0	0	0	0	0	0	100	0
262.568	Diamond	2.94949e+06	313196	100	19313.9	4.2582e+06	4750.85	0	7652.21	4050.62	100	0	0	0	0	0	0	0	0	0	0	0
262.991	Diamond	3.09247e+06	299081	100	18212.3	4.2405e+06	4500.76	50	9503.41	2900.32	150	0	0	0	0	0	0	0	0	0	50	0
263.415	Diamond	2.97071e+06	315857	50	19414	4.26601e+06	5151	0	8402.67	3500.46	150	0	0	50	0	0	0	0	0	0	100	0
263.838	Diamond	2.9729e+06	324253	0	16009.5	4.31487e+06	5551.16	100	9103.13	2600.26	150	0	0	50	0	0	0	0	0	0	0	0
264.262	Diamond	2.97227e+06	316062	100	19313.9	4.24185e+06	4800.87	0	8852.96	4200.67	300	0	0	0	0	0	0	0	0	0	100	0
264.685	Diamond	3.01554e+06	307262	100	18813.2	4.37188e+06	5301.06	0	8552.76	3200.39	350	0	0	0	0	0	0	0	40	0	250	0
265.108	Diamond	3.02332e+06	311559	0	17811.8	4.22497e+06	6051.37	0	7852.33	2350.21	250	50	0	0	0	0	0	0	0	0	50	0
265.532	Diamond	3.0246e+06	311763	50	16309.9	4.33655e+06	5351.07	0	10354	2950.33	100	50	0	0	0	0	0	0	40	0	200	0
265.955	Diamond	2.94745e+06	298672	150	16610.2	4.32252e+06	5701.22	0	9003.06	3450.45	100	50	0	0	0	0	0	0	0	0	150	0
266.379	Diamond	3.0381e+06	304602	0	18713	4.3213e+06	5151	0	10103.9	2550.25	150	50	0	0	0	0	0	0	0	0	0	0
266.802	Diamond	2.99198e+06	309922	100	16610.2	4.3297e+06	5151	0	9453.37	3300.41	50	0	0	50	0	0	0	0	0	0	150	0
267.225	Diamond	3.03891e+06	311354	100	18412.6	4.34152e+06	5451.12	0	7952.39	3000.34	150	100	0	0	0	0	0	0	0	0	100	0
267.649	Diamond	3.00682e+06	305421	100	19914.7	4.31329e+06	5701.22	0	9353.3	3400.44	200	0	0	0	0	0	0	0	0	0	50	0
268.072	Diamond	3.06774e+06	303171	50	16910.6	4.31099e+06	5251.03	0	8002.42	3800.55	100	0	0	0	0	0	0	0	0	0	50	0
268.496	Diamond	3.08933e+06	312173	100	17311.1	4.35275e+06	5351.07	100	9253.23	3150.38	150	0	0	0	0	0	0	0	0	0	0	0
268.919	Diamond	2.98171e+06	311149	100	16810.5	4.30759e+06	6401.54	50	8102.48	3500.46	50	0	0	0	0	0	0	0	0	0	100	0
269.343	Diamond	3.11604e+06	314219	100	16810.5	4.34272e+06	6001.35	0	8402.67	3650.5	150	50	0	0	0	0	0	0	0	0	50	0
269.766	Diamond	3.06019e+06	314015	0	18212.3	4.18517e+06	5901.31	0	8402.67	4050.62	50	0	0	0	50	80	0	0	0	0	50	0
270.189	Diamond	3.07506e+06	307057	150	15709.2	4.32047e+06	6551.61	150	8102.48	3100.36	100	100	0	0	0	0	0	0	0	0	200	0
270.613	Diamond	2.97945e+06	321181	150	17010.8	4.28174e+06	4900.9	100	8852.96	2850.31	200	0	0	0	0	0	0	0	0	0	150	0
271.036	Diamond	3.00008e+06	304602	100	20115	4.18489e+06	6051.37	0	7902.36	3250.4	100	0	0	0	0	0	0	0	40	0	100	0
271.46	Diamond	3.08792e+06	318518	100	20715.9	4.35858e+06	6551.61	0	8102.48	3750.53	250	100	0	50	0	0	0	0	0	0	150	0
271.883	Diamond	3.03264e+06	316471	150	17110.9	4.26258e+06	5401.1	0	9053.1	3100.36	100	0	0	0	0	0	0	0	0	0	150	0
272.307	Diamond	3.1242e+06	308489	150	16309.9	4.30697e+06	6001.35	50	8602.8	2950.33	250	0	0	0	0	0	0	0	0	0	100	0
272.73	Diamond	3.01756e+06	307875	0	19514.2	4.27837e+06	5451.12	0	7902.36	3750.53	150	0	0	0	0	0	0	0	0	0	0	0
273.153	Diamond	3.09388e+06	308285	50	16109.6	4.26069e+06	4900.9	0	7602.18	2800.3	100	0	0	0	0	0	0	0	0	0	50	0
273.577	Diamond	2.97369e+06	312787	0	18612.9	4.32887e+06	6051.37	150	8052.45	3750.53	200	0	0	0	0	0	0	0	0	0	150	0
274	Diamond	3.05192e+06	307466	0	18412.6	4.29517e+06	6401.54	0	8552.76	2900.32	100	50	0	0	0	0	0	0	0	0	0	0
274.424	Diamond	3.08741e+06	308080	100	19414	4.35057e+06	5351.07	0	9453.37	3250.4	200	0	0	0	0	0	0	0	0	0	100	0
274.847	Diamond	3.03221e+06	300103	150	18412.6	4.22352e+06	5751.24	100	8552.76	2850.31	100	50	0	0	0	0	0	0	0	0	150	0
275.27	Diamond	3.1319e+06	310945	50	16510.1	4.2784e+06	6551.61	0	8402.67	2950.33	250	0	0	0	0	0	0	40	0	0	50	0
275.694	Diamond	3.09598e+06	304602	100	17711.7	4.30435e+06	5050.96	0	9253.23	3300.41	150	50	0	0	0	0	0	0	0	0	0	0
276.117	Diamond	3.00391e+06	301126	50	17911.9	4.18046e+06	5751.24	0	8752.89	3100.36	150	50	0	0	0	0	0	0	0	0	200	0
276.541	Diamond	3.01103e+06	311149	100	15909.4	4.25903e+06	5901.31	0	8152.51	3600.49	300	0	0	0	0	0	0	0	0	0	150	0
276.964	Diamond	3.17003e+06	303171	200	19414	4.33652e+06	5451.12	50	7902.36	3500.46	100	0	0	0	0	0	0	0	0	0	300	0
277.388	Diamond	3.01086e+06	306034	50	16109.6	4.23591e+06	4750.85	0	10053.8	2700.28	200	0	0	0	0	0	0	0	0	0	200	0
277.811	Diamond	2.97877e+06	302557	100	19013.4	4.25561e+06	5050.96	0	8052.45	3300.41	150	50	0	0	0	0	0	40	0	0	150	0
278.234	Diamond	3.16903e+06	298467	100	20215.2	4.26531e+06	5000.94	50	9353.3	3600.49	300	50	0	0	0	0	0	0	0	0	100	0
278.658	Diamond	3.04469e+06	314424	200	16910.6	4.36776e+06	5251.03	0	9853.67	3300.41	100	0	0	0	0	0	0	0	0	0	200	0
279.081	Diamond	3.11484e+06	305011	200	19113.6	4.2231e+06	5901.31	50	8052.45	3750.53	100	0	0	0	0	0	0	0	0	0	200	0
279.505	Diamond	3.07095e+06	294175	100	17511.4	4.2112e+06	6051.37	150	8652.83	2500.24	250	0	0	0	0	0	0	0	0	0	0	0
279.928	Diamond	3.08378e+06	299285	0	15709.2	4.29585e+06	4800.87	50	8202.54	3100.36	100	50	0	0	0	0	0	0	0	0	150	0
280.351	Diamond	3.23818e+06	316062	50	16810.5	4.33593e+06	6301.49	0	9353.3	3400.44	50	50	0	0	0	0	0	0	0	0	200	0
280.775	Diamond	3.16641e+06	306034	100	17911.9	4.27687e+06	4500.76	50	7402.07	2550.25	100	0	0	50	0	0	0	0	0	0	50	0
281.198	Diamond	3.0556e+06	308694	50	20715.9	4.29585e+06	5401.1	0	9053.1	3150.38	50	0	0	50	0	0	0	0	0	0	150	0
281.622	Diamond	3.04892e+06	314424	0	17511.4	4.258e+06	5551.16	50	8202.54	3300.41	150	0	0	0	0	0	0	0	0	0	100	0
282.045	Diamond	3.11508e+06	311559	100	18212.3	4.30585e+06	5801.26	50	9903.7	3500.46	100	50	0	0	0	0	0	0	0	0	200	0
282.469	Diamond	3.08616e+06	306443	100	17711.7	4.35742e+06	5951.33	50	9903.7	3300.41	150	0	0	0	0	0	0	0	0	0	0	0
282.892	Diamond	3.17849e+06	310945	50	17511.4	4.24143e+06	6151.42	0	9403.34	3150.38	100	0	0	0	0	0	40	0	0	0	100	40
283.315	Diamond	3.15499e+06	324662	100	17110.9	4.34484e+06	6651.66	0	9303.27	3550.48	150	0	0	0	0	0	0	0	0	0	150	0
283.739	Diamond	3.12005e+06	305011	50	19313.9	4.21945e+06	5201.02	0	8902.99	3500.46	200	0	0	0	0	0	0	0	0	0	50	0
284.162	Diamond	3.25251e+06	318314	150	18813.2	4.27448e+06	5351.07	150	8852.96	3100.36	200	0	0	0	0	0	0	0	0	0	0	0
284.586	Diamond	3.03776e+06	313196	50	20615.8	4.28384e+06	5100.98	50	8002.42	3250.4	250	0	0	0	0	0	0	0	0	0	0	0
285.009	Diamond	3.06464e+06	309103	100	19814.6	4.26883e+06	6801.74	0	10003.8	3200.39	250	0	0	0	0	0	0	0	0	0	100	0
285.433	Diamond	3.06979e+06	286614	50	18913.3	4.23606e+06	6301.49	0	9653.52	4100.64	100	0	0	0	0	0	0	0	0	0	150	0
285.856	Diamond	3.07548e+06	301330	100	17010.8	4.32416e+06	7051.87	0	7652.21	3000.34	0	0	0	0	0	0	0	0	0	0	0	0
286.279	Diamond	2.99974e+06	311354	50	19313.9	4.34267e+06	5901.31	50	9053.1	3500.46	100	50	0	0	0	0	0	0	0	0	100	0
286.703	Diamond	3125105	300717	150	19414	4.25126e+06	5601.18	0	9453.37	3550.48	100	50	0	0	0	0	0	0	0	0	50	0
287.126	Diamond	3.0768e+06	308694	200	18913.3	4.23124e+06	6051.37	0	8802.93	3150.38	100	0	0	0	0	0	0	0	0	0	150	0
287.55	Diamond	3.14119e+06	324458	200	18012	4.34238e+06	4600.79	0	9203.2	3300.41	50	0	0	0	0	0	0	0	0	0	300	0
287.973	Diamond	3.15801e+06	324458	100	17811.8	4.26048e+06	6351.51	0	9703.56	2950.33	100	0	0	0	0	0	0	0	0	0	200	0
288.397	Diamond	3.15523e+06	317904	50	19013.4	4.3135e+06	6501.59	50	7001.85	2300.2	100	0	0	0	0	0	0	0	0	0	50	0
288.82	Diamond	3.08648e+06	310535	50	18813.2	4.27687e+06	5201.02	50	8752.89	4250.68	200	50	0	0	0	0	0	0	0	0	0	0
289.243	Diamond	3.11535e+06	311559	0	17010.8	4.35869e+06	6951.81	50	9703.56	3250.4	200	0	0	0	0	0	0	0	0	0	150	0
289.667	Diamond	3.0801e+06	308285	50	19313.9	4.28737e+06	6551.61	100	9053.1	3050.35	100	50	0	0	0	0	0	0	0	0	150	0
290.09	Diamond	3.11299e+06	315448	50	18512.7	4.28574e+06	5801.26	0	9253.23	3000.34	450.01	0	0	0	0	0	0	40	0	0	100	0
290.514	Diamond	3.16896e+06	311763	150	17811.8	4.23137e+06	6301.49	50	8953.03	2600.26	200	0	0	50	0	0	0	0	0	0	50	0
290.937	Diamond	3.09645e+06	293153	50	18512.7	4.25141e+06	4900.9	0	8902.99	3200.39	150	0	0	50	0	0	0	0	0	0	100	0
291.36	Diamond	3.12726e+06	310331	200	17010.8	4.2126e+06	5951.33	0	8102.48	3450.45	150	0	0	0	0	0	0	0	0	0	150	0
291.784	Diamond	3.14293e+06	322819	0	18412.6	4.33388e+06	6101.4	100	8702.86	3650.5	150	0	0	0	0	0	0	0	0	0	150	0
292.207	Diamond	3.1599e+06	322205	50	19514.2	4.33748e+06	4950.92	50	8752.89	3650.5	250	0	0	0	0	0	0	0	0	0	100	0
292.631	Diamond	3.18247e+06	304807	50	17311.1	4.41201e+06	5501.14	0	7552.15	2500.24	150	0	0	50	50	0	0	0	0	0	50	0
293.054	Diamond	3.10453e+06	319952	150	18813.2	4.27085e+06	7001.84	0	9703.56	3250.4	300	50	0	0	0	0	0	0	0	0	50	0
293.478	Diamond	3.14734e+06	319747	50	18012	4.26551e+06	5801.26	50	8902.99	2800.3	300	50	0	0	0	0	0	0	0	0	100	0
293.901	Diamond	3.16679e+06	317495	200	18112.2	4.23679e+06	6651.66	50	9553.45	3150.38	100	150	0	0	0	0	0	0	0	0	50	0
294.324	Diamond	3.12512e+06	303580	150	19914.7	4.33657e+06	5601.18	0	9103.13	3900.58	100	0	0	0	0	0	0	0	0	0	50	0
294.748	Diamond	3.10785e+06	309512	150	16810.5	4.24592e+06	6351.51	50	7201.96	2850.31	100	50	0	50	0	0	0	0	0	0	200	0
295.171	Diamond	3148343	305421	200	19814.6	4.20996e+06	5751.24	0	9453.37	3800.55	200	0	0	0	0	0	0	0	0	0	200	0
295.595	Diamond	3.07886e+06	295605	100	19213.7	4.22881e+06	6451.56	100	7952.39	2850.31	100	0	0	0	0	0	0	0	0	0	50	0
296.018	Diamond	3.11446e+06	312173	200	18512.7	4.28504e+06	6101.4	50	8052.45	3000.34	50	0	0	0	0	0	0	0	0	0	250	0
296.442	Diamond	3.02026e+06	312173	100	17110.9	4.25699e+06	5351.07	0	8802.93	3300.41	250	0	0	0	0	0	0	0	0	0	150	0
296.865	Diamond	3.24526e+06	314015	50	16910.6	4.32587e+06	6001.35	50	8352.63	3400.44	0	50	0	0	0	0	0	0	0	0	150	0
297.288	Diamond	3.14615e+06	315448	100	19113.6	4.3337e+06	6501.59	50	10404.1	3300.41	200	0	0	0	0	0	0	0	0	0	200	0
297.712	Diamond	3.24045e+06	306239	150	20115	4265955	6401.54	0	9603.48	2400.22	0	0	0	0	0	0	0	0	0	0	100	0
298.135	Diamond	3.06989e+06	313810	150	18312.5	4228183	5901.31	100	8252.57	2700.28	50	0	0	0	0	0	0	0	0	0	50	0
298.559	Diamond	3.07504e+06	323024	100	19313.9	4.32322e+06	5551.16	0	10203.9	3500.46	100	0	0	0	0	0	0	0	0	0	100	0
298.982	Diamond	3.0831e+06	301126	150	17911.9	4.28672e+06	6151.42	0	8902.99	3250.4	50	50	0	0	0	0	0	0	0	0	100	0
299.405	Diamond	3.30984e+06	314629	200	21417	4.33046e+06	5701.22	50	9153.16	3300.41	250	0	0	50	0	0	0	0	40	0	150	0
299.829	Diamond	3.11276e+06	310740	100	18112.2	4.35446e+06	6101.4	100	8802.93	3600.49	200	0	0	0	0	0	0	0	0	0	0	0
300.252	Diamond	3.23257e+06	310126	200	20715.9	4.28726e+06	6351.51	0	8002.42	2900.32	250	0	0	0	0	0	0	0	0	0	150	0
300.676	Diamond	3.29258e+06	297650	150	18212.3	4.23469e+06	6601.64	0	9103.13	3450.45	50	0	0	0	0	0	0	0	0	0	100	0
301.099	Diamond	3.12488e+06	311763	350	18813.2	4.3844e+06	6651.66	0	9653.52	3100.36	300	0	0	0	0	0	0	0	0	0	150	0
301.523	Diamond	3.18651e+06	318723	100	18913.3	4.21087e+06	5651.2	100	10454.1	3050.35	150	0	0	0	0	0	0	0	0	0	200	0
301.946	Diamond	3.23969e+06	308285	200	20615.8	4.29675e+06	6701.69	50	9853.67	2650.27	200	0	0	0	0	0	0	0	0	0	0	0
302.369	Diamond	3.17118e+06	308489	0	18913.3	4.32514e+06	6251.47	50	9053.1	4350.72	300	50	0	0	0	0	0	0	0	0	200	0
302.793	Diamond	3.1508e+06	312582	150	19514.2	4.23021e+06	6501.59	50	8902.99	2650.27	250	50	0	0	0	0	0	0	0	0	100	0
303.216	Diamond	3.03604e+06	312991	250	16810.5	4.27762e+06	7552.14	50	10103.9	3400.44	50	0	0	100	0	0	0	0	0	0	0	0
303.64	Diamond	3.20907e+06	310535	100	16510.1	4.29981e+06	6101.4	150	7602.18	3300.41	200	0	0	50	0	0	0	0	0	0	200	0
304.063	Diamond	3.11199e+06	308489	50	18612.9	4.26261e+06	6051.37	50	8802.93	2750.29	50	0	0	50	0	0	0	0	0	0	50	0
304.486	Diamond	3.34106e+06	309103	100	19313.9	4.38215e+06	7051.87	0	9003.06	3800.55	100	50	0	0	0	0	0	0	0	0	0	0
304.91	Diamond	3.12201e+06	317290	100	17010.8	4.19775e+06	7652.2	0	8802.93	3850.56	100	0	0	0	0	0	0	0	0	0	0	0
305.333	Diamond	3.11687e+06	308898	150	17411.3	4.36605e+06	6601.64	0	9403.34	2900.32	200	0	0	0	0	0	0	0	0	0	100	0
305.757	Diamond	3.24052e+06	312582	250	20315.3	4.22404e+06	6201.44	0	10203.9	3050.35	0	0	0	0	0	0	0	0	0	0	150	0
306.18	Diamond	3.17264e+06	301126	50	20115	4.31145e+06	5501.14	0	9903.7	2950.33	50	50	0	0	0	0	0	0	0	0	50	40
306.604	Diamond	3.17847e+06	309922	200	18913.3	4.22676e+06	7352.03	50	8802.93	3550.48	200	0	0	0	0	0	0	0	0	0	150	0
307.027	Diamond	3.17392e+06	308898	50	19714.4	4.32636e+06	5351.07	0	8252.57	2950.33	100	50	0	0	0	0	0	0	0	0	100	0
307.45	Diamond	3.20724e+06	314629	100	19914.7	4.23905e+06	5751.24	100	9753.59	3350.42	300	0	0	0	0	0	0	0	0	0	50	0
307.874	Diamond	3.26115e+06	303580	50	20916.2	4.28514e+06	6501.59	200	9953.74	3000.34	250	50	0	0	0	0	0	0	0	0	100	0
308.297	Diamond	3.20294e+06	299285	200	17311.1	4.25699e+06	7402.06	0	8352.63	3000.34	200	0	0	0	0	0	0	0	0	0	100	0
308.721	Diamond	3.15701e+06	326301	0	20816.1	4.34036e+06	7001.84	50	8102.48	2900.32	250	0	0	0	0	0	0	0	0	0	50	0
309.144	Diamond	3.22361e+06	323024	100	16510.1	4.24747e+06	6751.71	0	9453.37	3350.42	100	50	50	0	0	0	0	0	0	0	250	0
309.568	Diamond	3.13488e+06	322409	300	18012	4.32737e+06	7151.92	100	10153.9	2900.32	150	0	0	0	0	0	0	0	0	0	100	0
309.991	Diamond	3.15357e+06	307466	100	19113.6	4.17361e+06	7101.89	0	8302.6	3000.34	350	0	0	0	0	0	0	0	0	0	100	0
310.414	Diamond	3.19337e+06	297445	100	18813.2	4.3276e+06	6201.44	0	8702.86	3250.4	100	0	0	0	0	0	0	0	0	0	150	0
310.838	Diamond	3.18538e+06	316471	100	18512.7	4.27534e+06	6501.59	0	9703.56	3250.4	50	0	0	0	0	0	0	0	0	0	100	0
311.261	Diamond	3.17341e+06	291518	150	19313.9	4.34552e+06	6901.79	50	9253.23	3250.4	50	50	0	0	0	0	0	0	0	0	50	0
311.685	Diamond	3.23661e+06	300308	100	19313.9	4.20192e+06	5601.18	50	9553.45	3550.48	150	0	0	0	0	0	0	0	0	0	100	0
312.108	Diamond	3.05762e+06	310331	150	18512.7	4.25364e+06	6401.54	50	9303.27	3300.41	100	50	0	50	0	0	0	0	0	0	150	0
312.531	Diamond	3.16882e+06	298876	0	17110.9	4.2882e+06	6051.37	0	10504.2	3200.39	200	0	0	0	0	0	0	0	0	0	50	0
312.955	Diamond	3.21583e+06	311149	100	19113.6	4.27573e+06	7752.26	50	9853.67	3750.53	50	0	0	0	0	0	0	0	0	0	250	0
313.378	Diamond	3.22166e+06	306853	200	16209.8	4.37735e+06	6701.69	50	8852.96	3200.39	150	0	0	0	0	0	0	0	0	0	150	0
313.802	Diamond	3.09347e+06	322614	50	18212.3	4.26251e+06	6801.74	0	9053.1	3750.53	350	0	0	0	0	0	0	0	0	0	100	0
314.225	Diamond	3.2594e+06	313810	100	18512.7	4.32664e+06	5951.33	100	8502.73	2800.3	100	0	0	0	0	0	40	0	0	50	100	0
314.649	Diamond	3.19912e+06	300103	150	18212.3	4.25333e+06	7502.11	50	8352.63	2500.24	100	50	0	0	0	0	0	0	0	0	200	0
315.072	Diamond	2.99042e+06	316676	200	16209.8	4.24719e+06	6551.61	0	8802.93	3600.49	150	100	0	0	0	0	0	0	0	0	200	0
315.495	Diamond	3.2324e+06	305421	50	19213.7	4.33084e+06	6451.56	0	10153.9	3050.35	100	0	0	0	0	0	0	0	0	0	100	0
315.919	Diamond	3.11538e+06	318109	150	19714.4	4.34725e+06	6701.69	150	9503.41	3300.41	100	0	0	0	0	0	0	0	0	0	150	0
316.342	Diamond	3.04591e+06	317699	50	22819.3	4.3029e+06	6751.71	0	9103.13	3950.59	150	0	0	50	0	0	0	0	40	0	150	0
316.766	Diamond	3.18213e+06	317085	0	17511.4	4.23708e+06	6451.56	0	9203.2	3850.56	50	0	0	0	0	0	0	0	0	0	100	0
317.189	Diamond	3.23586e+06	314833	200	16710.4	4.31353e+06	7051.87	100	9803.63	3050.35	100	50	0	0	0	0	0	0	0	0	50	0
317.613	Diamond	3.09747e+06	298059	300	17811.8	4.31319e+06	6001.35	50	8802.93	2700.28	250	0	0	0	0	0	0	0	0	0	250	0
318.036	Diamond	3.31176e+06	309308	200	19514.2	4.28537e+06	6601.64	0	10354	2550.25	150	50	0	0	0	0	0	0	0	0	150	0
318.459	Diamond	3.1406e+06	307262	150	19614.3	4.29178e+06	6251.47	0	8752.89	2950.33	100	0	0	50	0	0	0	40	0	0	50	0
318.883	Diamond	3.15501e+06	307671	300	18813.2	4.34782e+06	6901.79	0	9753.59	3350.42	150	0	0	50	0	0	0	0	0	0	50	0
319.306	Diamond	3.09275e+06	310535	50	17511.4	4.31029e+06	7402.06	0	8252.57	2950.33	150	50	0	0	0	0	0	0	0	0	150	0
319.73	Diamond	3.19371e+06	295605	200	20115	4.34909e+06	5901.31	150	8652.83	3700.52	100	50	0	0	0	0	0	0	0	0	50	0
320.153	Diamond	3.17834e+06	314015	150	23019.7	4.26129e+06	6851.76	150	9853.67	3450.45	250	0	0	0	0	0	0	0	0	0	100	0
320.577	Diamond	3.01354e+06	306853	200	18012	4.25621e+06	6451.56	100	10153.9	3200.39	200	0	0	0	0	0	0	0	0	0	200	0
321	Diamond	3.20513e+06	318723	150	20115	4.27508e+06	6801.74	100	8402.67	2550.25	150	50	0	50	0	0	0	0	0	0	0	0
321.423	Diamond	3.21617e+06	323638	100	19213.7	4.32211e+06	6701.69	100	8452.7	2950.33	100	0	0	50	0	0	0	0	0	0	200	0
321.847	Diamond	3.2318e+06	313196	100	20014.9	4.31687e+06	6501.59	150	8702.86	3150.38	100	100	50	0	0	0	0	0	0	0	150	0
322.27	Diamond	3.18004e+06	308489	200	17711.7	4.31267e+06	6551.61	50	9203.2	3600.49	150	0	0	0	0	0	0	0	0	0	50	0
322.694	Diamond	3.14511e+06	310126	50	19213.7	4.27954e+06	5351.07	0	9903.7	4100.64	100	0	0	50	0	0	0	0	0	0	0	0
323.117	Diamond	3.11227e+06	308285	150	22018	4.25595e+06	7001.84	0	10854.5	2950.33	50	0	0	0	0	0	0	0	0	0	150	0
323.54	Diamond	3.06307e+06	296219	100	18913.3	4.30487e+06	6801.74	100	9703.56	3200.39	100	0	0	0	0	0	0	0	0	0	250	0
323.964	Diamond	3.15572e+06	295401	50	19914.7	4.22891e+06	7702.23	0	8852.96	2650.27	250	50	0	0	0	0	0	0	0	0	50	0
324.387	Diamond	3.24403e+06	316881	50	20115	4.24656e+06	6351.51	50	9753.59	2700.28	100	0	0	0	0	0	0	0	0	0	250	0
324.811	Diamond	3.1134e+06	310126	150	17010.8	4.27674e+06	6051.37	0	8402.67	3000.34	100	50	0	0	0	0	0	0	0	0	0	0
325.234	Diamond	3.06981e+06	296423	200	19113.6	4.26341e+06	7151.92	0	9203.2	3200.39	150	50	0	0	0	0	0	0	0	0	100	0
325.658	Diamond	3.16733e+06	318109	100	18512.7	4.35252e+06	6801.74	0	9003.06	3250.4	250	0	0	0	0	0	0	0	0	0	100	0
326.081	Diamond	3.18795e+06	302353	50	18412.6	4.2538e+06	6951.81	0	9203.2	3050.35	350	0	0	0	0	0	0	0	0	0	100	0
326.504	Diamond	3.17209e+06	307057	50	16810.5	4.27925e+06	6601.64	0	9603.48	3400.44	300	50	0	50	0	0	0	0	0	50	150	0
326.928	Diamond	3.2554e+06	296832	0	18012	4.32447e+06	6051.37	50	9103.13	3100.36	50	100	0	0	0	0	0	0	0	0	100	0
327.351	Diamond	3.20403e+06	305216	150	18713	4.23498e+06	6151.42	50	10254	3600.49	150	0	0	0	0	0	0	0	0	0	100	0
327.775	Diamond	3.1427e+06	305830	150	19914.7	4.22308e+06	7051.87	50	9303.27	3050.35	50	100	0	0	0	0	0	0	0	0	0	0
328.198	Diamond	3.02136e+06	309103	0	19113.6	4.25973e+06	6451.56	50	9403.34	3650.5	200	50	0	50	0	0	0	0	0	0	200	0
328.622	Diamond	3.00799e+06	302966	50	22318.5	4.30038e+06	6351.51	50	9853.67	3000.34	150	0	0	50	0	0	0	0	0	0	100	0
329.045	Diamond	3.2543e+06	305421	0	19914.7	4.38972e+06	7402.06	0	9653.52	3200.39	0	100	0	0	0	0	0	0	0	0	0	0
329.468	Diamond	3.22368e+06	313810	200	20215.2	4.21354e+06	7151.92	0	7802.3	2950.33	0	0	0	0	0	0	0	0	0	0	150	0
329.892	Diamond	3.15854e+06	307875	0	20215.2	4.24498e+06	7151.92	50	9203.2	2650.27	100	0	0	50	0	0	0	0	0	0	0	0
330.315	Diamond	3.08172e+06	302557	100	19313.9	4.24586e+06	6801.74	50	9003.06	3050.35	200	0	0	50	0	0	0	0	0	0	50	0
330.739	Diamond	3.05347e+06	300717	150	19313.9	4.30902e+06	6851.76	0	9403.34	3000.34	200	0	0	0	0	0	0	0	0	0	100	0
331.162	Diamond	3.15397e+06	310740	0	16309.9	4.27464e+06	6851.76	50	8902.99	2500.24	0	0	0	0	0	0	0	0	0	0	150	0
331.585	Diamond	3.13284e+06	319338	100	20315.3	4.32714e+06	6601.64	100	9853.67	2900.32	300	50	0	0	0	0	0	0	0	0	50	0
332.009	Diamond	3.09941e+06	317290	50	17711.7	4.24973e+06	7051.87	100	9353.3	3300.41	200	150	0	0	0	0	0	0	0	0	100	0
332.432	Diamond	3.03957e+06	309103	300	17611.5	4.25343e+06	5751.24	0	8852.96	2900.32	200	50	0	50	0	0	0	0	0	0	150	0
332.856	Diamond	3.03145e+06	316471	100	18312.5	4.25753e+06	7251.97	50	8552.76	3450.45	250	0	0	0	0	0	0	0	0	0	200	0
333.279	Diamond	3.09794e+06	297036	150	16009.5	4.26834e+06	5901.31	100	8902.99	3650.5	200	0	0	0	0	0	0	0	0	0	150	40
333.703	Diamond	3.5065e+06	306443	200	19113.6	4.27614e+06	7151.92	100	9253.23	2850.31	300	0	0	50	0	0	0	0	0	0	50	0
334.126	Diamond	3.14479e+06	315652	100	16410	4.27788e+06	6451.56	0	8352.63	3450.45	100	0	50	50	0	0	0	0	0	0	250	0
334.549	Diamond	3.18357e+06	322614	50	16810.5	4.30559e+06	7502.11	150	9603.48	2550.25	50	0	0	0	0	0	0	0	0	0	50	0
334.973	Diamond	2.9665e+06	310945	50	20715.9	4.3674e+06	7001.84	50	7952.39	4050.62	100	0	0	0	0	0	0	0	40	0	100	40
335.396	Diamond	3.19184e+06	306443	150	20215.2	4.29582e+06	6301.49	50	10404.1	3050.35	150	0	0	0	0	0	0	0	0	0	150	0
335.82	Diamond	3.1982e+06	293766	50	18913.3	4.16223e+06	7201.95	0	8352.63	3000.34	50	0	0	0	0	40	0	0	0	0	100	0
336.243	Diamond	3.0602e+06	303375	150	18512.7	4.26816e+06	6801.74	100	8152.51	2800.3	150	0	0	0	0	0	0	0	0	0	100	0
336.666	Diamond	3.20284e+06	296423	50	19914.7	4.25605e+06	7302	50	8102.48	3300.41	200	0	0	50	0	0	0	0	0	0	50	0
337.09	Diamond	3.1248e+06	317904	0	19113.6	4.27534e+06	7001.84	0	8352.63	2600.26	150	0	0	0	0	0	0	0	0	0	50	0
337.513	Diamond	3.17337e+06	291109	250	17110.9	4.30959e+06	7251.97	0	10103.9	3350.42	0	0	0	50	0	0	0	0	0	0	100	0
337.937	Diamond	3.0818e+06	304602	100	21016.4	4.27951e+06	6451.56	50	8702.86	3500.46	150	0	0	50	0	0	0	0	0	0	50	0
338.36	Diamond	3.03044e+06	296832	100	18212.3	4.25978e+06	6351.51	0	9553.45	2950.33	150	0	0	0	0	0	0	0	0	0	100	0
338.784	Diamond	2.99221e+06	322000	50	16410	4.26873e+06	6001.35	50	8352.63	2750.29	0	0	0	50	0	0	0	0	0	0	100	0
339.207	Diamond	3.12869e+06	319542	100	18512.7	4.35558e+06	6251.47	0	9053.1	2300.2	150	50	0	0	0	0	0	0	0	0	200	0
339.63	Diamond	3.06034e+06	298467	150	18612.9	4.29294e+06	6351.51	0	8953.03	3600.49	250	50	0	50	0	0	0	0	0	0	100	0
340.054	Diamond	3.18151e+06	315857	0	19213.7	4.298e+06	5851.29	0	10304	2800.3	300	0	0	0	0	0	0	0	0	0	100	0
340.477	Diamond	3.10058e+06	306853	300	20115	4.32351e+06	5451.12	50	9603.48	3250.4	50	0	0	50	0	0	0	0	0	0	150	0
340.901	Diamond	3.10211e+06	324048	0	18713	4.31218e+06	5651.2	0	7652.21	2550.25	100	0	0	0	0	0	0	0	0	0	150	0
341.324	Diamond	3.12743e+06	314015	100	16910.6	4.24706e+06	6901.79	0	9553.45	3150.38	100	50	0	0	0	0	0	0	0	0	50	0
341.748	Diamond	3.11376e+06	306443	50	18713	4.3164e+06	6051.37	0	7702.24	3350.42	100	0	0	0	0	0	0	0	0	0	200	0
342.171	Diamond	3.1568e+06	306443	100	20515.6	4.20381e+06	6151.42	0	9803.63	2850.31	150	50	0	50	0	0	0	0	0	0	50	0
342.594	Diamond	3.08578e+06	291927	50	20715.9	4.17957e+06	5801.26	50	8902.99	4050.62	200	50	0	0	0	0	0	0	0	0	150	0
343.018	Diamond	3.0775e+06	300512	100	18512.7	4.18574e+06	6551.61	0	8752.89	2650.27	250	50	0	0	0	0	0	0	0	0	100	0
343.441	Diamond	3.01345e+06	307671	150	18412.6	4.35897e+06	6901.79	0	8502.73	3100.36	50	0	0	0	0	0	0	0	0	0	200	0
343.865	Diamond	3.05518e+06	314219	250	19213.7	4.22593e+06	6051.37	50	9303.27	3350.42	50	0	0	0	0	0	0	0	0	0	250	0
344.288	Diamond	3.09139e+06	312582	50	18713	4.13638e+06	5801.26	100	6701.7	2900.32	100	0	0	0	0	0	0	0	0	0	200	0
344.711	Diamond	3.03223e+06	311763	100	18713	4.18992e+06	6651.66	0	7702.24	3250.4	150	50	0	0	0	0	0	0	0	0	0	0
345.135	Diamond	3.10829e+06	300103	0	18212.3	4.24656e+06	6551.61	50	8102.48	2650.27	350	0	0	0	0	0	0	0	0	0	0	0
345.558	Diamond	3.06677e+06	307262	150	18112.2	4.2952e+06	7251.97	50	9003.06	2950.33	150	0	0	0	0	0	0	0	0	0	50	0
345.982	Diamond	3077553	319747	50	17311.1	4.19163e+06	7051.87	50	9703.56	3350.42	100	50	0	0	0	0	0	0	0	0	100	0
346.405	Diamond	3.08295e+06	303989	50	18412.6	4.32317e+06	6901.79	0	9803.63	3350.42	0	0	0	0	0	0	0	0	0	0	50	0
346.829	Diamond	3.04355e+06	310535	50	17811.8	4327422	6951.81	150	8602.8	3350.42	100	50	0	0	0	0	0	0	0	0	150	0
347.252	Diamond	3.03251e+06	323024	100	17911.9	4.14468e+06	6851.76	0	8602.8	2500.24	200	50	0	0	0	0	0	0	0	0	100	0
347.675	Diamond	3.24675e+06	321181	50	15809.3	4.31446e+06	6801.74	0	9403.34	3300.41	100	50	0	50	0	0	0	0	0	0	150	0
348.099	Diamond	3.0646e+06	294992	150	18112.2	4.23653e+06	6601.64	0	9053.1	3650.5	150	0	0	0	0	0	0	0	0	0	100	0
348.522	Diamond	3.17726e+06	317904	200	21316.9	4.32164e+06	6901.79	0	8202.54	2550.25	100	50	0	0	0	0	0	0	0	0	50	0
348.946	Diamond	3.13741e+06	305421	150	19213.7	4.29219e+06	6851.76	0	8652.83	3000.34	100	0	0	0	0	0	0	0	0	0	0	0
349.369	Diamond	3.20095e+06	304807	50	19714.4	4.2701e+06	6151.42	50	9003.06	3450.45	100	0	0	0	0	40	0	0	0	0	50	0
349.793	Diamond	3.06156e+06	314833	50	17511.4	4.28462e+06	6201.44	100	9653.52	3000.34	150	50	0	0	0	0	0	0	0	0	150	0
350.216	Diamond	3.12833e+06	291927	0	18212.3	4.21932e+06	6451.56	50	8302.6	3150.38	100	0	0	0	0	0	0	0	0	0	100	0
350.639	Diamond	3.21747e+06	322819	0	18512.7	4.34116e+06	6551.61	0	8802.93	2800.3	150	0	0	0	0	0	0	0	0	0	0	0
351.063	Diamond	3.0368e+06	314219	100	15609	4.3274e+06	6651.66	0	9753.59	2700.28	200	50	0	0	0	0	0	0	0	0	100	0
351.486	Diamond	3.10336e+06	326096	150	19213.7	4.24934e+06	8402.65	0	8602.8	3750.53	0	0	0	0	0	0	0	0	0	0	0	0
351.91	Diamond	3.0459e+06	303580	100	16510.1	4.34738e+06	6601.64	50	8102.48	3150.38	100	0	0	0	0	0	0	0	0	0	50	0
352.333	Diamond	3.03008e+06	288249	50	18713	4.26111e+06	6751.71	0	8802.93	3000.34	50	50	0	0	0	0	0	0	40	0	150	0
352.756	Diamond	3.01405e+06	318109	100	17511.4	4.18092e+06	5000.94	0	8752.89	3000.34	300	0	0	50	0	0	0	0	0	0	0	0
353.18	Diamond	3.15444e+06	309308	0	18713	4.24094e+06	5601.18	50	9953.74	2450.23	100	50	0	0	0	0	0	0	0	0	250	40
353.603	Diamond	3.01947e+06	304602	0	20715.9	4.27435e+06	7302	50	8402.67	3450.45	0	0	0	0	0	0	0	0	0	0	50	0
354.027	Diamond	3.09955e+06	313401	150	20816.1	4.13895e+06	6301.49	100	8702.86	2500.24	100	0	0	0	0	0	0	0	0	0	200	0
354.45	Diamond	3.09713e+06	315857	150	17611.5	4.27192e+06	6301.49	0	7652.21	3000.34	100	0	0	0	0	0	0	0	0	0	50	0
354.874	Diamond	3.09175e+06	318109	100	16109.6	4.23788e+06	4800.87	0	8953.03	3500.46	250	0	0	0	0	0	0	0	0	0	250	0
355.297	Diamond	3.04129e+06	317495	150	19213.7	4.22663e+06	6451.56	50	8502.73	2900.32	300	0	0	0	0	0	0	0	0	0	100	0
355.72	Diamond	3.0434e+06	309717	0	20115	4.17799e+06	5501.14	50	9103.13	3650.5	100	0	0	0	0	0	0	0	0	0	200	0
356.144	Diamond	3.13641e+06	317085	0	19313.9	4.30264e+06	6851.76	50	8752.89	3500.46	150	0	0	0	0	0	0	0	0	0	100	0
356.567	Diamond	3.13704e+06	311763	0	19113.6	4.18792e+06	6001.35	0	7552.15	3350.42	200	0	0	0	0	0	0	0	0	0	100	0
356.991	Diamond	3.07587e+06	310740	0	17611.5	4.30383e+06	5701.22	0	9253.23	3200.39	0	0	0	0	0	0	0	0	0	0	0	0
357.414	Diamond	3.05101e+06	304602	200	19313.9	4.18634e+06	5801.26	100	8852.96	3150.38	250	0	0	0	0	0	0	0	0	0	0	0
357.838	Diamond	3.03021e+06	303171	100	19614.3	4.36703e+06	5901.31	0	8852.96	3150.38	350	0	0	0	0	0	0	0	0	0	150	0
358.261	Diamond	2974445	298672	0	19814.6	4.31552e+06	5751.24	50	9203.2	2850.31	150	0	0	0	0	0	0	0	0	0	0	0
358.684	Diamond	3.08595e+06	318314	0	17811.8	4.27708e+06	6051.37	0	8402.67	3100.36	100	0	0	0	0	0	0	40	0	0	200	0
359.108	Diamond	3.06474e+06	318314	100	18913.3	4.30298e+06	6051.37	50	9253.23	3900.58	100	0	0	0	0	0	0	0	0	0	300	0
359.531	Diamond	2.9934e+06	319747	0	21617.4	4.2048e+06	6351.51	0	7101.91	3300.41	150	0	0	0	0	0	0	0	0	0	0	0
359.955	Diamond	3.08093e+06	316062	100	19113.6	4.27949e+06	6251.47	0	9553.45	3600.49	100	0	0	0	0	0	0	0	0	0	200	0
360.378	Diamond	2.99387e+06	309717	100	17511.4	4.249e+06	5851.29	50	8802.93	3900.58	100	50	0	0	0	0	0	0	0	0	100	0
360.801	Diamond	3.07298e+06	310331	0	18913.3	4.22652e+06	5651.2	50	10604.2	3350.42	50	50	0	50	0	0	0	0	0	0	50	0
361.225	Diamond	3.02319e+06	308489	0	17010.8	4.2364e+06	5151	0	8552.76	2550.25	100	100	0	0	0	0	0	0	0	0	250	0
361.648	Diamond	3.02483e+06	304398	50	17611.5	4.27819e+06	6151.42	150	9453.37	3250.4	200	0	0	50	0	0	0	0	0	0	0	0
362.072	Diamond	3.20218e+06	305011	250	18412.6	4.2119e+06	6501.59	150	7852.33	2650.27	200	0	0	0	0	0	0	0	0	0	150	0
362.495	Diamond	2.97446e+06	327940	0	17110.9	4.36828e+06	6101.4	50	9153.16	4050.62	0	50	0	0	0	0	0	0	0	50	150	0
362.919	Diamond	3.10226e+06	311149	50	18713	4.24952e+06	5050.96	0	9803.63	3250.4	100	50	0	0	0	0	0	0	0	0	50	0
363.342	Diamond	3.04284e+06	302353	50	16610.2	4.34845e+06	6601.64	0	9153.16	2750.29	50	50	50	0	0	0	0	0	0	0	0	0
363.765	Diamond	3.16639e+06	295605	50	18112.2	4.26767e+06	6301.49	100	8702.86	3850.56	100	0	0	0	0	0	0	0	0	0	100	0
364.189	Diamond	3.03904e+06	318723	150	17511.4	4.2701e+06	5651.2	0	9053.1	2800.3	0	0	0	0	0	0	0	0	0	0	0	0
364.612	Diamond	2.99768e+06	311354	200	17611.5	4.30891e+06	5701.22	50	9503.41	2400.22	0	0	0	50	0	0	0	0	0	0	100	0
365.036	Diamond	3.08303e+06	288657	0	21316.9	4.31451e+06	5751.24	50	8902.99	3450.45	200	0	0	0	0	0	0	40	0	0	150	0
365.459	Diamond	3.05122e+06	313605	50	18412.6	4.29209e+06	6001.35	100	7852.33	2900.32	300	0	0	0	0	0	0	0	0	0	100	0
365.883	Diamond	3.03751e+06	294379	100	18312.5	4.23871e+06	6551.61	50	9503.41	3650.5	100	0	0	0	0	0	0	0	0	0	50	0
366.306	Diamond	3.09968e+06	316266	100	18913.3	4.1804e+06	4650.81	0	9253.23	3000.34	150	0	0	0	0	0	0	0	0	0	100	0
366.729	Diamond	3.12916e+06	306443	100	20916.2	4.31653e+06	5501.14	0	8152.51	3100.36	250	0	0	0	0	0	0	0	0	0	50	0
367.153	Diamond	3.05107e+06	308285	0	17311.1	4.30007e+06	5851.29	0	7952.39	2900.32	100	0	0	0	0	0	0	0	0	0	100	0
367.576	Diamond	2.96121e+06	319747	0	19414	4.35358e+06	5701.22	50	9003.06	3250.4	150	0	0	0	0	0	0	0	0	0	100	0
368	Diamond	3.18079e+06	316471	50	18312.5	4.20591e+06	5251.03	0	9303.27	2400.22	200	50	0	0	0	0	0	0	0	0	50	0
368.423	Diamond	3.13016e+06	299490	0	16810.5	4.25043e+06	5000.94	0	6901.8	3800.55	200	0	0	50	0	0	0	0	0	0	50	0
368.846	Diamond	3.0449e+06	309922	50	18012	4.21898e+06	5401.1	0	8202.54	3000.34	200	0	0	0	0	0	0	0	0	0	100	0
369.27	Diamond	3.0408e+06	302353	150	16109.6	4.27801e+06	6251.47	50	8302.6	2600.26	300	0	0	0	0	0	0	0	0	0	100	0
369.693	Diamond	3.11282e+06	325482	0	15809.3	4.22134e+06	5351.07	100	8352.63	3650.5	250	0	0	0	0	0	0	0	0	0	150	0
370.117	Diamond	2.99615e+06	317495	0	16209.8	4.30816e+06	6401.54	0	9353.3	3550.48	200	0	0	0	0	0	0	0	0	0	50	0
370.54	Diamond	3.13811e+06	310535	50	17911.9	4.1711e+06	6651.66	150	8202.54	3550.48	50	50	0	0	0	0	0	0	0	0	0	0
370.964	Diamond	2.99294e+06	313605	150	17411.3	4.31407e+06	6401.54	0	7852.33	3900.58	200	0	0	0	0	0	0	0	0	0	50	0
371.387	Diamond	3.05156e+06	323024	350	16910.6	4.244e+06	6451.56	50	9503.41	3500.46	100	0	0	0	0	0	0	0	0	0	250	0
371.81	Diamond	3.09556e+06	316676	100	18012	4.25437e+06	5901.31	0	9253.23	3100.36	200	0	0	0	0	0	0	0	0	0	50	0
372.234	Diamond	2.99308e+06	313810	150	18512.7	4.21678e+06	5751.24	100	9003.06	3100.36	100	0	0	0	0	0	0	0	0	0	100	0
372.657	Diamond	3.07078e+06	304193	50	17010.8	4.23503e+06	5901.31	0	7852.33	2900.32	150	0	0	0	0	0	0	0	0	0	50	0
373.081	Diamond	3.09003e+06	298876	100	16109.6	4.2484e+06	5000.94	50	8352.63	2750.29	100	0	50	0	0	0	0	0	0	0	100	0
373.504	Diamond	3.17067e+06	293357	100	18312.5	4.2533e+06	5551.16	0	7001.85	3400.44	100	50	0	0	0	0	0	0	0	0	250	0
373.928	Diamond	3.13509e+06	303375	150	18312.5	4.31441e+06	6051.37	0	10153.9	3000.34	0	50	0	0	0	0	0	0	0	0	50	0
374.351	Diamond	3.0136e+06	320566	50	18112.2	4.28208e+06	5100.98	0	7802.3	2900.32	200	0	0	0	0	0	0	0	0	0	150	0
374.774	Diamond	2.98081e+06	314424	100	19914.7	4.22741e+06	5951.33	0	8202.54	2400.22	100	0	0	50	0	0	0	0	0	0	200	0
375.198	Diamond	3.02426e+06	313401	0	17811.8	4.3059e+06	6001.35	100	8552.76	3150.38	250	50	0	0	0	0	0	0	0	0	100	0
375.621	Diamond	3.02483e+06	308898	100	16209.8	4.20226e+06	5501.14	50	10254	2950.33	250	0	0	0	0	0	0	0	0	0	0	0
376.045	Diamond	2.97058e+06	324458	50	17010.8	4.20542e+06	4700.83	50	8552.76	3400.44	150	50	0	0	0	0	0	0	0	0	50	0
376.468	Diamond	2.98626e+06	312582	50	20515.6	4.25338e+06	6451.56	100	8452.7	3400.44	100	0	0	50	0	0	0	0	0	0	0	0
376.891	Diamond	3.00661e+06	285593	50	15809.3	4.29973e+06	5151	50	8452.7	3000.34	200	0	0	0	0	0	0	0	0	0	250	0
377.315	Diamond	3.07457e+06	311763	50	20215.2	4.18886e+06	7352.03	0	9453.37	3200.39	250	0	0	0	0	0	0	0	0	0	200	0
377.738	Diamond	3.14778e+06	312377	200	16309.9	4.28714e+06	5701.22	50	6951.82	3250.4	100	0	0	50	0	0	0	0	0	0	100	0
378.162	Diamond	2.93709e+06	304193	100	19414	4.24778e+06	6401.54	50	8352.63	2950.33	50	50	0	0	0	0	0	0	0	0	100	0
378.585	Diamond	3.13881e+06	315652	0	16910.6	4.28265e+06	5301.06	0	9403.34	2800.3	0	50	0	0	0	0	0	0	0	0	0	0
379.009	Diamond	3.02819e+06	311354	150	18212.3	4.2216e+06	5201.02	0	7752.27	3200.39	200	0	0	0	0	0	0	0	0	0	150	0
379.432	Diamond	3.09145e+06	299694	100	20715.9	4.26624e+06	5751.24	0	7552.15	3300.41	250	0	0	0	0	0	0	0	0	0	150	0
379.855	Diamond	3.00841e+06	299285	100	15308.7	4.27868e+06	5951.33	50	7752.27	3800.55	50	0	0	0	0	0	0	0	0	0	150	0
380.279	Diamond	3.16571e+06	314424	50	18212.3	4.2538e+06	5501.14	0	7602.18	2900.32	50	0	0	50	0	0	0	0	0	0	50	0
380.702	Diamond	3.1443e+06	302353	0	19113.6	4.22575e+06	6301.49	0	9253.23	3600.49	250	50	0	0	0	0	0	0	0	50	100	0
381.126	Diamond	3.03087e+06	317290	150	17411.3	4.15101e+06	6501.59	50	8052.45	3300.41	0	0	0	0	0	0	0	0	0	0	50	0
381.549	Diamond	3.02902e+06	298059	150	18012	4.26627e+06	6701.69	100	8452.7	3850.56	150	100	0	0	0	0	0	0	0	0	200	0
381.973	Diamond	3.03155e+06	320361	300	17010.8	4.30717e+06	4700.83	0	8402.67	3000.34	150	0	0	50	0	0	0	0	0	0	200	0
382.396	Diamond	3.08074e+06	309717	0	17511.4	4.27106e+06	5601.18	0	8802.93	2650.27	150	0	0	0	0	0	0	0	0	0	200	0
382.819	Diamond	3.09547e+06	303580	250	18412.6	4.2075e+06	5601.18	100	8852.96	2550.25	100	0	0	0	0	0	0	0	0	0	50	0
383.243	Diamond	3.06598e+06	300103	150	18713	4.24978e+06	6201.44	100	8752.89	3450.45	50	0	0	0	0	0	0	0	0	0	50	0
383.666	Diamond	3.0519e+06	314833	250	19113.6	4.23622e+06	5601.18	0	8802.93	3750.53	50	0	0	0	0	0	0	0	0	0	150	0
384.09	Diamond	3.01433e+06	310945	0	16410	4.24203e+06	5401.1	50	8602.8	3400.44	50	0	0	0	0	0	40	0	0	0	100	0
384.513	Diamond	3.0368e+06	314015	50	20014.9	4.31952e+06	5251.03	250	8552.76	3550.48	0	0	0	0	0	0	0	0	0	0	50	0
384.936	Diamond	3.00289e+06	312173	100	18312.5	4.26373e+06	5801.26	0	8802.93	2350.21	250	0	0	0	0	0	0	0	0	0	100	0
385.36	Diamond	2.99268e+06	315857	0	17611.5	4.22974e+06	5151	0	8802.93	3150.38	50	0	0	0	0	0	0	0	0	0	150	0
385.783	Diamond	3.05552e+06	296832	150	16610.2	4.25442e+06	5851.29	100	9003.06	2950.33	50	0	0	0	0	0	0	0	0	0	100	0
386.207	Diamond	2.93897e+06	295197	50	23620.7	4.23588e+06	6051.37	0	7752.27	3300.41	100	0	0	0	0	0	0	0	0	0	350.01	0
386.63	Diamond	3.02275e+06	319338	100	19714.4	4.27106e+06	5601.18	100	8302.6	2400.22	300	0	0	0	0	0	0	0	0	0	100	0
387.054	Diamond	3.1501e+06	325072	250	18312.5	4.25082e+06	5651.2	50	7251.99	3600.49	100	0	0	50	0	0	0	0	0	0	0	0
387.477	Diamond	3.04675e+06	293153	50	18512.7	4.21426e+06	4650.81	50	7752.27	3350.42	50	0	0	0	0	0	0	0	0	0	50	0
387.9	Diamond	2.92931e+06	314629	50	19614.3	4.1657e+06	5551.16	0	9103.13	2500.24	300	50	0	0	0	0	0	0	0	0	50	0
388.324	Diamond	2.96816e+06	296014	100	17911.9	4.23793e+06	5201.02	100	8702.86	3200.39	300	50	0	0	0	0	0	0	0	0	50	0
388.747	Diamond	2.99468e+06	314629	50	19514.2	4.29058e+06	5251.03	0	9453.37	3250.4	200	0	0	0	0	0	0	0	0	0	0	0
389.171	Diamond	3.03429e+06	317699	100	19614.3	4.13633e+06	5651.2	100	9503.41	3450.45	150	0	0	0	0	0	0	0	0	0	400.01	0
389.594	Diamond	3.0858e+06	305421	300	17311.1	4.34902e+06	5651.2	100	7502.13	3150.38	0	0	0	0	50	0	0	0	0	0	150	0
390.018	Diamond	3.00418e+06	309308	100	18212.3	4.19619e+06	6301.49	50	6701.7	3150.38	150	0	0	0	0	0	0	0	0	0	100	0
390.441	Diamond	3.15299e+06	292335	150	17811.8	4.27985e+06	4850.88	0	7902.36	2700.28	100	200	0	0	0	0	0	0	0	0	100	0
390.864	Diamond	3.04159e+06	296423	100	16510.1	4.19783e+06	5201.02	0	9503.41	2850.31	350	50	0	100	0	0	0	0	0	0	200	0
391.288	Diamond	3.0344e+06	320771	100	15909.4	4.23938e+06	5801.26	50	8702.86	3050.35	250	0	0	50	0	0	0	0	0	0	300	0
391.711	Diamond	2.9715e+06	304602	100	18813.2	4.22702e+06	5000.94	0	7952.39	3300.41	150	0	0	50	0	0	0	0	0	0	50	0
392.135	Diamond	3.02585e+06	317699	0	17711.7	4.13182e+06	5351.07	100	8402.67	3350.42	50	50	0	0	0	0	0	0	0	0	50	0
392.558	Diamond	2.94813e+06	316266	50	17911.9	4.13776e+06	5701.22	0	8752.89	2700.28	200	0	0	0	0	0	0	0	0	0	50	0
392.981	Diamond	2.9694e+06	308489	0	16109.6	4.27184e+06	5851.29	150	9253.23	2900.32	100	0	0	0	0	0	0	0	0	0	50	0
393.405	Diamond	2.99251e+06	311763	50	17211	4.18033e+06	6101.4	50	8852.96	2800.3	250	0	0	0	0	0	0	0	0	0	100	0
393.828	Diamond	2.87281e+06	310535	100	17611.5	4.22424e+06	5401.1	0	9253.23	3450.45	250	0	0	0	0	0	0	0	0	0	150	0
394.252	Diamond	2.96961e+06	303784	50	17711.7	4.17548e+06	5451.12	0	9753.59	3800.55	150	50	0	0	0	0	0	0	0	0	300	0
394.675	Diamond	3.02726e+06	306648	50	18312.5	4.21672e+06	4700.83	0	8902.99	2650.27	150	0	0	0	0	0	0	0	0	0	100	0
395.099	Diamond	3.1117e+06	317495	150	18713	4.21395e+06	5901.31	0	9003.06	3500.46	250	0	0	0	0	0	40	0	0	0	0	0
395.522	Diamond	2.9544e+06	312377	100	18713	4.24571e+06	6001.35	150	8752.89	3250.4	250	0	0	50	0	0	0	0	0	0	250	0
395.945	Diamond	3.15933e+06	320157	100	17311.1	4.20029e+06	4650.81	0	9353.3	3400.44	100	50	0	0	0	0	0	0	0	0	50	0
396.369	Diamond	3.0529e+06	302148	100	16510.1	4.30855e+06	4900.9	0	8902.99	2950.33	100	50	0	0	0	0	0	0	0	0	200	0
396.792	Diamond	3.01097e+06	298059	100	19714.4	4.22593e+06	5050.96	100	8102.48	3450.45	100	0	0	0	0	0	0	0	0	0	0	0
397.216	Diamond	3.0849e+06	319747	3050.35	18512.7	4.19808e+06	5050.96	100	8652.83	2650.27	200	50	0	0	0	0	0	0	0	0	150	0
397.639	Diamond	3.00967e+06	310126	200	18112.2	4.336e+06	5251.03	0	7902.36	2650.27	100	0	0	100	0	0	0	0	0	0	50	0
398.063	Diamond	2.9752e+06	318109	100	18112.2	4.15287e+06	5050.96	100	8152.51	3350.42	0	50	0	0	0	0	0	0	0	0	0	0
398.486	Diamond	2.99191e+06	317085	0	17711.7	4.3458e+06	5050.96	0	9353.3	2550.25	100	0	0	50	0	0	0	0	0	0	100	0
398.909	Diamond	2.99627e+06	315448	50	18112.2	4.16511e+06	5201.02	0	8402.67	3950.59	50	0	0	0	0	0	0	0	0	0	0	0
399.333	Diamond	3.0074e+06	328760	100	15909.4	4.30777e+06	5701.22	50	8552.76	2900.32	50	0	0	0	0	0	0	0	0	0	150	0
399.756	Diamond	2.98747e+06	323229	0	17511.4	4.23453e+06	4900.9	0	9053.1	2850.31	200	0	0	0	0	0	0	0	0	0	50	0
400.18	Diamond	3.00829e+06	299694	200	17411.3	4.23858e+06	5751.24	150	9303.27	2250.19	0	50	0	0	0	0	0	0	0	0	150	0
400.603	Diamond	2.96784e+06	300921	250	16610.2	4.23438e+06	6351.51	50	8752.89	3150.38	100	0	0	0	0	0	0	0	0	0	0	0
401.026	Diamond	3.01365e+06	303784	150	19113.6	4.22601e+06	5201.02	50	8352.63	2600.26	50	0	0	0	0	0	0	0	0	0	50	0
401.45	Diamond	2.97554e+06	317699	100	17511.4	4.17278e+06	4900.9	0	9203.2	2700.28	100	0	0	0	0	0	0	0	0	0	150	0
401.873	Diamond	2.98228e+06	311354	50	21617.4	4.23329e+06	5451.12	0	7752.27	3450.45	250	0	0	50	0	0	0	0	0	0	250	0
402.297	Diamond	3.02647e+06	317495	100	17711.7	4.23308e+06	5501.14	0	9503.41	2800.3	200	0	0	0	0	0	0	0	0	0	100	0
402.72	Diamond	2.97682e+06	298672	250	17010.8	4.24143e+06	4700.83	0	9153.16	3400.44	50	0	0	0	0	0	0	0	0	0	100	0
403.144	Diamond	2.94116e+06	317290	0	16510.1	4.26909e+06	6001.35	100	8652.83	3400.44	0	0	0	0	0	0	0	0	0	0	50	0
403.567	Diamond	3.03225e+06	302966	150	17911.9	4.18121e+06	4950.92	0	8802.93	3050.35	100	400.01	50	0	0	0	0	0	0	0	100	0
403.99	Diamond	3.05028e+06	292131	100	21116.6	4.19573e+06	6251.47	0	8752.89	2600.26	50	0	0	0	0	0	0	0	0	0	0	0
404.414	Diamond	3.04305e+06	309922	50	15909.4	4.28089e+06	5100.98	0	9303.27	3400.44	150	50	0	50	0	0	0	0	0	0	50	0
404.837	Diamond	3.00414e+06	300717	150	16910.6	4.22318e+06	5050.96	0	9153.16	2900.32	50	50	0	0	0	0	0	0	0	0	150	0
405.261	Diamond	3.06662e+06	292948	50	17811.8	4.31581e+06	5651.2	150	9503.41	4300.7	150	50	0	0	0	0	0	0	0	0	150	0
405.684	Diamond	2.89812e+06	297241	0	19714.4	4.25203e+06	5601.18	50	8752.89	2900.32	150	0	0	0	0	0	0	0	0	0	0	0
406.108	Diamond	3.09181e+06	307466	50	16510.1	4.20778e+06	4800.87	50	8452.7	3700.52	100	0	0	0	0	0	0	0	0	0	250	0
406.531	Diamond	2.93775e+06	313605	100	17411.3	4.30603e+06	5801.26	50	8652.83	3600.49	100	50	0	0	0	0	0	0	40	0	0	0
406.954	Diamond	2.95825e+06	299694	150	17110.9	4.32662e+06	5851.29	50	8102.48	3200.39	150	0	0	100	0	0	0	40	0	0	150	0
407.378	Diamond	2.96219e+06	318314	50	16610.2	4.20086e+06	5851.29	50	8602.8	2900.32	150	50	0	0	0	0	0	0	0	0	150	0
407.801	Diamond	3.0148e+06	306648	100	17611.5	4.27251e+06	5000.94	0	7302.01	3200.39	50	50	0	0	0	0	0	0	0	0	250	0
408.225	Diamond	3.00856e+06	316471	0	16910.6	4.28859e+06	5601.18	0	8252.57	3600.49	150	50	0	0	50	0	0	0	0	0	150	0
408.648	Diamond	3.12352e+06	291518	0	19414	4.28669e+06	5501.14	0	8052.45	3000.34	350	0	0	0	0	0	0	0	0	0	50	0
409.071	Diamond	2.94668e+06	304398	50	15809.3	4.22966e+06	6451.56	50	8652.83	3100.36	100	0	0	50	0	0	0	0	0	0	100	0
409.495	Diamond	3.12677e+06	309717	1500.08	17311.1	4.23142e+06	5451.12	0	9353.3	2750.29	200	0	0	50	0	0	0	0	0	0	100	0
409.918	Diamond	2.99906e+06	310126	100	16309.9	4.27705e+06	4800.87	150	9153.16	2400.22	0	0	0	0	0	0	0	0	0	0	0	0
410.342	Diamond	3.07181e+06	300717	150	15308.7	4.29836e+06	5901.31	100	7702.24	3100.36	150	50	0	0	0	0	0	0	0	0	100	0
410.765	Diamond	3.03676e+06	299490	100	18713	4.19865e+06	4800.87	0	7251.99	3400.44	150	0	50	0	0	0	0	0	0	0	0	0
411.189	Diamond	2.98581e+06	308694	50	20014.9	4.23596e+06	5201.02	0	8702.86	3150.38	150	50	50	0	0	0	0	0	0	0	50	0
411.612	Diamond	3.0031e+06	307671	150	17110.9	4.25338e+06	6351.51	50	8652.83	3300.41	100	50	0	0	0	0	0	0	0	0	100	0
412.035	Diamond	2.93403e+06	303375	50	18312.5	4.26925e+06	5301.06	50	9053.1	4200.67	50	0	0	0	0	0	0	0	0	0	150	0
412.459	Diamond	3.07357e+06	293357	100	18412.6	4.19178e+06	5601.18	100	7201.96	3650.5	100	50	0	0	0	0	0	0	0	0	100	0
412.882	Diamond	2.95338e+06	294788	50	19414	4.25577e+06	4800.87	0	10153.9	2500.24	100	0	0	0	0	0	0	0	0	0	50	0
413.306	Diamond	2.9684e+06	312173	0	15709.2	4.25546e+06	5351.07	50	9603.48	3000.34	200	0	0	0	0	0	0	0	0	0	100	0
413.729	Diamond	3005838	316881	350	16209.8	4.19142e+06	5401.1	0	8502.73	2650.27	200	0	0	0	0	0	0	0	0	0	100	0
414.153	Diamond	3.00344e+06	319747	150	18012	4.19303e+06	5751.24	100	8052.45	3700.52	250	100	0	0	0	0	0	0	0	0	0	0
414.576	Diamond	3.13377e+06	298672	0	21316.9	4.26927e+06	6601.64	50	8202.54	3100.36	100	0	0	0	0	0	0	0	0	0	100	0
414.999	Diamond	2.88659e+06	310945	250	17311.1	4.19513e+06	6051.37	100	9503.41	3150.38	100	0	0	0	0	0	0	0	0	0	0	0
415.423	Diamond	3.00246e+06	303171	50	19213.7	4.3176e+06	5301.06	50	9903.7	4050.62	300	0	0	0	0	0	0	0	0	0	0	0
415.846	Diamond	3.08548e+06	320771	0	18913.3	4.23021e+06	5451.12	0	7051.88	2650.27	50	0	0	0	0	0	0	0	0	0	300	0
416.27	Diamond	3.00699e+06	299081	0	16109.6	4.32219e+06	6901.79	150	8852.96	3050.35	150	50	0	0	0	0	0	0	0	0	0	0
416.693	Diamond	2.98806e+06	306853	100	15809.3	4.25245e+06	5401.1	0	8852.96	3250.4	300	0	0	0	0	0	0	0	0	0	200	0
417.116	Diamond	2.95676e+06	306239	150	17010.8	4.1586e+06	6001.35	0	8252.57	2550.25	50	0	0	0	0	0	0	0	0	0	50	0
417.54	Diamond	3.01479e+06	299285	100	19714.4	4.32768e+06	6101.4	50	8352.63	3000.34	100	0	0	0	0	0	0	0	0	0	50	0
417.963	Diamond	3.08945e+06	317699	50	18813.2	4.24306e+06	6201.44	0	9553.45	3450.45	250	50	0	0	0	0	0	0	0	0	200	0
418.387	Diamond	2.99211e+06	308694	200	19013.4	4.14074e+06	5451.12	50	7001.85	3450.45	0	50	0	0	0	0	0	0	0	0	200	0
418.81	Diamond	3.01747e+06	305625	50	20515.6	4.24197e+06	5251.03	0	8452.7	3650.5	150	0	0	50	0	0	0	0	0	0	0	0
419.234	Diamond	3.00867e+06	302966	200	18212.3	4.13221e+06	5601.18	0	8052.45	3100.36	100	50	0	0	0	0	0	0	0	0	100	0
419.657	Diamond	2.99697e+06	302966	50	18012	4.2554e+06	5701.22	50	7251.99	2600.26	150	50	0	50	0	0	0	0	0	0	50	0
420.08	Diamond	2.97312e+06	303989	100	19514.2	4.23866e+06	4950.92	50	9253.23	3200.39	50	0	0	0	0	0	0	0	0	0	200	0
420.504	Diamond	3.18204e+06	303171	100	17511.4	4.18678e+06	5701.22	0	8953.03	3350.42	100	50	0	0	0	0	0	0	0	0	200	0
420.927	Diamond	3.01141e+06	301330	50	20014.9	4.21242e+06	5751.24	50	9303.27	3000.34	150	0	0	0	0	0	0	0	0	0	150	0
421.351	Diamond	2.96701e+06	308285	150	17211	4.19886e+06	5201.02	0	8602.8	2700.28	50	100	0	0	0	0	0	0	0	0	100	0
421.774	Diamond	2.91179e+06	321590	50	19614.3	4.20368e+06	5651.2	100	7902.36	3450.45	150	0	0	0	0	40	0	0	0	0	150	0
422.198	Diamond	2.95855e+06	304193	200	19013.4	4.22914e+06	5451.12	50	8252.57	2450.23	100	0	0	0	0	0	0	0	0	0	100	0
422.621	Diamond	3.08123e+06	323433	50	20014.9	4.23002e+06	5401.1	0	9553.45	3200.39	150	0	0	0	0	0	0	0	0	0	200	0
423.044	Diamond	2940126	296832	50	18212.3	4.18134e+06	5301.06	0	9503.41	3500.46	150	0	0	0	0	0	0	40	0	0	50	0
423.468	Diamond	3.01299e+06	299081	100	17211	4.1739e+06	6051.37	50	8002.42	2950.33	250	0	0	0	0	0	0	0	40	0	50	0
423.891	Diamond	3.07063e+06	317495	50	18212.3	4.19653e+06	5451.12	100	9003.06	2850.31	50	0	0	0	0	0	0	0	0	0	100	0
424.315	Diamond	3.07066e+06	329580	100	18713	4.18652e+06	5751.24	50	7952.39	3300.41	200	3850.57	0	50	0	0	0	0	0	0	100	0
424.738	Diamond	2.95453e+06	306443	200	17811.8	4.19676e+06	6151.42	50	8402.67	3250.4	150	100	0	0	0	0	0	0	0	0	150	0
425.161	Diamond	3.02849e+06	289679	100	17211	4.23381e+06	5551.16	100	8302.6	3000.34	250	0	0	0	0	0	0	0	0	0	100	0
425.585	Diamond	2.94143e+06	312787	200	17511.4	4.24231e+06	4800.87	0	8152.51	2850.31	100	0	0	0	0	0	0	0	0	0	0	0
426.008	Diamond	3.04824e+06	318723	50	22619	4.17213e+06	7001.84	100	8352.63	3450.45	150	50	0	0	0	0	0	0	0	0	100	0
426.432	Diamond	3.01301e+06	321385	150	19414	4.18608e+06	5701.22	50	9553.45	3100.36	100	100	0	50	0	0	0	0	0	0	0	0
426.855	Diamond	2.94301e+06	318314	0	18512.7	4.25839e+06	4900.9	50	8002.42	3300.41	150	0	0	0	0	0	0	0	0	0	150	0
427.279	Diamond	3.05526e+06	303989	150	18212.3	4.15111e+06	5451.12	50	8902.99	3000.34	350	50	0	0	0	0	0	0	0	0	50	0
427.702	Diamond	3.09566e+06	333884	0	18412.6	4.18914e+06	5951.33	50	7652.21	2950.33	150	0	0	0	50	0	0	0	0	0	250	0
428.125	Diamond	3.02655e+06	306034	0	17110.9	4.09366e+06	5951.33	0	9403.34	3750.53	50	50	0	0	0	0	0	0	0	0	150	0
428.549	Diamond	3.00916e+06	289883	0	16710.4	4.27285e+06	5351.07	50	7802.3	3000.34	50	0	0	50	0	0	0	0	0	0	0	0
428.972	Diamond	2.99683e+06	315448	50	19013.4	4.14198e+06	5201.02	50	8502.73	3300.41	150	0	0	0	0	0	40	0	0	0	50	0
429.396	Diamond	3.01907e+06	311968	100	16910.6	4.22038e+06	6051.37	50	8352.63	3200.39	250	0	0	0	0	0	0	0	0	0	50	0
429.819	Diamond	2.93352e+06	301126	100	18913.3	4.1327e+06	5551.16	50	9403.34	3100.36	150	0	0	0	0	0	0	0	0	0	50	0
430.243	Diamond	3.01231e+06	312582	100	21216.7	4.14051e+06	5851.29	50	9003.06	3000.34	150	0	0	0	0	0	0	0	0	0	0	0
430.666	Diamond	3.02143e+06	303375	50	18512.7	4.17403e+06	5351.07	0	8302.6	2600.26	200	0	0	0	0	0	0	0	0	0	0	0
431.089	Diamond	3.00552e+06	298263	50	16510.1	4.09791e+06	5651.2	0	8302.6	3000.34	50	0	0	0	0	0	0	0	0	0	0	0
431.513	Diamond	3.06676e+06	313196	0	17711.7	4.15305e+06	4500.76	50	7702.24	3650.5	350	0	0	0	0	0	0	0	0	0	50	0
431.936	Diamond	2.89943e+06	311559	150	17911.9	4.19676e+06	6251.47	0	7802.3	3000.34	50	0	0	0	0	0	0	0	0	0	150	0
432.36	Diamond	3.02013e+06	317290	50	18612.9	4.12879e+06	5751.24	50	7952.39	3100.36	50	50	0	50	0	0	0	0	0	0	0	0
432.783	Diamond	3.16042e+06	303784	50	16309.9	4.20495e+06	4800.87	50	8402.67	3000.34	0	50	0	0	0	0	0	0	0	0	100	0
433.206	Diamond	3.0489e+06	302762	0	17010.8	4.17913e+06	6001.35	0	8302.6	3150.38	350	0	0	0	50	0	0	0	0	0	50	0
433.63	Diamond	2.92165e+06	314629	50	18112.2	4.11546e+06	5151	100	7952.39	2950.33	100	0	0	0	0	0	0	0	0	0	100	0
434.053	Diamond	2.98517e+06	303784	150	19113.6	4.27962e+06	5501.14	50	8902.99	2900.32	200	0	0	0	0	0	0	40	0	0	50	0
434.477	Diamond	3.03402e+06	316676	150	15809.3	4.22186e+06	5451.12	0	9103.13	2950.33	50	0	0	0	0	0	0	0	0	0	0	0
434.9	Diamond	2.99997e+06	301535	200	18212.3	4.26777e+06	4750.85	50	8702.86	3100.36	200	50	0	0	0	0	0	0	0	0	100	0
435.324	Diamond	2.96712e+06	302353	50	16610.2	4198992	5651.2	0	8702.86	2950.33	100	0	0	0	0	0	0	0	0	0	0	0
435.747	Diamond	3.1246e+06	300717	100	16009.5	4.19998e+06	5050.96	50	8352.63	3350.42	0	0	0	0	0	0	0	0	0	0	100	0
436.17	Diamond	2.97471e+06	310740	100	16810.5	4.20739e+06	4600.79	50	8302.6	2600.26	50	0	0	0	0	0	0	0	0	0	50	0
436.594	Diamond	3.04537e+06	305216	100	17411.3	4.204e+06	6151.42	0	9353.3	2800.3	250	50	0	0	0	0	0	0	0	0	150	0
437.017	Diamond	2.93403e+06	322819	50	16810.5	4.2118e+06	4000.6	0	8302.6	2850.31	150	0	0	0	0	0	0	0	0	0	150	0
437.441	Diamond	3.03974e+06	309717	50	18913.3	4208610	5851.29	50	8402.67	3600.49	100	0	0	0	0	0	0	0	0	0	0	0
437.864	Diamond	2.93169e+06	311968	100	16910.6	4.22219e+06	5801.26	0	7452.1	3350.42	200	0	0	0	0	0	0	0	0	0	50	0
438.288	Diamond	2.95793e+06	311149	150	20014.9	4.30093e+06	5401.1	100	8352.63	3350.42	300	0	0	0	0	0	0	0	0	0	100	0
438.711	Diamond	3.06645e+06	304398	50	16810.5	4.23111e+06	6951.81	100	10554.2	3050.35	100	50	0	0	0	0	0	0	0	0	50	0
439.134	Diamond	2.99661e+06	306853	0	19313.9	4.24822e+06	5901.31	50	8953.03	3750.53	50	0	0	50	0	0	0	0	0	0	100	0
439.558	Diamond	2.99795e+06	299285	100	15809.3	4.20739e+06	5651.2	100	10003.8	4100.64	150	0	0	50	0	0	0	0	0	0	100	0
439.981	Diamond	3.05845e+06	313401	50	17511.4	4.20809e+06	6151.42	100	7902.36	3450.45	250	0	0	0	0	0	0	0	0	0	50	0
440.405	Diamond	2.93954e+06	300512	200	16610.2	4.14162e+06	5701.22	0	8752.89	3750.53	300	0	0	0	0	0	0	0	0	0	50	0
440.828	Diamond	2.86218e+06	317085	0	19013.4	4.23386e+06	5201.02	0	8802.93	3400.44	200	0	0	0	0	0	0	0	0	0	0	0
441.251	Diamond	2.90943e+06	317290	50	17711.7	4.27031e+06	5301.06	0	8602.8	2950.33	350	50	0	0	0	0	0	0	0	0	150	0
441.675	Diamond	2.97152e+06	313605	0	14407.7	4.15181e+06	5151	100	8752.89	2550.25	200	0	0	0	50	0	0	0	0	0	0	0
442.098	Diamond	3.05715e+06	298467	0	17711.7	4.24177e+06	4500.76	0	7251.99	3500.46	0	0	0	0	0	0	0	0	0	0	250	0
442.522	Diamond	2.94434e+06	305830	0	17711.7	4.18577e+06	4000.6	50	9053.1	3100.36	50	0	0	0	0	0	0	0	0	0	50	0
442.945	Diamond	3.00372e+06	300103	50	19514.2	4.2538e+06	4650.81	100	7201.96	3350.42	150	0	0	50	0	0	0	0	0	0	150	0
443.369	Diamond	2.94879e+06	289883	50	17811.8	4.284e+06	5151	50	7402.07	2850.31	250	50	0	0	0	0	0	0	0	0	100	0
443.792	Diamond	2.96304e+06	309308	100	17311.1	4.28957e+06	5401.1	0	8052.45	3150.38	50	0	0	0	0	0	0	0	0	0	0	0
444.215	Diamond	2.97575e+06	319542	50	15909.4	4.17802e+06	4900.9	50	7552.15	4050.62	100	50	0	0	0	0	0	0	0	0	150	0
444.639	Diamond	2.95136e+06	293970	100	17010.8	4.2042e+06	6201.44	0	8802.93	2800.3	150	0	0	0	0	0	0	0	0	0	100	0
445.062	Diamond	2.92972e+06	310331	150	17711.7	4.19897e+06	5701.22	50	8953.03	3250.4	100	50	0	0	0	0	0	0	0	0	50	0
445.486	Diamond	2.97882e+06	303784	250	17511.4	4.33823e+06	4550.78	0	8102.48	3100.36	150	0	0	50	0	0	40	0	0	0	50	0
445.909	Diamond	2.84761e+06	311763	0	18212.3	4.22085e+06	5751.24	0	7251.99	4300.7	200	0	0	0	0	0	0	0	0	0	200	0
446.333	Diamond	2.94551e+06	307671	150	15308.7	4.26287e+06	4400.73	0	7702.24	3450.45	100	0	0	0	0	0	0	0	0	0	50	0
446.756	Diamond	3.01968e+06	301739	50	17411.3	4.22191e+06	6201.44	0	8302.6	3250.4	0	0	0	0	0	0	0	0	0	0	150	0
447.179	Diamond	3.01335e+06	290292	50	18412.6	4.22165e+06	5151	0	6651.67	3800.55	150	0	0	0	0	0	0	0	0	0	50	0
447.603	Diamond	3.05018e+06	318314	50	16309.9	4.1249e+06	6051.37	0	8652.83	3100.36	200	0	0	0	0	0	0	0	0	0	50	0
448.026	Diamond	2.91132e+06	296627	50	17711.7	4.27225e+06	4800.87	50	8252.57	3900.58	200	50	0	0	0	0	0	0	0	0	100	0
448.45	Diamond	2.92385e+06	308489	100	16309.9	4.20324e+06	5151	0	8002.42	2700.28	150	0	0	50	0	0	0	0	0	0	150	0
448.873	Diamond	3.00469e+06	301739	150	18312.5	4.25483e+06	6001.35	0	8502.73	3650.5	100	0	0	100	0	0	0	0	0	0	50	0
449.296	Diamond	2.96163e+06	300308	0	17611.5	4.25973e+06	5501.14	0	8202.54	3200.39	250	0	0	0	0	0	0	0	0	0	50	0
449.72	Diamond	2.90856e+06	294175	200	15709.2	4.24929e+06	4250.68	0	7702.24	3400.44	100	0	0	0	58284.8	0	0	0	0	0	200	0
450.143	Diamond	2.94762e+06	327735	100	18412.6	4.33686e+06	5701.22	100	8502.73	3800.55	150	0	0	0	0	0	0	0	0	0	50	0
450.567	Diamond	2.88342e+06	298263	100	17110.9	4.2091e+06	5601.18	0	7952.39	3550.48	200	50	0	0	0	0	0	0	0	0	50	0
450.99	Diamond	2.9254e+06	308080	100	19113.6	4.1956e+06	5951.33	100	9303.27	3600.49	100	50	0	50	0	0	0	0	0	0	50	0
451.414	Diamond	2.86598e+06	4.37356e+06	100	17110.9	4.19943e+06	5501.14	0	7852.33	2900.32	150	0	0	0	0	0	0	0	0	0	0	40
451.837	Diamond	2.97586e+06	265653	100	16810.5	4.23111e+06	5050.96	0	9053.1	3300.41	50	1250.06	0	50	0	0	0	0	0	0	0	0
452.26	Diamond	2.99661e+06	309103	50	19013.4	4.28921e+06	4700.83	0	8702.86	3000.34	100	0	50	0	0	0	0	0	0	0	150	0
452.684	Diamond	2.97269e+06	306443	0	16910.6	4.26041e+06	5100.98	50	7902.36	2150.18	100	100	0	0	0	0	0	0	0	0	100	0
453.107	Diamond	2.90209e+06	305216	0	15709.2	4.30935e+06	5451.12	0	10203.9	2750.29	100	0	0	0	0	0	0	0	0	0	200	0
453.531	Diamond	2.95051e+06	310535	50	15709.2	4.24918e+06	5851.29	0	7952.39	3200.39	250	0	0	0	0	0	0	0	0	0	100	0
453.954	Diamond	3.10223e+06	302966	150	20715.9	4.28001e+06	5351.07	0	7852.33	2700.28	50	0	0	0	0	0	0	0	0	0	200	0
454.378	Diamond	2.92916e+06	313401	50	16710.4	4.24975e+06	4600.79	50	8502.73	2850.31	250	0	0	0	0	0	0	0	0	0	0	0
454.801	Diamond	2.95198e+06	306853	100	17211	4.18561e+06	5050.96	0	9303.27	3250.4	100	0	0	0	0	0	0	0	0	0	100	0
455.224	Diamond	3.0445e+06	315243	50	17911.9	4.27073e+06	5651.2	50	8452.7	2850.31	50	50	0	50	0	0	0	0	0	0	50	0
455.648	Diamond	2.88365e+06	302762	50	16109.6	4.25032e+06	5751.24	250	7502.13	3000.34	150	0	0	0	0	0	0	0	0	0	100	0
456.071	Diamond	2.95317e+06	313196	100	16009.5	4.18471e+06	5151	0	8953.03	2850.31	300	0	0	0	0	0	0	0	0	0	50	0
456.495	Diamond	2.92795e+06	292540	100	20816.1	4.24257e+06	5451.12	0	9503.41	2800.3	100	0	0	0	0	0	0	0	0	0	100	40
456.918	Diamond	3.05679e+06	300512	100	19113.6	4.19155e+06	5451.12	0	7852.33	3450.45	100	0	0	0	0	0	0	0	0	0	100	0
457.341	Diamond	2.95993e+06	302557	0	16109.6	4.25929e+06	4950.92	0	8852.96	2900.32	150	0	0	0	0	0	0	0	0	0	50	0
457.765	Diamond	2.89131e+06	318109	0	15208.6	4.14699e+06	5751.24	0	8302.6	3300.41	100	50	0	0	0	0	0	0	0	0	50	0
458.188	Diamond	2.97675e+06	289883	150	17110.9	4.19129e+06	5751.24	50	7852.33	2850.31	100	50	0	0	0	0	40	0	0	0	100	0
458.612	Diamond	2.92064e+06	300921	250	14207.5	4.19923e+06	6201.44	50	8552.76	3000.34	250	50	0	50	0	0	0	0	40	0	50	0
459.035	Diamond	2.89595e+06	311354	100	17711.7	4.28244e+06	5201.02	50	8552.76	3250.4	50	50	0	0	0	0	0	0	0	0	200	0
459.459	Diamond	2.85184e+06	301944	100	19514.2	4.19656e+06	4850.88	0	7802.3	2300.2	200	0	0	0	0	0	0	40	0	0	100	0
459.882	Diamond	3.02964e+06	307057	50	16710.4	4.28377e+06	6451.56	0	9103.13	3300.41	150	0	0	0	0	0	0	0	0	0	100	0
460.305	Diamond	3.02279e+06	309922	100	14908.3	4.22295e+06	5000.94	0	9303.27	3300.41	100	0	0	0	0	0	0	0	0	0	50	0
460.729	Diamond	2.8844e+06	314424	50	17211	4.17289e+06	5951.33	150	8302.6	3400.44	100	0	0	0	0	0	0	0	0	0	50	0
461.152	Diamond	2.81369e+06	302762	300	16109.6	4.21232e+06	5451.12	50	8902.99	3300.41	250	50	50	0	0	0	0	0	0	0	100	0
461.576	Diamond	2.95974e+06	318518	50	18012	4.30406e+06	5801.26	0	8902.99	3450.45	50	0	0	50	0	0	0	0	0	0	100	0
461.999	Diamond	2.84899e+06	313401	0	21216.7	4.18479e+06	4050.62	50	7902.36	3400.44	100	0	0	0	0	0	0	0	0	0	0	0
462.423	Diamond	2.81486e+06	302557	100	20115	4.25753e+06	4900.9	100	8752.89	2300.2	200	0	0	0	0	0	0	0	0	0	50	0
462.846	Diamond	2.98813e+06	310740	100	20615.8	4.19987e+06	4950.92	100	8052.45	3400.44	350	50	0	0	0	0	0	0	0	0	150	0
463.269	Diamond	2.93182e+06	303375	50	18012	4.25896e+06	4900.9	0	8552.76	3600.49	0	0	0	0	0	0	0	0	0	0	100	0
463.693	Diamond	3.02415e+06	304807	150	16710.4	4.21597e+06	5651.2	50	7852.33	2250.19	200	50	0	0	0	0	0	0	0	0	150	0
464.116	Diamond	2977522	313196	350	16410	4.19044e+06	5601.18	0	8552.76	4100.64	50	50	0	50	0	0	0	0	40	0	150	0
464.54	Diamond	2.89359e+06	305625	50	16710.4	4.24379e+06	4550.78	0	8852.96	3500.46	250	50	0	0	0	0	0	0	0	0	100	40
464.963	Diamond	2.95476e+06	314833	0	19914.7	4.14305e+06	5301.06	50	6401.55	3150.38	100	50	0	0	0	0	0	0	0	0	50	0
465.386	Diamond	2.92538e+06	312787	100	15909.4	4.17846e+06	5050.96	100	8152.51	3300.41	50	100	0	50	0	0	0	0	0	0	150	0
465.81	Diamond	2.92755e+06	309103	0	16710.4	4.12257e+06	4650.81	0	6851.77	3450.45	50	0	0	0	0	0	0	0	0	0	0	0
466.233	Diamond	2.97025e+06	316062	200	17411.3	4.31192e+06	5301.06	50	8402.67	3750.53	50	0	0	0	0	0	0	0	0	0	50	0
466.657	Diamond	2.94828e+06	307466	150	20115	4.20319e+06	5451.12	50	8602.8	3050.35	100	0	0	0	0	0	0	0	0	0	100	0
467.08	Diamond	3.02207e+06	313605	150	15308.7	4.26282e+06	4750.85	50	8452.7	3500.46	200	0	0	0	0	0	0	0	0	0	300	0
467.504	Diamond	2.96825e+06	316881	100	16510.1	4.24643e+06	5251.03	0	8002.42	3550.48	50	0	0	0	0	0	0	0	0	0	150	0
467.927	Diamond	2.84002e+06	317699	50	17411.3	4.13662e+06	6351.51	150	9053.1	3600.49	100	50	0	0	0	0	0	0	0	0	100	0
468.35	Diamond	2.90441e+06	299285	50	15709.2	4.32579e+06	4600.79	50	7602.18	3050.35	200	0	0	0	0	0	0	0	0	0	50	0
468.774	Diamond	3.00437e+06	304807	0	18813.2	4.2154e+06	4750.85	50	8652.83	2800.3	150	0	0	50	0	0	0	0	0	0	50	0
469.197	Diamond	2.96129e+06	307466	50	17110.9	4.11969e+06	6051.37	0	9603.48	3200.39	100	0	0	0	0	0	0	0	0	0	100	0
469.621	Diamond	2.9335e+06	306648	50	18012	4.17556e+06	6001.35	50	8502.73	3600.49	0	50	0	0	0	0	0	0	40	0	150	0
470.044	Diamond	2.94711e+06	307875	100	15909.4	4.14691e+06	5201.02	50	8652.83	2650.27	150	50	0	0	0	0	0	0	0	0	250	0
470.468	Diamond	2.96901e+06	302353	0	18713	4.17766e+06	6201.44	0	9803.63	2500.24	100	150	0	50	0	0	0	0	0	0	100	0
470.891	Diamond	2.8729e+06	306648	200	17811.8	4.15272e+06	5201.02	50	8202.54	2500.24	150	50	0	0	0	0	0	0	0	0	200	0
471.314	Diamond	2935048	306239	50	15308.7	4.21232e+06	5801.26	50	8602.8	3000.34	50	0	0	50	0	0	0	0	0	0	100	0
471.738	Diamond	3.01981e+06	301739	150	15408.8	4.19456e+06	5801.26	50	8502.73	3550.48	100	0	0	0	0	0	0	0	0	0	0	0
472.161	Diamond	2.99532e+06	298263	50	16009.5	4.22696e+06	5401.1	0	8652.83	2850.31	0	0	0	50	0	0	0	0	0	0	0	0
472.585	Diamond	2.99276e+06	308489	0	19714.4	4.14554e+06	5100.98	50	7402.07	3050.35	100	0	0	0	0	0	0	0	0	0	150	0
473.008	Diamond	2.9248e+06	319747	200	18412.6	4.19829e+06	5201.02	100	7902.36	3300.41	50	0	0	0	0	0	0	0	0	0	100	0
473.431	Diamond	3.10064e+06	295810	0	21417	4.22546e+06	4200.66	50	8152.51	3350.42	200	0	0	50	0	0	0	0	0	0	50	0
473.855	Diamond	2.94828e+06	296423	0	19213.7	4.26523e+06	4700.83	50	7502.13	2250.19	150	0	0	0	0	0	0	0	0	0	100	0
474.278	Diamond	2.89069e+06	301330	100	17511.4	4.18787e+06	5401.1	0	7752.27	3300.41	50	100	0	0	0	0	0	0	0	0	0	0
474.702	Diamond	2.98639e+06	309922	0	17811.8	4.2399e+06	5551.16	0	7952.39	3000.34	50	0	0	50	0	0	0	0	0	0	50	0
475.125	Diamond	2.981e+06	318928	100	17911.9	4.14162e+06	5151	50	9303.27	3050.35	50	0	0	0	0	0	0	0	0	0	0	0
475.549	Diamond	2.91462e+06	313401	150	16810.5	4.26074e+06	5801.26	0	9253.23	3150.38	100	0	0	0	0	0	0	0	0	0	50	0
475.972	Diamond	2.85231e+06	332449	150	20415.5	4.10782e+06	4300.69	0	9553.45	3100.36	150	50	0	0	0	0	0	0	0	0	100	0
476.395	Diamond	2.89189e+06	315038	100	17911.9	4.18735e+06	6151.42	0	8602.8	3000.34	100	100	0	50	0	0	0	0	0	0	50	0
476.819	Diamond	2.88578e+06	314219	0	15008.4	4.22375e+06	5151	0	8452.7	2850.31	150	0	0	0	0	0	0	0	0	0	100	0
477.242	Diamond	2.9295e+06	306034	50	14808.1	4.1403e+06	5501.14	0	9203.2	2400.22	250	0	0	0	0	0	0	0	0	0	150	0
477.666	Diamond	2.85123e+06	297241	50	18012	4.13579e+06	5401.1	50	8502.73	3500.46	100	50	0	0	0	0	0	0	0	0	150	0
478.089	Diamond	2.88036e+06	307671	0	18212.3	4.29922e+06	4850.88	50	8652.83	2900.32	150	50	0	0	0	0	0	0	0	0	50	0
478.513	Diamond	2.991e+06	310331	150	15809.3	4.19098e+06	5050.96	0	7802.3	3850.56	100	50	0	0	0	0	0	0	0	0	50	0
478.936	Diamond	2.9883e+06	298263	50	14908.3	4.19357e+06	5301.06	50	7902.36	3150.38	300	0	0	0	0	0	0	0	0	0	50	0
479.359	Diamond	2.9325e+06	309717	50	17511.4	4.16983e+06	4850.88	50	8702.86	2900.32	50	0	0	0	0	0	0	0	0	0	50	0
479.783	Diamond	2.93443e+06	311149	150	21116.6	4.14038e+06	4950.92	0	8402.67	3400.44	200	0	0	50	0	0	0	0	0	0	200	0
480.206	Diamond	2.95289e+06	309308	200	18512.7	4.19142e+06	6201.44	0	8902.99	2450.23	100	0	0	0	0	0	0	0	0	50	150	0
480.63	Diamond	2.83481e+06	303989	100	16710.4	4.20278e+06	4800.87	50	7251.99	2900.32	300	0	0	0	0	0	0	0	0	0	200	0
481.053	Diamond	2.95306e+06	303989	50	18012	4.20866e+06	4250.68	0	8402.67	3700.52	100	0	0	50	0	0	0	0	0	0	100	0
481.476	Diamond	2.91141e+06	297650	50	17611.5	4.24594e+06	5151	0	7852.33	3150.38	100	0	0	0	0	0	0	0	0	0	50	0
481.9	Diamond	2.90082e+06	312377	50	18312.5	4.17613e+06	5651.2	0	8652.83	4650.82	0	0	0	0	0	0	0	0	0	0	100	40
482.323	Diamond	2.91413e+06	315857	100	17711.7	4.2167e+06	6101.4	0	7502.13	2500.24	50	0	0	0	0	0	0	0	0	0	0	0
482.747	Diamond	2.89159e+06	296627	300	17511.4	4.21483e+06	6501.59	0	8002.42	3500.46	100	50	0	0	0	0	0	0	0	0	100	0
483.17	Diamond	2.92944e+06	311763	150	15108.5	4.21569e+06	5601.18	0	7552.15	2600.26	50	0	0	0	0	0	0	0	0	0	100	0
483.594	Diamond	2.90248e+06	316676	100	16710.4	4.22149e+06	5601.18	0	6651.67	2250.19	250	0	0	0	0	0	0	0	0	0	100	0
484.017	Diamond	2.83319e+06	301944	50	19814.6	4.22847e+06	4400.73	50	8452.7	3100.36	50	50	0	0	0	0	0	40	0	0	100	0
484.44	Diamond	2.96359e+06	312377	100	16009.5	4.23438e+06	5651.2	0	8052.45	3400.44	450.01	0	0	0	0	0	0	0	0	0	200	0
484.864	Diamond	2.91028e+06	312582	150	15508.9	4.19386e+06	5551.16	150	9203.2	3800.55	250	0	0	0	0	0	0	0	0	0	150	0
485.287	Diamond	2.88002e+06	293766	0	15609	4.23767e+06	5000.94	50	8802.93	2750.29	250	0	0	0	0	0	0	0	0	0	200	0
485.711	Diamond	2.79834e+06	293766	150	18012	4.14131e+06	4800.87	300	9253.23	2800.3	50	0	0	50	0	0	0	0	0	0	150	0
486.134	Diamond	3.02606e+06	307262	50	18312.5	4.1979e+06	4950.92	50	7001.85	3000.34	100	0	0	0	0	0	0	0	0	0	200	0
486.558	Diamond	2952283	308080	0	16209.8	4.18652e+06	6001.35	0	7502.13	3300.41	100	0	0	50	0	0	0	0	0	0	50	0
486.981	Diamond	2.93074e+06	304398	0	16410	4.12161e+06	4650.81	50	8552.76	3100.36	150	50	0	0	0	0	0	0	0	0	50	0
487.404	Diamond	2.88004e+06	301535	100	16610.2	4.17851e+06	4450.74	0	8502.73	2800.3	50	50	0	0	0	0	0	0	0	0	200	0
487.828	Diamond	2.95914e+06	306443	50	19414	4.24019e+06	5201.02	0	8652.83	3300.41	300	0	50	0	0	0	0	0	0	0	150	0
488.251	Diamond	2.96304e+06	304193	50	17911.9	4.18012e+06	5000.94	150	8452.7	3450.45	100	50	0	0	0	0	0	0	0	0	100	0
488.675	Diamond	2.94301e+06	316881	50	18212.3	4.19241e+06	5501.14	0	9003.06	3550.48	250	0	0	0	0	0	0	0	0	0	100	0
489.098	Diamond	2.93988e+06	311968	250	17711.7	4.1888e+06	5201.02	50	7802.3	3300.41	200	0	0	0	0	0	0	0	0	0	100	0
489.521	Diamond	3.00386e+06	308898	50	17010.8	4.22064e+06	4750.85	50	9053.1	3100.36	50	0	0	50	0	0	0	0	0	0	0	0
489.945	Diamond	2.92699e+06	286002	100	16109.6	4.17429e+06	4550.78	50	9303.27	3650.5	350	50	0	0	0	0	0	0	0	0	100	0
490.368	Diamond	2.9429e+06	296423	100	14908.3	4.19505e+06	4500.76	100	8052.45	2300.2	150	50	0	0	0	0	0	0	0	0	50	0
490.792	Diamond	2.88757e+06	296014	50	15909.4	4.28511e+06	6001.35	0	7802.3	2700.28	200	0	0	0	0	0	0	0	0	0	150	0
491.215	Diamond	2.95289e+06	306034	50	17911.9	4.16998e+06	3800.54	50	7902.36	2950.33	600.01	0	0	0	0	0	0	0	0	0	100	0
491.639	Diamond	2.89886e+06	309103	100	18813.2	4.14971e+06	4500.76	0	9053.1	3050.35	200	0	0	0	0	0	0	0	0	0	150	0
492.062	Diamond	2.83996e+06	326506	100	16410	4.21424e+06	5000.94	50	9053.1	3200.39	50	0	0	0	0	0	0	0	0	0	150	0
492.485	Diamond	2.98666e+06	301330	50	17611.5	4.15365e+06	5801.26	0	8702.86	2850.31	100	50	0	0	0	0	0	0	0	0	150	0
492.909	Diamond	3.09964e+06	314219	100	18713	4.17815e+06	4850.88	50	7502.13	2850.31	150	0	0	0	0	0	0	0	0	0	150	0
493.332	Diamond	2.90762e+06	311149	50	18312.5	4.26056e+06	4850.88	0	8602.8	3250.4	100	0	0	0	0	0	0	0	0	0	200	0
493.756	Diamond	2.89756e+06	309717	50	17411.3	4.27114e+06	4950.92	50	7452.1	2550.25	150	0	0	0	0	0	0	0	0	0	50	0
494.179	Diamond	2.86749e+06	300103	200	17311.1	4.1796e+06	6051.37	0	8602.8	3050.35	150	0	0	0	0	0	0	0	0	0	150	0
494.603	Diamond	2.92793e+06	311149	150	19814.6	4.10916e+06	4800.87	0	7902.36	3050.35	250	0	0	50	0	0	0	0	0	0	50	0
495.026	Diamond	2.8723e+06	300717	100	16109.6	4.19606e+06	5551.16	0	8152.51	3150.38	0	0	0	0	50	0	0	0	0	0	50	0
495.449	Diamond	2.95351e+06	317085	250	18412.6	4.20991e+06	5851.29	0	8852.96	3550.48	50	50	0	0	0	0	0	0	0	0	200	0
495.873	Diamond	2.9072e+06	310535	50	16910.6	4.13781e+06	5551.16	0	7652.21	3550.48	50	50	0	0	0	0	0	0	0	0	0	0
496.296	Diamond	2.84738e+06	303171	250	15709.2	4.27925e+06	5201.02	50	8852.96	3800.55	200	0	0	0	0	0	0	0	0	0	100	0
496.72	Diamond	2.87117e+06	318109	150	17110.9	4.07362e+06	5401.1	50	8202.54	2600.26	200	0	0	0	0	0	0	0	0	0	0	0
497.143	Diamond	2.88942e+06	309103	150	17311.1	4.26621e+06	5050.96	50	7201.96	2950.33	50	50	0	0	0	0	0	0	40	0	100	0
497.566	Diamond	2.86698e+06	304807	50	15208.6	4.17657e+06	4900.9	50	10203.9	2800.3	400.01	0	0	0	0	0	0	0	0	0	0	0
497.99	Diamond	3.01294e+06	304398	100	15909.4	4.28034e+06	5501.14	0	9253.23	4000.61	200	0	0	50	0	0	0	0	0	0	150	0
498.413	Diamond	2.87451e+06	304602	50	19213.7	4.14325e+06	4600.79	0	8052.45	3600.49	200	50	0	0	0	0	0	0	0	0	150	0
498.837	Diamond	2.90677e+06	297650	150	16810.5	4200366	4450.74	0	9253.23	3100.36	150	0	0	0	0	0	0	0	0	0	0	0
499.26	Diamond	2.95989e+06	316266	50	14107.4	4.27277e+06	5050.96	50	7452.1	2000.15	250	0	0	50	0	0	0	0	0	0	50	0
499.684	Diamond	2.93918e+06	314015	50	16410	4.25693e+06	5801.26	50	8802.93	3200.39	50	0	0	0	0	40	0	0	0	0	100	0
500.107	Diamond	2.96361e+06	314219	50	16610.2	4.24809e+06	4600.79	50	8102.48	2900.32	50	50	0	0	0	0	0	0	0	0	0	0
500.53	Diamond	2.90224e+06	300717	150	16109.6	4.1748e+06	5851.29	100	7852.33	3100.36	150	0	0	0	0	0	0	0	0	0	100	0
500.954	Diamond	3.03997e+06	310740	0	16209.8	4.209e+06	5451.12	0	7602.18	2200.18	50	50	0	50	0	0	0	0	0	0	50	0
501.377	Diamond	2.89397e+06	317290	100	16710.4	4.20379e+06	5551.16	0	9353.3	2600.26	50	0	0	0	0	0	0	0	0	0	0	0
501.801	Diamond	2.87411e+06	301126	50	17811.8	4.18774e+06	4500.76	0	8152.51	2900.32	100	0	0	0	0	0	0	0	0	0	150	0
502.224	Diamond	2.89852e+06	313605	100	19614.3	4.22922e+06	4450.74	50	6951.82	2850.31	150	0	50	50	0	0	0	0	0	0	50	0
502.648	Diamond	2.94207e+06	305216	0	17611.5	4.15549e+06	5901.31	100	9003.06	2950.33	50	0	0	0	0	0	0	0	0	0	0	0
503.071	Diamond	2.90941e+06	309308	200	16610.2	4.21911e+06	6601.64	50	8702.86	2700.28	250	0	0	0	0	0	0	0	0	0	50	0
503.494	Diamond	2.90103e+06	305011	50	20315.3	4.16832e+06	5601.18	50	8052.45	3450.45	100	0	0	50	50	0	0	0	0	0	0	0
503.918	Diamond	2.92287e+06	300308	50	19414	4.23873e+06	5151	0	7952.39	2800.3	100	0	0	0	0	0	0	0	0	0	150	0
504.341	Diamond	2.91215e+06	298876	100	18112.2	4.21888e+06	4900.9	0	10003.8	3050.35	50	0	0	0	0	0	0	0	0	0	250	0
504.765	Diamond	2.91323e+06	311559	50	16209.8	4.20034e+06	4800.87	0	8052.45	3400.44	50	100	0	50	0	0	0	0	0	0	50	0
505.188	Diamond	2.86124e+06	317085	150	17811.8	4.17374e+06	5000.94	0	7001.85	3650.5	50	0	0	0	0	0	0	0	0	0	50	0
505.611	Diamond	2.89782e+06	318314	150	19213.7	4.1494e+06	5301.06	0	8352.63	3000.34	300	50	0	0	0	0	0	0	0	0	150	0
506.035	Diamond	2.93767e+06	317290	50	16810.5	4.08949e+06	5551.16	0	8502.73	3700.52	150	0	0	0	0	0	0	0	0	0	50	0
506.458	Diamond	2.98398e+06	326096	0	16610.2	4.20407e+06	5100.98	50	7402.07	3050.35	250	0	0	0	0	0	0	0	0	0	0	0
506.882	Diamond	2.91366e+06	307875	50	17411.3	4.13786e+06	5151	100	7251.99	2950.33	150	0	0	0	0	0	0	0	0	0	50	0
507.305	Diamond	2.97497e+06	300103	100	18713	4.20558e+06	4350.71	50	8102.48	3350.42	100	0	0	0	0	0	0	0	0	0	50	0
507.729	Diamond	2.79507e+06	315038	200	17110.9	4.23194e+06	5851.29	0	8002.42	3300.41	300	0	50	50	0	0	0	0	0	0	150	0
508.152	Diamond	2.8696e+06	288453	0	16109.6	4.2063e+06	5551.16	100	9053.1	2850.31	350	0	0	0	0	0	0	0	0	0	50	0
508.575	Diamond	2.92925e+06	307466	0	15208.6	4.17149e+06	4650.81	50	7151.93	3650.5	200	0	0	0	0	0	0	0	0	0	0	0
508.999	Diamond	2.85886e+06	308285	100	18612.9	4.08119e+06	5050.96	0	6801.75	3100.36	150	0	0	0	0	0	0	0	0	0	0	0
509.422	Diamond	2.92653e+06	310331	100	16309.9	4.23848e+06	5100.98	50	8102.48	3850.56	50	50	0	0	0	0	0	0	0	0	50	0
509.846	Diamond	2.84153e+06	314424	50	16009.5	4.18048e+06	4850.88	0	8702.86	2600.26	0	200	0	0	0	0	0	0	0	0	0	0
510.269	Diamond	2.86014e+06	312991	50	18312.5	4.15852e+06	5301.06	50	9253.23	3900.58	150	0	0	0	0	0	0	0	0	0	0	0
510.693	Diamond	2.83649e+06	323024	0	17411.3	4.18997e+06	5551.16	50	8502.73	3350.42	50	0	0	0	0	0	40	0	0	0	0	0
511.116	Diamond	2.8874e+06	301739	50	18312.5	4.15557e+06	4850.88	150	7802.3	3150.38	50	0	0	0	0	0	0	0	0	0	150	0
511.539	Diamond	2.97335e+06	304602	0	13707	4.17379e+06	4850.88	0	7702.24	3600.49	200	0	0	0	0	0	0	0	0	0	100	0
511.963	Diamond	2.88085e+06	307057	100	17911.9	4.23407e+06	6351.51	0	9253.23	3100.36	200	0	0	50	0	0	0	0	0	0	50	0
512.386	Diamond	2.82244e+06	295810	150	18312.5	4.13887e+06	4750.85	0	8002.42	2600.26	50	50	0	0	0	0	0	0	0	0	0	0
512.81	Diamond	2.86701e+06	312787	50	17511.4	4.20151e+06	5901.31	0	8502.73	3100.36	150	0	0	0	0	0	0	0	0	0	100	0
513.233	Diamond	3.04778e+06	301944	250	18112.2	4.18383e+06	5501.14	50	7952.39	2950.33	100	0	0	0	0	0	0	0	0	0	100	0
513.656	Diamond	2.87228e+06	314424	0	17511.4	4.19609e+06	4500.76	50	8452.7	3050.35	100	0	0	50	0	0	0	0	0	0	50	0
514.08	Diamond	2.87221e+06	302148	50	20115	4.18279e+06	5201.02	100	8052.45	3550.48	0	100	0	0	0	0	0	0	0	0	50	0
514.503	Diamond	2.86524e+06	314219	100	18713	4.26155e+06	5201.02	50	8702.86	3650.5	0	50	0	0	0	0	0	0	0	0	50	0
514.927	Diamond	2.94103e+06	301739	100	17211	4.14722e+06	4600.79	50	8502.73	3350.42	50	50	0	50	0	0	0	0	0	0	100	0
515.35	Diamond	2.81533e+06	304602	50	18012	4.26715e+06	5000.94	0	9503.41	2550.25	150	0	0	50	0	40	0	0	0	0	50	0
515.774	Diamond	2.97375e+06	301944	50	16009.5	4.20936e+06	4600.79	0	7151.93	3150.38	50	0	0	0	0	0	0	0	0	0	50	0
516.197	Diamond	2.95666e+06	307875	50	15208.6	4.25167e+06	5701.22	100	7251.99	3550.48	150	0	0	0	0	0	0	0	0	0	200	0
516.62	Diamond	2.83086e+06	324662	0	16309.9	4.16524e+06	4200.66	0	8802.93	3450.45	100	50	0	0	0	0	0	0	0	0	200	0
517.044	Diamond	2.84351e+06	298672	0	15308.7	4.17296e+06	4600.79	0	7352.04	3700.52	200	0	0	0	0	0	0	0	0	0	150	0
517.467	Diamond	2.89726e+06	308694	100	15709.2	4.14813e+06	5351.07	0	8702.86	3200.39	300	0	0	0	0	0	0	0	0	0	50	0
517.891	Diamond	2.93628e+06	296627	50	17411.3	4.11798e+06	6301.49	0	8702.86	3350.42	150	0	0	0	0	0	0	0	0	0	150	0
518.314	Diamond	2.81193e+06	289679	150	16810.5	4.13545e+06	4750.85	0	8302.6	3300.41	150	50	0	0	0	0	0	0	0	0	100	0
518.738	Diamond	2.8592e+06	313196	200	18913.3	4.1431e+06	5000.94	0	8452.7	3200.39	100	50	0	0	0	0	0	0	0	0	200	0
519.161	Diamond	2.79813e+06	316676	50	17611.5	4.13693e+06	5000.94	50	8702.86	3550.48	150	0	0	0	0	0	0	0	0	0	0	0
519.584	Diamond	2.85646e+06	303375	50	13807.1	4184915	5100.98	0	7652.21	2300.2	50	0	0	0	0	0	0	0	0	0	200	0
520.008	Diamond	3.00489e+06	314833	50	16309.9	4.12047e+06	4350.71	0	7201.96	3550.48	50	50	0	0	0	0	0	0	0	0	50	0
520.431	Diamond	2.81788e+06	309103	100	17010.8	4.13229e+06	4450.74	50	7752.27	3150.38	200	0	0	50	0	0	0	0	0	0	50	0
520.855	Diamond	2.92882e+06	303375	0	17110.9	4.17066e+06	4850.88	50	8052.45	2850.31	100	0	0	0	0	0	0	0	0	0	50	0
521.278	Diamond	2.8841e+06	336139	50	18913.3	4.23915e+06	4800.87	150	7602.18	2800.3	0	0	0	0	0	0	0	0	0	0	100	0
521.701	Diamond	2.90379e+06	311763	0	16309.9	4.15899e+06	5501.14	0	9753.59	3200.39	550.01	0	0	0	0	0	0	0	0	0	200	0
522.125	Diamond	2.78395e+06	306853	50	15809.3	4.19834e+06	5100.98	0	7902.36	3350.42	50	50	0	0	0	0	0	0	0	0	50	0
522.548	Diamond	2.99115e+06	322819	0	16309.9	4.13955e+06	4800.87	50	7352.04	2300.2	100	0	0	0	0	0	0	40	0	0	0	0
522.972	Diamond	2.78716e+06	314833	100	15408.8	4.2917e+06	4250.68	50	8452.7	1950.14	50	0	0	0	0	0	0	0	0	0	200	0
523.395	Diamond	2.80625e+06	304193	100	15709.2	4.09631e+06	4400.73	0	7702.24	2950.33	150	0	0	0	0	0	0	0	40	0	0	0
523.819	Diamond	2.83241e+06	301739	100	15208.6	4219939	4400.73	0	7502.13	2350.21	200	0	0	0	0	0	0	0	0	0	100	0
524.242	Diamond	2.84538e+06	308694	50	17711.7	4.21589e+06	5251.03	0	9653.52	2900.32	150	50	0	0	0	40	0	0	0	0	0	0
524.665	Diamond	2.85752e+06	320566	150	17811.8	4.17467e+06	5701.22	100	8652.83	2500.24	250	0	0	0	0	0	0	0	0	0	50	0
525.089	Diamond	2.85878e+06	327121	50	16710.4	4.25927e+06	4900.9	50	8352.63	2850.31	100	0	0	0	0	0	0	0	0	0	0	0
525.512	Diamond	2.81221e+06	316266	100	17211	4.21146e+06	5050.96	100	6751.72	3250.4	50	0	0	0	0	0	0	0	0	0	0	0
525.936	Diamond	2893650	300308	100	16009.5	4.12394e+06	5301.06	50	8602.8	3700.52	50	0	0	0	0	0	0	0	0	0	0	0
526.359	Diamond	2.85342e+06	315038	50	15609	4.17092e+06	4350.71	50	8452.7	2750.29	250	50	0	0	0	0	0	0	0	0	0	0
526.783	Diamond	2.79858e+06	302557	0	16109.6	4.17276e+06	4550.78	0	7652.21	3650.5	50	200	0	0	0	0	0	0	0	0	50	0
527.206	Diamond	2.86892e+06	296423	0	16209.8	4.13418e+06	4150.65	0	7652.21	3300.41	100	0	0	0	50	0	0	0	0	0	150	0
527.629	Diamond	2.89584e+06	311149	50	17911.9	4.18297e+06	5100.98	0	9003.06	2800.3	150	50	0	0	0	0	0	0	0	0	50	0
528.053	Diamond	2.87734e+06	303989	100	19313.9	4.15269e+06	5601.18	150	8352.63	3300.41	50	0	0	0	0	0	0	0	0	0	0	0
528.476	Diamond	2.85773e+06	317699	150	14708	4.2084e+06	4950.92	0	8552.76	3800.55	50	0	0	50	0	0	0	0	0	0	100	0
528.9	Diamond	2.80453e+06	300717	100	14607.9	4.14541e+06	5351.07	150	8502.73	2900.32	50	50	0	50	0	0	0	0	0	0	100	0
529.323	Diamond	3.02136e+06	302557	50	17411.3	4.1881e+06	5351.07	0	8352.63	3100.36	200	0	0	0	0	0	0	0	0	0	0	0
529.746	Diamond	2.85905e+06	310535	100	17010.8	4.13973e+06	4750.85	0	8953.03	2950.33	350	0	0	0	0	0	0	0	0	0	200	0
530.17	Diamond	2.88255e+06	318109	100	17911.9	4.1495e+06	4450.74	50	7602.18	2850.31	100	0	0	0	0	0	0	0	0	0	50	0
530.593	Diamond	2.88782e+06	297854	200	15508.9	4.12936e+06	4800.87	0	8102.48	3200.39	200	0	0	0	0	0	0	0	0	0	0	0
531.017	Diamond	2.87725e+06	309512	100	17711.7	4.113e+06	5351.07	50	7852.33	3350.42	100	0	0	50	0	0	0	0	0	0	100	0
531.44	Diamond	2.87056e+06	319338	50	16510.1	4.18631e+06	5401.1	0	8502.73	4100.64	200	0	0	0	0	0	0	0	0	0	50	0
531.864	Diamond	2.84955e+06	302148	150	19313.9	4.19526e+06	4900.9	0	8552.76	4000.61	200	0	0	0	0	0	0	0	0	0	200	0
532.287	Diamond	2.90296e+06	303580	50	16410	4.22709e+06	5651.2	50	10103.9	2850.31	0	50	0	50	0	0	0	0	0	0	100	0
532.71	Diamond	2.84268e+06	294992	200	19614.3	4.10146e+06	3850.56	100	7802.3	2950.33	50	0	0	0	0	40	0	0	0	0	100	0
533.134	Diamond	2.87402e+06	299285	50	18713	4.181e+06	5151	0	9153.16	2800.3	150	0	0	0	0	0	0	0	0	0	100	0
533.557	Diamond	2.95676e+06	319747	150	19614.3	4.25419e+06	4050.62	0	7802.3	3100.36	200	0	0	0	0	40	0	0	0	0	100	0
533.981	Diamond	2.83549e+06	301535	0	16209.8	4.11313e+06	5301.06	100	8702.86	2600.26	100	50	0	0	0	0	0	0	0	0	100	0
534.404	Diamond	2.90441e+06	303784	50	16910.6	4.11984e+06	5251.03	100	9053.1	3050.35	200	0	0	0	0	0	0	0	0	0	0	0
534.828	Diamond	2.81e+06	305625	0	14007.3	4.2343e+06	4300.69	0	7151.93	3350.42	100	0	0	50	0	0	0	0	0	0	150	0
535.251	Diamond	2.86073e+06	309717	150	17911.9	4.13623e+06	5551.16	0	7302.01	3600.49	50	50	0	0	0	0	0	0	0	0	150	0
535.674	Diamond	2.81791e+06	307057	200	17411.3	4.15946e+06	3950.59	50	6851.77	3200.39	200	50	0	0	0	0	0	0	0	0	0	0
536.098	Diamond	2.87577e+06	311354	0	19914.7	4.14014e+06	5451.12	0	9053.1	3150.38	250	0	0	0	0	0	0	0	0	0	50	0
536.521	Diamond	2.88672e+06	317904	50	19313.9	4.09833e+06	4400.73	0	8552.76	2350.21	100	50	0	0	0	0	0	0	0	0	50	0
536.945	Diamond	2.89982e+06	316471	0	18713	4.27749e+06	5201.02	50	7001.85	3700.52	350	0	0	0	0	0	0	0	0	0	50	0
537.368	Diamond	2.83328e+06	296423	0	17110.9	4.11082e+06	5401.1	100	7802.3	3700.52	150	0	0	0	0	0	0	0	0	0	0	0
537.791	Diamond	2.85605e+06	312377	50	15308.7	4.12181e+06	4200.66	50	7652.21	2350.21	50	0	0	0	0	0	0	0	0	0	50	0
538.215	Diamond	3.34323e+06	318314	100	16810.5	4.16983e+06	4600.79	100	8202.54	3250.4	50	0	0	0	0	0	0	0	0	0	150	0
538.638	Diamond	2.89633e+06	313605	0	19614.3	4.10509e+06	3900.57	100	8802.93	2950.33	50	0	0	50	50	0	0	0	0	0	50	0
539.062	Diamond	2.82824e+06	309103	150	15208.6	4.13076e+06	4700.83	50	9053.1	2800.3	150	50	0	0	0	0	0	0	0	0	100	0
539.485	Diamond	2.8696e+06	318314	50	17311.1	4.20472e+06	4200.66	50	7702.24	2650.27	150	50	0	50	0	0	0	0	0	0	100	0
539.909	Diamond	2.89735e+06	300921	50	17811.8	4.14211e+06	5601.18	50	8102.48	3800.55	200	0	0	0	0	0	0	0	0	0	0	0
540.332	Diamond	2.84417e+06	312991	50	14007.3	4.17753e+06	4800.87	0	8402.67	3450.45	150	0	0	0	0	0	0	0	0	0	200	0
540.755	Diamond	2.84485e+06	317495	50	16910.6	4.13522e+06	4850.88	0	7352.04	2850.31	250	0	0	0	0	0	0	0	0	0	2950.36	0
541.179	Diamond	2.87826e+06	294379	100	15108.5	4.1318e+06	4700.83	0	8402.67	2300.2	250	0	0	0	0	0	0	0	40	0	50	0
541.602	Diamond	2.81835e+06	303375	250	16209.8	4.16467e+06	4100.63	0	8202.54	3500.46	0	0	0	0	0	0	0	0	0	0	50	0
542.026	Diamond	2.85812e+06	301126	100	19313.9	4.16526e+06	4550.78	100	7902.36	3600.49	100	50	0	0	0	0	0	0	0	0	0	0
542.449	Diamond	2.82656e+06	295810	50	17411.3	4.18567e+06	4900.9	0	8702.86	2650.27	100	0	0	0	0	0	0	0	0	0	50	0
542.873	Diamond	2.91815e+06	314424	0	18512.7	4.20392e+06	4400.73	0	8102.48	2850.31	100	0	0	0	0	0	0	0	0	0	150	0
543.296	Diamond	2.86373e+06	309103	0	16510.1	4.1333e+06	5251.03	50	7201.96	3700.52	150	0	0	0	0	0	0	0	0	0	0	0
543.719	Diamond	2.83538e+06	315652	150	18913.3	4201740	4850.88	50	8502.73	3100.36	0	0	0	0	0	0	0	0	0	0	0	0
544.143	Diamond	2.86545e+06	316471	50	15408.8	4.13444e+06	4600.79	50	9103.13	2950.33	250	50	0	0	0	0	0	0	0	0	100	0
544.566	Diamond	2.86382e+06	292335	100	17711.7	4.13221e+06	4550.78	100	7852.33	3300.41	200	0	0	0	0	0	0	0	0	0	50	0
544.99	Diamond	2.85237e+06	311354	100	17311.1	4.14162e+06	4900.9	50	7702.24	4150.65	50	0	0	50	0	0	0	0	40	0	200	0
545.413	Diamond	2.80581e+06	306239	100	16710.4	4.19796e+06	5401.1	200	8452.7	2350.21	150	0	0	0	0	0	0	0	0	0	150	0
545.836	Diamond	2.8726e+06	306443	0	16910.6	4.2546e+06	5100.98	50	9353.3	3250.4	200	50	0	0	0	0	0	0	0	0	0	0
546.26	Diamond	2.87819e+06	309717	100	18813.2	4.2342e+06	4600.79	50	7602.18	2750.29	0	0	50	0	0	0	0	0	0	0	150	0
546.683	Diamond	2.78431e+06	311559	0	17311.1	4.13561e+06	3800.54	0	7302.01	3200.39	100	0	0	0	0	0	0	0	0	0	50	0
547.107	Diamond	2.88642e+06	306648	0	15208.6	4.22383e+06	4950.92	50	8502.73	3800.55	100	0	0	50	0	0	0	0	0	0	50	0
547.53	Diamond	2.78216e+06	306034	50	19614.3	4.16581e+06	6001.35	0	7602.18	2500.24	50	0	0	0	0	0	0	0	0	0	250	0
547.954	Diamond	2.82603e+06	316676	200	15909.4	4.16205e+06	5551.16	100	8002.42	3900.58	200	0	0	0	0	0	0	0	0	0	150	0
548.377	Diamond	2.8746e+06	307057	150	14207.5	4.1725e+06	5351.07	0	8102.48	2500.24	0	0	50	0	0	0	0	0	0	0	200	0
548.8	Diamond	3.01127e+06	322205	0	15108.5	4.07341e+06	5000.94	150	8852.96	2950.33	0	0	0	0	0	0	0	0	0	0	0	0
549.224	Diamond	2.85939e+06	316266	150	15408.8	4.23749e+06	4850.88	0	7402.07	2400.22	200	50	0	0	0	0	0	0	0	0	100	0
549.647	Diamond	2.8596e+06	304398	50	17110.9	4.16555e+06	4850.88	0	7552.15	2700.28	150	0	0	0	0	0	0	0	0	0	100	0
550.071	Diamond	2.8665e+06	314424	50	17411.3	4.2272e+06	5301.06	0	6701.7	3550.48	150	0	0	0	0	0	0	40	0	0	0	0
550.494	Diamond	2.90837e+06	312173	50	16710.4	4.20537e+06	4900.9	50	8702.86	3550.48	150	0	50	50	0	0	0	0	40	0	0	0
550.918	Diamond	2.83371e+06	318518	50	16209.8	4.10903e+06	4800.87	0	8052.45	3350.42	150	0	0	100	0	0	0	0	0	0	0	0
551.341	Diamond	2.91998e+06	285797	200	19514.2	4207236	4950.92	0	7352.04	2700.28	50	50	0	0	0	0	0	0	0	0	50	0
551.764	Diamond	2.91653e+06	309512	0	17711.7	4.10237e+06	5151	0	9903.7	3250.4	50	0	0	0	0	0	0	0	0	0	100	40
552.188	Diamond	2.95485e+06	299694	200	15909.4	4.14725e+06	4750.85	50	8352.63	3450.45	100	0	0	50	0	0	0	0	0	0	100	0
552.611	Diamond	2.83349e+06	312787	50	16309.9	4.15943e+06	4400.73	0	7151.93	2400.22	50	0	0	0	0	0	0	0	0	0	100	0
553.035	Diamond	2.84676e+06	307262	50	15909.4	4.17439e+06	4800.87	100	6901.8	4050.62	200	50	0	0	0	0	0	0	0	0	150	0
553.458	Diamond	2.89582e+06	313401	0	17811.8	4.15746e+06	5301.06	50	8652.83	2750.29	200	0	0	0	0	0	0	0	0	0	50	0
553.881	Diamond	2.88814e+06	320361	50	17211	4.2519e+06	4750.85	50	7752.27	3000.34	150	0	0	0	0	0	0	0	0	0	50	0
554.305	Diamond	2.82969e+06	311763	150	14307.6	4.09151e+06	4300.69	0	7151.93	3000.34	100	0	0	0	0	0	0	0	0	0	50	0
554.728	Diamond	2.82184e+06	313401	50	17311.1	4.14691e+06	4900.9	50	8302.6	3000.34	250	0	0	50	0	0	0	0	0	0	100	0
555.152	Diamond	2.80602e+06	319542	100	17611.5	4.15103e+06	4900.9	0	8552.76	2600.26	200	0	0	0	0	0	0	0	0	0	0	0
555.575	Diamond	2.80508e+06	298467	150	18512.7	4.11813e+06	5301.06	50	7452.1	2900.32	100	0	0	0	0	0	0	0	0	0	150	0
555.999	Diamond	2.98487e+06	317904	0	15408.8	4.16407e+06	4150.65	100	6401.55	3600.49	0	0	0	0	0	0	0	0	0	50	0	0
556.422	Diamond	2.8332e+06	300512	100	18212.3	4.12902e+06	4700.83	0	8652.83	3450.45	0	50	0	0	0	0	0	0	0	0	0	0
556.845	Diamond	2.80294e+06	312787	50	17911.9	4.11274e+06	4650.81	0	7552.15	3550.48	0	0	0	0	0	0	0	0	0	0	0	0
557.269	Diamond	2.82917e+06	305625	50	17811.8	4.17187e+06	4700.83	0	8702.86	3850.56	100	0	0	150	0	0	0	0	0	0	100	0
557.692	Diamond	2.87521e+06	300103	100	19914.7	4.09338e+06	6301.49	50	8302.6	3200.39	100	0	0	0	0	0	0	0	0	0	250	0
558.116	Diamond	2.87236e+06	316676	50	17411.3	4.32893e+06	4800.87	0	8452.7	3150.38	300	0	50	0	0	0	0	0	0	0	100	0
558.539	Diamond	2.93195e+06	319133	250	15909.4	4.10621e+06	4600.79	50	9203.2	2500.24	100	0	0	0	0	0	0	0	0	0	50	0
558.963	Diamond	2.86465e+06	300921	50	17411.3	4.25916e+06	4350.71	0	8302.6	3150.38	50	0	0	0	0	0	0	0	0	0	150	0
559.386	Diamond	2.88595e+06	305830	0	18012	4.18987e+06	5951.33	50	8652.83	2800.3	50	0	0	0	0	0	0	0	0	0	100	0
559.809	Diamond	2.80177e+06	316062	100	19313.9	4.09304e+06	4400.73	50	6551.62	3600.49	250	0	0	0	0	0	0	0	0	0	300	0
560.233	Diamond	2.92338e+06	297854	250	17611.5	4.17333e+06	5000.94	0	7652.21	3100.36	0	0	0	0	0	0	0	0	0	0	50	0
560.656	Diamond	2.89684e+06	309717	100	16209.8	4.21234e+06	5050.96	0	7702.24	3000.34	250	0	0	0	0	0	0	0	0	0	0	0
561.08	Diamond	2.86486e+06	307875	100	19113.6	4.25507e+06	4450.74	50	7552.15	2750.29	50	0	0	0	0	0	0	0	0	0	50	0
561.503	Diamond	2.92257e+06	318314	50	14708	4.1073e+06	4600.79	100	8752.89	3200.39	150	0	0	0	0	0	0	0	0	0	150	0
561.926	Diamond	2.87658e+06	308285	150	17511.4	4.17639e+06	4500.76	0	8752.89	3350.42	150	0	0	0	0	0	0	0	0	0	50	0
562.35	Diamond	2.89684e+06	304807	50	16109.6	4.20835e+06	4300.69	0	8052.45	2950.33	100	0	0	0	0	0	0	0	0	0	100	0
562.773	Diamond	2.82339e+06	310945	150	16009.5	4.22878e+06	5100.98	0	7201.96	3700.52	150	0	0	0	0	0	0	0	0	0	100	0
563.197	Diamond	2.86754e+06	292948	0	16410	4.19557e+06	5151	50	8702.86	3650.5	250	0	0	0	0	0	0	0	0	0	0	0
563.62	Diamond	2886571	288657	150	16209.8	4.28641e+06	5201.02	50	8302.6	2650.27	100	0	0	0	50	0	0	0	0	0	100	0
564.044	Diamond	2.85084e+06	317904	150	17511.4	4.13817e+06	4850.88	50	8052.45	4000.61	100	0	0	0	0	0	0	0	0	0	100	0
564.467	Diamond	2.94488e+06	310126	0	17511.4	4.24e+06	5000.94	100	9303.27	2800.3	300	0	0	0	0	0	0	0	0	0	100	0
564.89	Diamond	2.87821e+06	307466	0	18312.5	4.244e+06	4900.9	0	8302.6	3450.45	50	50	0	0	0	0	0	0	0	0	50	0
565.314	Diamond	2.83222e+06	317699	100	17411.3	4.26217e+06	5501.14	0	9053.1	3050.35	150	0	0	50	50	0	0	0	0	0	0	0
565.737	Diamond	2.89344e+06	300103	150	18512.7	4.16366e+06	4350.71	0	8752.89	3200.39	50	0	0	0	0	0	0	0	0	0	50	0
566.161	Diamond	2.86022e+06	308080	0	17010.8	4.2952e+06	4000.6	0	7201.96	4200.67	100	0	0	0	0	0	0	0	0	0	0	0
566.584	Diamond	2.91821e+06	294583	150	17511.4	4.21144e+06	4400.73	0	8752.89	3350.42	200	0	0	0	0	0	40	0	0	0	150	0
567.008	Diamond	2.7677e+06	309512	100	15609	4.22733e+06	4350.71	50	9153.16	3450.45	200	0	0	50	0	0	0	0	0	0	150	0
567.431	Diamond	2.8427e+06	295810	50	17511.4	4.18007e+06	4800.87	50	8752.89	4000.61	100	0	0	0	0	0	0	0	0	0	150	0
567.854	Diamond	2.86843e+06	305216	0	19013.4	4.3037e+06	4600.79	50	8152.51	2650.27	200	50	0	0	0	0	0	0	0	0	50	0
568.278	Diamond	2.77136e+06	307671	50	16710.4	4.2077e+06	4850.88	0	7802.3	2950.33	200	50	0	0	0	0	0	0	0	0	150	0
568.701	Diamond	2.82445e+06	307466	50	16910.6	4.22442e+06	4950.92	50	8352.63	3850.56	150	0	0	0	0	0	0	0	0	0	0	0
569.125	Diamond	2.79832e+06	291109	50	17411.3	4.18888e+06	4600.79	100	9203.2	3150.38	100	0	0	0	0	0	0	0	0	0	50	0
569.548	Diamond	2.82167e+06	297445	0	16410	4.17444e+06	4350.71	50	8152.51	3000.34	100	50	0	0	0	0	0	0	0	0	0	0
569.971	Diamond	2.91528e+06	306239	150	18312.5	4.15998e+06	4950.92	50	8702.86	3600.49	350	0	0	0	0	0	0	0	0	0	100	0
570.395	Diamond	2.92348e+06	291109	0	16710.4	4.28789e+06	4100.63	50	8252.57	2950.33	50	0	0	50	0	0	0	0	0	0	50	0
570.818	Diamond	2.9553e+06	307466	100	16810.5	4.30207e+06	4400.73	0	6701.7	3450.45	100	0	0	0	0	0	0	0	0	0	50	0
571.242	Diamond	2.89575e+06	299285	50	19914.7	4.19399e+06	4200.66	0	8352.63	3600.49	200	0	0	0	0	0	0	0	0	0	50	0
571.665	Diamond	2.91798e+06	299490	150	16109.6	4.11925e+06	5401.1	50	9653.52	3350.42	250	0	0	0	0	0	0	0	0	0	150	0
572.089	Diamond	2.87379e+06	316266	50	18212.3	4.16021e+06	5801.26	50	7952.39	3050.35	150	0	0	0	50	0	0	0	0	0	0	0
572.512	Diamond	2.84191e+06	319747	50	16510.1	4.16915e+06	5351.07	0	8402.67	3500.46	100	0	0	0	0	40	0	0	0	0	0	0
572.935	Diamond	2.85405e+06	301944	150	16510.1	4.25229e+06	4550.78	50	7352.04	3100.36	250	0	0	0	0	0	0	0	0	0	0	0
573.359	Diamond	2.81084e+06	312377	50	15408.8	4.21071e+06	4400.73	0	8402.67	3350.42	100	0	0	0	0	0	0	0	0	0	100	0
573.782	Diamond	2.77852e+06	305830	150	16109.6	4.23752e+06	6151.42	50	8302.6	3150.38	50	0	0	0	0	0	0	0	0	0	50	0
574.206	Diamond	2.97261e+06	297445	50	15308.7	4.22683e+06	4200.66	0	8702.86	3550.48	100	0	0	0	0	0	0	0	0	0	100	0
574.629	Diamond	2.8051e+06	313810	0	18112.2	4.21781e+06	4000.6	0	9203.2	3200.39	300	0	0	0	0	0	0	0	0	0	50	0
575.053	Diamond	2.76385e+06	318314	0	16810.5	4.16583e+06	4250.68	0	8352.63	3350.42	100	100	0	0	0	0	0	0	0	0	150	0
575.476	Diamond	2.87266e+06	309103	100	20315.3	4.19925e+06	4750.85	50	8752.89	2850.31	50	0	0	0	0	0	0	0	0	0	50	0
575.899	Diamond	2.86907e+06	311559	50	16510.1	4.17102e+06	5401.1	0	7902.36	3750.53	150	0	0	0	0	0	0	0	0	0	100	0
576.323	Diamond	2.75364e+06	306648	150	17411.3	4.26041e+06	3950.59	50	8852.96	2850.31	300	0	0	0	0	0	0	0	0	0	0	0
576.746	Diamond	2.85907e+06	308080	250	16610.2	4.25196e+06	4850.88	100	8852.96	3600.49	100	0	0	0	0	0	0	0	0	0	50	0
577.17	Diamond	2.90143e+06	314015	0	15208.6	4.12047e+06	5000.94	50	7802.3	2650.27	150	50	0	50	0	0	0	0	0	0	0	0
577.593	Diamond	2.8443e+06	320976	0	16209.8	4.22059e+06	4700.83	0	8002.42	2900.32	300	0	0	0	0	0	0	0	0	0	50	0
578.016	Diamond	2.87615e+06	316881	0	19914.7	4.17582e+06	4050.62	0	8452.7	3100.36	150	50	0	0	50	0	0	0	0	0	0	0
578.44	Diamond	2.87798e+06	317085	50	17911.9	4.15772e+06	5601.18	150	8752.89	3400.44	150	0	0	0	0	0	0	0	0	0	100	0
578.863	Diamond	2.83487e+06	303580	50	18813.2	4.20324e+06	5100.98	0	7051.88	2950.33	200	0	0	0	0	0	0	0	0	0	50	0
579.287	Diamond	2.77999e+06	330194	50	18512.7	4.19759e+06	4550.78	0	9153.16	3350.42	350	50	0	0	0	0	0	0	0	0	50	0
579.71	Diamond	2.85042e+06	308898	150	18612.9	4.19578e+06	4400.73	0	8652.83	2950.33	150	0	0	0	0	0	0	0	0	0	50	0
580.134	Diamond	2.82518e+06	318723	100	16610.2	4.12218e+06	4500.76	0	7552.15	3050.35	250	50	0	0	0	0	0	0	0	0	50	0
580.557	Diamond	2.7745e+06	297854	50	15909.4	4.22969e+06	4500.76	0	7151.93	3100.36	150	0	0	0	0	0	0	0	0	0	0	0
580.98	Diamond	2.89471e+06	292744	50	16410	4.21022e+06	5401.1	100	7502.13	3050.35	50	0	0	0	0	0	0	0	0	0	50	0
581.404	Diamond	2.87438e+06	296627	0	17411.3	4.10102e+06	5451.12	0	8352.63	2900.32	150	0	0	0	0	0	0	0	0	0	50	0
581.827	Diamond	2.8501e+06	305625	50	15208.6	4.16583e+06	5351.07	0	6701.7	3050.35	150	0	50	0	0	0	0	0	0	0	50	40
582.251	Diamond	2.81799e+06	294992	0	17110.9	4.23884e+06	3700.51	0	7852.33	3450.45	150	0	0	0	0	0	0	0	0	0	0	0
582.674	Diamond	2.9235e+06	301739	50	16810.5	4.16819e+06	4550.78	100	8502.73	3000.34	50	50	0	50	0	0	0	0	0	0	50	0
583.098	Diamond	2.86711e+06	317085	50	17211	4.21203e+06	4850.88	0	6351.52	2400.22	150	50	0	0	0	0	0	0	0	0	100	0
583.521	Diamond	2.83541e+06	294379	100	16209.8	4.15383e+06	5151	0	8302.6	2750.29	100	0	0	0	0	0	0	0	0	0	100	0
583.944	Diamond	2.84517e+06	310331	0	17411.3	4.21315e+06	4750.85	50	9253.23	3250.4	150	50	0	0	0	0	0	0	0	0	0	0
584.368	Diamond	2.75813e+06	312377	150	16910.6	4.20101e+06	4600.79	100	7552.15	3200.39	100	0	0	0	0	0	0	0	0	0	150	0
584.791	Diamond	2.8124e+06	306853	100	16910.6	4.19482e+06	5201.02	50	8702.86	3700.52	50	0	0	0	0	0	0	0	0	0	50	0
585.215	Diamond	2.79579e+06	314424	50	15308.7	4.27251e+06	4300.69	50	7151.93	3850.56	150	0	0	0	0	0	0	0	0	0	50	0
585.638	Diamond	2.8191e+06	296014	0	15408.8	4.0724e+06	3750.53	50	8702.86	3150.38	100	0	0	0	0	0	0	0	0	0	100	0
586.061	Diamond	2.84319e+06	307057	50	14507.8	4.20446e+06	5301.06	0	7652.21	3200.39	150	50	0	0	0	0	0	0	0	0	50	0
586.485	Diamond	2.82075e+06	303171	50	15809.3	4.16721e+06	4450.74	50	7602.18	2850.31	150	0	0	0	0	0	0	0	0	0	50	0
586.908	Diamond	3.01243e+06	312173	50	16810.5	4.1733e+06	4850.88	100	7552.15	2900.32	250	0	0	0	0	0	0	0	0	0	100	0
587.332	Diamond	2.77876e+06	301330	0	16810.5	4.1902e+06	4350.71	50	8402.67	3750.53	150	0	0	50	0	0	0	0	0	0	0	0
587.755	Diamond	2.84481e+06	325482	100	15108.5	4.30287e+06	5201.02	0	7001.85	3550.48	100	0	0	100	0	0	0	0	0	0	50	0
588.179	Diamond	2.9257e+06	311149	150	14908.3	4.1109e+06	6151.42	0	8252.57	3550.48	200	50	0	0	0	0	0	0	0	0	100	0
588.602	Diamond	2890573	313401	150	16309.9	4.24293e+06	4900.9	100	7852.33	3700.52	500.01	0	0	0	0	0	0	0	0	0	0	0
589.025	Diamond	2.86169e+06	311559	200	17711.7	4.11476e+06	4800.87	50	8502.73	2900.32	250	150	0	0	0	0	0	0	0	0	0	0
589.449	Diamond	2.83356e+06	311763	150	15809.3	4.20384e+06	5251.03	50	6901.8	3050.35	150	50	0	0	0	0	0	0	0	0	0	0
589.872	Diamond	2.80953e+06	301944	0	16910.6	4.14263e+06	5451.12	0	9253.23	3150.38	350	0	0	0	0	0	0	0	0	0	100	0
590.296	Diamond	2.77444e+06	308489	50	14507.8	4.17926e+06	6201.44	50	8502.73	3100.36	100	0	0	0	0	0	0	0	0	0	100	0
590.719	Diamond	3.02887e+06	308489	0	19313.9	4.17854e+06	4950.92	50	9203.2	2800.3	150	0	0	0	0	0	0	0	0	0	100	0
591.143	Diamond	2.82169e+06	293766	50	16710.4	4.17128e+06	4750.85	0	7151.93	3200.39	200	0	0	0	0	0	0	0	0	0	150	0
591.566	Diamond	2.81306e+06	312787	100	17211	4.10655e+06	4900.9	0	7952.39	3450.45	150	0	0	0	0	0	0	0	0	0	50	0
591.989	Diamond	2.79143e+06	305011	0	16209.8	4.09374e+06	4400.73	0	8702.86	3600.49	200	50	0	0	0	0	0	0	0	0	200	0
592.413	Diamond	2.88417e+06	308694	50	18012	4.18663e+06	5100.98	50	8202.54	3500.46	200	0	0	0	0	0	0	0	0	0	150	0
592.836	Diamond	2.76753e+06	310126	0	19914.7	4.18173e+06	5251.03	100	8502.73	2650.27	250	0	0	0	0	0	0	0	0	0	200	0
593.26	Diamond	2.83757e+06	306648	100	16410	4.14528e+06	5901.31	0	8402.67	3250.4	100	0	0	0	0	0	0	0	0	0	50	0
593.683	Diamond	2.84987e+06	305216	0	17511.4	4.20226e+06	4500.76	50	8102.48	3450.45	50	0	0	0	0	0	0	0	0	0	100	0
594.106	Diamond	2.89214e+06	308285	0	17711.7	4.1522e+06	5351.07	0	7902.36	3450.45	200	0	0	0	0	0	0	0	0	0	50	0
594.53	Diamond	2.83481e+06	300308	0	16710.4	4.15616e+06	4100.63	50	9603.48	3300.41	200	0	0	0	0	0	0	0	0	0	100	0
594.953	Diamond	2.86447e+06	313810	150	15709.2	4.14813e+06	4750.85	50	7952.39	3000.34	100	50	50	50	0	0	0	0	0	0	0	0
595.377	Diamond	2.98066e+06	322819	0	18612.9	4.16537e+06	4700.83	0	7752.27	3500.46	100	0	0	50	0	0	0	0	0	0	150	0
595.8	Diamond	2.84965e+06	305625	50	18112.2	4250504	4900.9	0	8052.45	3700.52	200	0	0	50	0	0	0	0	0	0	50	0
596.224	Diamond	2.89571e+06	316676	100	18112.2	4.2084e+06	4650.81	100	8002.42	3500.46	50	0	0	0	50	0	0	0	0	0	0	0
596.647	Diamond	2.88308e+06	309922	100	16910.6	4.15982e+06	4100.63	100	9353.3	3800.55	150	50	0	0	0	0	0	0	0	0	50	0
597.07	Diamond	2.90692e+06	315448	50	15809.3	4.14844e+06	5151	50	7852.33	3050.35	100	0	0	0	0	0	0	0	0	0	100	0
597.494	Diamond	2.78101e+06	315857	100	17110.9	4.09861e+06	4100.63	0	8252.57	4150.65	200	0	0	0	0	0	0	0	0	0	100	0
597.917	Diamond	2.80315e+06	309717	100	15809.3	4.11054e+06	3900.57	0	7502.13	3400.44	250	100	0	0	0	0	0	0	40	0	150	0
598.341	Diamond	2.80742e+06	296423	100	15809.3	4.21621e+06	4850.88	0	8552.76	2200.18	200	100	0	50	0	0	0	0	0	0	50	0
598.764	Diamond	2.80279e+06	312787	150	18312.5	4.21706e+06	4050.62	0	8552.76	3500.46	200	0	0	0	0	0	0	0	0	0	0	0
599.188	Diamond	2.91664e+06	316266	0	14808.1	4.14777e+06	4750.85	100	9753.59	3200.39	150	50	0	50	0	0	0	0	0	0	200	0
599.611	Diamond	2.79532e+06	303171	0	14407.7	4.07046e+06	5301.06	50	8152.51	3500.46	250	0	0	0	0	0	0	0	0	0	100	0
600.034	Diamond	2.86229e+06	306648	100	17411.3	4.24674e+06	4650.81	0	8302.6	2850.31	150	0	0	0	0	0	0	0	0	0	0	0
600.458	Diamond	2.91051e+06	309922	50	17010.8	4.15632e+06	4550.78	50	8402.67	3200.39	100	0	0	0	0	0	0	0	0	0	200	0
600.881	Diamond	2.89982e+06	315038	50	16810.5	4.19938e+06	4900.9	0	8152.51	3950.59	250	0	0	0	0	0	0	0	0	0	100	0
601.305	Diamond	2.84782e+06	305216	300	16109.6	4.14149e+06	4100.63	0	8002.42	3100.36	100	50	0	0	0	0	0	0	0	0	50	0
601.728	Diamond	2.85389e+06	314424	0	17711.7	4.25566e+06	4600.79	100	9453.37	2750.29	100	50	0	0	0	0	0	0	0	0	100	0
602.151	Diamond	2.81259e+06	311763	0	15909.4	4.1747e+06	4250.68	50	9953.74	2500.24	0	0	0	0	0	0	0	0	0	0	250	0
602.575	Diamond	2.79789e+06	298672	50	16209.8	4.18574e+06	5551.16	50	8252.57	2500.24	150	0	0	50	0	0	0	0	0	0	100	0
602.998	Diamond	2.83219e+06	303989	100	18112.2	4.20423e+06	4850.88	50	8852.96	3700.52	200	0	0	0	0	0	0	0	0	0	50	0
603.422	Diamond	2.82445e+06	309922	100	17611.5	4.2552e+06	4300.69	0	7402.07	3000.34	200	0	0	0	0	0	0	0	0	0	50	0
603.845	Diamond	2.84699e+06	313810	0	18713	4.195e+06	4850.88	50	9053.1	3350.42	400.01	50	0	0	0	0	0	0	0	0	0	0
604.269	Diamond	2.83273e+06	309512	50	18012	4.20107e+06	4950.92	0	9003.06	3600.49	200	0	0	100	0	0	0	0	0	0	50	0
604.692	Diamond	2.81557e+06	298467	150	16209.8	4.17903e+06	4850.88	0	7802.3	2500.24	200	0	0	0	0	0	0	0	0	0	0	0
605.115	Diamond	2.80419e+06	317699	100	16710.4	4.25377e+06	4700.83	0	9603.48	3650.5	200	0	0	0	0	0	0	0	0	0	100	0
605.539	Diamond	2.75675e+06	305625	150	15008.4	4.18878e+06	5050.96	150	7652.21	3450.45	150	50	0	0	0	0	0	0	0	0	50	0
605.962	Diamond	2.83879e+06	310331	50	15208.6	4.11912e+06	4800.87	0	7952.39	3150.38	50	50	0	0	0	0	0	0	0	0	100	0
606.386	Diamond	2.87996e+06	319338	100	18312.5	4.27995e+06	4850.88	50	9103.13	3750.53	0	0	3550.49	0	0	0	0	0	0	0	0	0
606.809	Diamond	2.81678e+06	316471	50	16209.8	4.25079e+06	4650.81	0	8052.45	2900.32	200	0	0	0	0	0	0	0	0	0	50	0
607.233	Diamond	2.81689e+06	289475	50	17611.5	4.21649e+06	5100.98	0	7702.24	3800.55	50	0	0	0	0	0	0	0	0	0	50	0
607.656	Diamond	2.82509e+06	318518	0	17711.7	4.15023e+06	3700.51	50	8552.76	3700.52	0	50	0	0	0	0	0	0	0	0	50	0
608.079	Diamond	2.78826e+06	316881	200	15709.2	4.1985e+06	4400.73	50	8902.99	3150.38	200	0	0	0	0	0	0	0	0	0	0	0
608.503	Diamond	2.85044e+06	284163	0	15208.6	4.21984e+06	5050.96	0	8302.6	3400.44	100	0	0	0	0	0	0	0	0	0	0	0
608.926	Diamond	2.84532e+06	306853	0	14407.7	4.19404e+06	3550.47	0	8252.57	2500.24	150	50	0	0	0	0	0	0	0	0	100	0
609.35	Diamond	2.87915e+06	308898	100	18612.9	4.15917e+06	4800.87	50	8252.57	2800.3	100	0	0	0	0	0	0	0	0	0	50	0
609.773	Diamond	2.8142e+06	307671	0	16510.1	4.21159e+06	4600.79	50	7902.36	3150.38	100	0	0	0	0	0	0	0	0	0	150	0
610.196	Diamond	2899653	308694	50	16209.8	4229557	5100.98	0	8802.93	3550.48	150	0	0	0	0	0	0	0	0	0	0	40
610.62	Diamond	2.75847e+06	307057	50	16309.9	4.13405e+06	4800.87	100	6201.45	2350.21	250	50	0	0	0	0	0	0	0	0	0	0
611.043	Diamond	2.80361e+06	305216	150	16610.2	4.15508e+06	5100.98	0	8052.45	3300.41	100	0	0	50	50	0	0	0	0	0	200	0
611.467	Diamond	2.83424e+06	311968	200	18012	4.25911e+06	5100.98	50	7251.99	3800.55	100	0	0	50	0	0	0	0	0	0	0	0
611.89	Diamond	2.80485e+06	300717	100	15709.2	4.30917e+06	5251.03	0	8902.99	3250.4	300	0	0	0	0	0	0	0	0	0	0	0
612.314	Diamond	2.84931e+06	320566	100	18112.2	4.34526e+06	4650.81	50	7952.39	2950.33	100	0	0	0	0	0	0	0	0	0	150	0
612.737	Diamond	3.00223e+06	313810	50	16410	4.21341e+06	5401.1	0	8002.42	2650.27	100	0	0	0	0	0	0	0	0	0	150	0
613.16	Diamond	2.82233e+06	311559	100	17010.8	4.2294e+06	4800.87	100	8502.73	3000.34	0	0	0	0	0	0	0	0	0	0	100	0
613.584	Diamond	2.88125e+06	300921	100	50795.7	4.19967e+06	5701.22	100	8752.89	2750.29	250	0	0	0	0	0	0	0	0	0	50	0
614.007	Diamond	2.81159e+06	304807	0	17010.8	4.16503e+06	5951.33	50	8552.76	2950.33	100	0	0	0	0	0	0	0	0	0	50	0
614.431	Diamond	2.85104e+06	315038	150	17110.9	4.22704e+06	4900.9	0	8402.67	3800.55	100	0	0	0	0	0	0	0	0	0	50	0
614.854	Diamond	2.79864e+06	314219	0	17611.5	4.10561e+06	5050.96	0	7552.15	3250.4	250	0	0	0	0	0	0	0	0	0	50	0
615.278	Diamond	2.86418e+06	311968	0	14808.1	4.12298e+06	4700.83	0	7752.27	2900.32	250	0	0	0	0	0	40	0	0	0	0	0
615.701	Diamond	2.7882e+06	309103	100	17711.7	4.15095e+06	4750.85	100	8052.45	3050.35	50	0	0	0	0	0	0	0	0	0	0	0
616.124	Diamond	2.83872e+06	299081	50	17511.4	4.1943e+06	4500.76	100	8702.86	3250.4	150	50	0	0	0	0	0	0	0	0	50	0
616.548	Diamond	2.80242e+06	303580	50	15408.8	4.21768e+06	4900.9	0	8302.6	3250.4	200	0	0	50	0	0	0	0	0	0	50	0
616.971	Diamond	2.83247e+06	311354	50	15909.4	4.14315e+06	4850.88	0	8402.67	3700.52	0	0	0	0	0	0	0	0	0	0	200	0
617.395	Diamond	2.82095e+06	294992	200	15909.4	4.15609e+06	5301.06	50	7251.99	3100.36	100	0	0	0	0	0	0	0	0	0	0	0
617.818	Diamond	2.7822e+06	326301	100	15308.7	4.20112e+06	5301.06	50	7151.93	3150.38	50	0	0	50	0	0	0	0	0	0	0	0
618.241	Diamond	2.96548e+06	315243	150	14507.8	4.20804e+06	4650.81	0	9153.16	3200.39	100	0	0	50	0	0	0	0	0	0	0	0
618.665	Diamond	2.72978e+06	298467	50	16009.5	4.20711e+06	5651.2	0	7702.24	3650.5	50	0	0	50	0	0	0	0	0	0	50	0
619.088	Diamond	2.874e+06	308898	100	17110.9	4.12285e+06	5050.96	0	8052.45	2450.23	0	0	0	0	0	0	0	0	0	0	0	0
619.512	Diamond	3.23093e+06	315038	50	16710.4	4.26095e+06	5351.07	50	8852.96	2000.15	150	0	0	0	0	0	0	0	0	0	50	0
619.935	Diamond	2.82775e+06	294992	0	15208.6	4.20545e+06	5251.03	100	8902.99	3050.35	150	50	0	0	0	0	0	0	0	0	0	0
620.359	Diamond	2.73627e+06	315243	150	17511.4	4.18823e+06	4300.69	50	7852.33	3250.4	200	50	0	0	0	0	0	0	0	0	0	0
620.782	Diamond	2.81344e+06	317290	100	16710.4	4.19482e+06	4200.66	50	8802.93	3200.39	100	50	0	0	0	0	0	0	0	0	0	0
621.205	Diamond	2.8599e+06	311968	100	17611.5	4.1488e+06	4900.9	50	7752.27	3000.34	350	0	0	0	0	0	0	0	0	0	0	0
621.629	Diamond	2.78994e+06	298263	0	20415.5	4.22608e+06	4550.78	100	6451.57	2950.33	150	0	0	50	0	0	0	0	0	0	0	0
622.052	Diamond	2802699	314015	0	18212.3	4.27384e+06	4650.81	50	9403.34	2950.33	50	0	0	0	0	0	0	0	0	0	100	0
622.476	Diamond	2.84572e+06	317699	0	17611.5	4.18624e+06	6101.4	50	7302.01	2850.31	0	0	50	0	0	0	0	0	0	0	50	0
622.899	Diamond	2.79758e+06	295197	100	18913.3	4.2602e+06	5151	100	8802.93	3000.34	0	0	0	0	0	0	0	0	0	0	100	0
623.323	Diamond	2.75868e+06	307262	250	16510.1	4.14185e+06	5501.14	50	8602.8	3100.36	100	0	0	0	0	0	0	0	0	0	50	0
623.746	Diamond	2.78335e+06	318518	50	15909.4	4.19456e+06	4300.69	50	8502.73	4100.64	350	0	0	0	0	0	0	0	0	0	0	0
624.169	Diamond	2.85912e+06	299694	100	18713	4.20856e+06	4600.79	0	8652.83	2950.33	200	0	0	0	0	0	0	0	0	0	0	0
624.593	Diamond	2.85255e+06	320157	200	15709.2	4.16723e+06	5000.94	0	8202.54	3000.34	150	0	0	0	0	0	0	0	0	0	0	0
625.016	Diamond	2.74386e+06	317495	0	16510.1	4.16918e+06	5100.98	150	8802.93	2500.24	50	0	0	0	0	0	0	0	0	0	200	0
625.44	Diamond	2.69334e+06	323024	100	16810.5	4.22829e+06	5601.18	50	8352.63	3550.48	50	0	0	0	0	0	0	0	0	0	0	0
625.863	Diamond	2.9062e+06	299081	50	17110.9	4.21405e+06	5301.06	50	6951.82	2850.31	200	0	0	50	0	0	0	0	0	0	50	0
626.286	Diamond	2.75492e+06	301330	50	14708	4.12728e+06	5401.1	0	8102.48	3550.48	50	0	0	0	0	0	0	0	0	0	100	0
626.71	Diamond	2.83649e+06	305421	50	17911.9	4.17527e+06	4100.63	0	8953.03	2500.24	150	0	0	0	0	0	0	40	0	0	50	0
627.133	Diamond	2.84187e+06	309717	0	16810.5	4.19567e+06	4650.81	50	8652.83	2900.32	150	0	0	0	0	0	0	0	0	0	50	0
627.557	Diamond	2.82331e+06	327940	50	15508.9	4.16726e+06	4050.62	50	6601.65	2850.31	150	0	0	0	0	0	0	0	0	0	250	0
627.98	Diamond	2.81878e+06	315652	50	16510.1	4.15077e+06	4050.62	100	8252.57	2650.27	200	0	0	50	0	0	0	0	0	0	50	0
628.404	Diamond	2.86177e+06	309922	50	14708	4.16036e+06	4600.79	0	8202.54	3350.42	100	0	0	50	0	0	0	0	0	0	50	0
628.827	Diamond	2.9193e+06	315652	0	14808.1	4.33437e+06	4850.88	0	7151.93	2400.22	150	0	0	50	0	0	0	0	0	0	0	0
629.25	Diamond	2.83853e+06	305830	200	18412.6	4.11764e+06	5050.96	100	7251.99	3200.39	250	0	0	0	0	0	0	0	0	0	50	0
629.674	Diamond	2.81499e+06	311559	100	18913.3	4.28231e+06	4850.88	50	7302.01	3250.4	200	0	0	50	0	0	0	0	0	0	100	0
630.097	Diamond	2.8867e+06	302762	100	17311.1	4.13053e+06	4600.79	0	6601.65	2600.26	100	0	0	0	0	80	0	0	0	0	0	0
630.521	Diamond	2.88028e+06	314629	100	17010.8	4.16959e+06	4400.73	0	8602.8	3450.45	100	0	0	0	0	0	0	0	0	0	0	0
630.944	Diamond	2.7479e+06	305421	0	14908.3	4.16972e+06	4400.73	0	7702.24	3400.44	0	0	0	0	50	0	0	0	0	0	100	0
631.368	Diamond	2.88329e+06	302353	0	15108.5	4.23708e+06	4350.71	0	8402.67	3100.36	50	0	0	0	0	0	0	0	0	0	100	0
631.791	Diamond	2.78016e+06	301126	50	19313.9	4.14471e+06	4500.76	50	8452.7	2750.29	100	50	0	0	0	0	0	0	0	0	150	0
632.214	Diamond	2.82358e+06	311559	50	16510.1	4.25167e+06	5301.06	50	7752.27	2800.3	100	0	0	0	0	0	0	0	0	0	0	0
632.638	Diamond	2.87894e+06	298672	150	17511.4	4.25004e+06	4900.9	0	8152.51	3400.44	150	0	0	0	0	0	0	0	0	0	50	0
633.061	Diamond	2.75434e+06	315857	50	18412.6	4.20527e+06	3800.54	0	8953.03	2500.24	250	0	0	150	0	0	0	0	0	0	150	0
633.485	Diamond	2.75375e+06	299899	100	17811.8	4.09426e+06	4000.6	0	7151.93	3250.4	200	0	0	0	0	40	0	0	40	0	100	0
633.908	Diamond	2.74843e+06	311149	100	16810.5	4.31187e+06	4950.92	0	7952.39	3200.39	150	0	0	0	0	0	0	0	0	0	150	0
634.331	Diamond	2.7375e+06	294788	50	15508.9	4.12848e+06	3950.59	0	9553.45	3900.58	300	0	0	0	0	0	0	0	0	0	50	0
634.755	Diamond	2.73969e+06	314833	100	14107.4	4.16267e+06	4200.66	0	7802.3	2850.31	150	100	0	0	0	0	0	0	0	0	150	0
635.178	Diamond	2.80746e+06	309717	0	16009.5	4.23845e+06	4900.9	0	8702.86	2850.31	0	0	0	0	0	0	0	0	0	0	0	0
635.602	Diamond	2.82244e+06	324867	150	16209.8	4.16843e+06	5251.03	0	9253.23	2650.27	100	0	0	0	0	0	0	0	0	0	0	0
636.025	Diamond	2.70756e+06	308285	200	17211	4.15686e+06	4600.79	0	8052.45	4150.65	100	0	0	50	0	0	0	0	0	0	0	0
636.449	Diamond	2.7193e+06	294992	50	18512.7	4.17662e+06	4100.63	0	8102.48	3550.48	100	0	0	0	0	0	0	0	0	0	0	0
636.872	Diamond	2.75081e+06	328965	0	19313.9	4.16936e+06	4700.83	0	7502.13	4100.64	200	100	0	0	50	0	0	0	0	0	0	0
637.295	Diamond	3.13375e+06	314219	0	17411.3	4.19067e+06	5551.16	50	7101.91	2900.32	300	0	0	0	0	0	0	0	0	0	50	0
637.719	Diamond	2.84723e+06	298672	150	15308.7	4.1831e+06	5100.98	100	7952.39	3850.56	250	0	0	0	0	0	0	0	0	0	300	0
638.142	Diamond	2.78458e+06	323638	50	14808.1	4.20381e+06	4750.85	0	8102.48	2600.26	250	0	0	0	0	0	0	0	0	0	0	0
638.566	Diamond	2.76068e+06	303171	0	17311.1	4.14512e+06	4250.68	100	8102.48	3550.48	150	0	0	0	0	0	0	0	0	0	0	0
638.989	Diamond	2.69614e+06	325277	100	15609	4.21729e+06	5251.03	100	8602.8	3200.39	100	0	0	0	0	0	0	0	0	0	0	0
639.413	Diamond	2.74214e+06	307057	100	16309.9	4.1888e+06	5100.98	0	7552.15	3800.55	50	0	0	50	0	0	0	0	0	0	250	0
639.836	Diamond	2.79979e+06	315038	0	20215.2	4.24013e+06	5251.03	0	8702.86	2900.32	200	0	0	0	0	0	0	0	0	0	50	0
[truncated: 6,481 more rows]

## Sheet: Int3-4_1
Time [Sec]	Phase	C13 [cts]	Na23 [cts]	Mg25 [cts]	Al27 [cts]	Si29 [cts]	Ca43 [cts]	Ti47 [cts]	Cr53 [cts]	Fe57 [cts]	Rb85 [cts]	Sr88 [cts]	Nb93 [cts]	Ba138 [cts]	La139 [cts]	Ce140 [cts]	Nd146 [cts]	Sm147 [cts]	Eu153 [cts]	Yb172 [cts]	Pb208 [cts]	Th232 [cts]
[truncated: 8,266 more rows]

[truncated: 5 more sheets: UD3-1_1, UD3-1_2, UD3-2_1, UD3-2_2, UD3-1_4]
